# Supplementary material for: New insights into the salt-responsive regulation in eelgrass at transcriptional and post-transcriptional levels
Source: Front Plant Sci. 2025 Feb 6;16:1497064. doi: 10.3389/fpls.2025.1497064 (PMC11840677; doi:10.3389/fpls.2025.1497064)
Supplement: Supplementary file 1 [file Table1.xlsx]

## Sheet: Catalogue
Supplementary Data S1
The differentially expressed genes（DEGs）identified in leaf and the mix tissue of stem and root
Supplementary Data S2
The sra accession obtained from NCBI used for WCGNA co-expression network construction.
Supplementary Data S3
The list of genes in WGCNA modules.
Supplementary Data S4
The list of transcription factors identified by plantTFDB.
Supplementary Data S5
The microRNAs of eelgrass identified by miRDeep-P2 and ShortStack.
Supplementary Data S6
The DEmiRNAs identified by edgeR and DEseq2.
Supplementary Data S7
The potential target genes of microRNAs identified by psRNATarget.
Supplementary Data S8
miRNA-mediated cleavage of target mRNA identifed by degradome sequencing.
Supplementary Data S9
The sra accession obtained from NCBI used for comparative transcriptome analysis.
Supplementary Data S10
The collinear genes in eelgrass and another 3 species.
Supplementary Data S11
The identified genes in specific gene families mentioned in discussion.
Supplementary Data S12
The primers used for qRT-PCR.

## Sheet: S1
Gene	data|leaf	data|SR	PRJNA342750|leaf
Zosma01g01900	Up_regulated	-	-
Zosma01g04050	Up_regulated	-	-
Zosma01g04570	Up_regulated	-	-
Zosma01g04950	Up_regulated	-	-
Zosma01g06750	Down_regulated	-	-
Zosma01g07440	Down_regulated	-	-
Zosma01g07730	Up_regulated	-	-
Zosma01g07780	Down_regulated	-	-
Zosma01g08990	Down_regulated	Up_regulated	-
Zosma01g09850	Down_regulated	-	-
Zosma01g09880	Up_regulated	-	-
Zosma01g13920	Up_regulated	-	-
Zosma01g15100	Up_regulated	-	-
Zosma01g16060	Up_regulated	-	Up_regulated
Zosma01g17670	Down_regulated	-	Down_regulated
Zosma01g19110	Up_regulated	-	-
Zosma01g19560	Down_regulated	-	-
Zosma01g20440	Down_regulated	-	-
Zosma01g20990	Down_regulated	-	-
Zosma01g21870	Down_regulated	-	-
Zosma01g21920	Down_regulated	-	-
Zosma01g22630	Up_regulated	-	-
Zosma01g22770	Down_regulated	-	-
Zosma01g24530	Down_regulated	-	-
Zosma01g24780	Down_regulated	-	-
Zosma01g25070	Up_regulated	-	-
Zosma01g26740	Down_regulated	-	Down_regulated
Zosma01g27180	Up_regulated	-	-
Zosma01g27610	Down_regulated	-	-
Zosma01g27910	Down_regulated	Up_regulated	-
Zosma01g27950	Down_regulated	Up_regulated	-
Zosma01g28760	Down_regulated	-	-
Zosma01g30390	Down_regulated	-	-
Zosma01g30620	Down_regulated	-	-
Zosma01g31130	Up_regulated	-	-
Zosma01g31690	Down_regulated	-	-
Zosma01g32510	Up_regulated	-	-
Zosma01g32540	Down_regulated	-	-
Zosma01g34960	Down_regulated	-	-
Zosma01g37390	Up_regulated	-	-
Zosma01g38210	Down_regulated	-	-
Zosma01g38250	Down_regulated	-	-
Zosma01g38830	Down_regulated	-	-
Zosma01g39660	Down_regulated	-	-
Zosma01g41060	Up_regulated	Down_regulated	-
Zosma01g41250	Up_regulated	-	Up_regulated
Zosma02g01560	Up_regulated	-	-
Zosma02g01610	Down_regulated	-	-
Zosma02g03790	Up_regulated	-	-
Zosma02g03830	Up_regulated	-	Up_regulated
Zosma02g04240	Up_regulated	-	-
Zosma02g05210	Up_regulated	Up_regulated	-
Zosma02g05580	Up_regulated	-	-
Zosma02g10160	Up_regulated	-	Up_regulated
Zosma02g10870	Up_regulated	-	-
Zosma02g11000	Up_regulated	-	-
Zosma02g11260	Down_regulated	-	-
Zosma02g11370	Down_regulated	-	-
Zosma02g12920	Down_regulated	-	-
Zosma02g14240	Down_regulated	-	-
Zosma02g15380	Up_regulated	-	-
Zosma02g15390	Up_regulated	-	-
Zosma02g16330	Down_regulated	-	-
Zosma02g16360	Down_regulated	-	-
Zosma02g16380	Up_regulated	-	-
Zosma02g16930	Up_regulated	-	-
Zosma02g18520	Down_regulated	-	-
Zosma02g19390	Up_regulated	-	Up_regulated
Zosma02g19760	Down_regulated	-	-
Zosma02g19790	Up_regulated	-	-
Zosma02g19860	Down_regulated	-	-
Zosma02g20060	Up_regulated	-	-
Zosma02g20240	Up_regulated	Up_regulated	Up_regulated
Zosma02g21210	Up_regulated	-	-
Zosma02g22420	Up_regulated	-	Up_regulated
Zosma02g23400	Up_regulated	-	Up_regulated
Zosma03g00210	Down_regulated	-	-
Zosma03g00810	Down_regulated	-	-
Zosma03g00830	Down_regulated	-	-
Zosma03g01020	Down_regulated	-	-
Zosma03g01340	Down_regulated	-	-
Zosma03g02210	Up_regulated	-	Up_regulated
Zosma03g02610	Up_regulated	-	-
Zosma03g03340	Up_regulated	-	-
Zosma03g03750	Down_regulated	-	-
Zosma03g05740	Down_regulated	-	-
Zosma03g10020	Up_regulated	-	-
Zosma03g10030	Up_regulated	-	-
Zosma03g11770	Up_regulated	-	-
Zosma03g14850	Up_regulated	-	-
Zosma03g16470	Down_regulated	-	-
Zosma03g17780	Down_regulated	-	-
Zosma03g19910	Up_regulated	-	-
Zosma03g22540	Down_regulated	-	-
Zosma03g23560	Up_regulated	-	-
Zosma03g23670	Up_regulated	-	-
Zosma03g26070	Up_regulated	-	-
Zosma03g27730	Up_regulated	-	Up_regulated
Zosma03g29390	Down_regulated	-	-
Zosma03g31500	Down_regulated	-	-
Zosma03g31770	Down_regulated	-	-
Zosma03g33680	Down_regulated	-	-
Zosma03g33700	Down_regulated	-	-
Zosma03g33910	Up_regulated	-	-
Zosma03g34450	Down_regulated	Up_regulated	-
Zosma03g35020	Up_regulated	-	Up_regulated
Zosma03g35430	Down_regulated	-	-
Zosma03g35770	Down_regulated	-	-
Zosma03g36330	Up_regulated	-	-
Zosma03g37150	Up_regulated	-	-
Zosma04g00600	Down_regulated	-	-
Zosma04g03280	Down_regulated	-	Down_regulated
Zosma04g04780	Up_regulated	-	-
Zosma04g05720	Up_regulated	-	Up_regulated
Zosma04g06570	Up_regulated	-	-
Zosma04g06970	Down_regulated	-	-
Zosma04g07010	Down_regulated	-	Down_regulated
Zosma04g08420	Down_regulated	-	-
Zosma04g09000	Down_regulated	-	-
Zosma04g09250	Down_regulated	-	-
Zosma04g13900	Up_regulated	-	-
Zosma04g15070	Down_regulated	-	-
Zosma04g16750	Up_regulated	-	-
Zosma04g18030	Down_regulated	-	-
Zosma04g18190	Up_regulated	-	-
Zosma04g22150	Down_regulated	-	-
Zosma04g22590	Up_regulated	Up_regulated	Up_regulated
Zosma04g23630	Down_regulated	-	-
Zosma04g23760	Down_regulated	-	-
Zosma04g26690	Up_regulated	-	-
Zosma05g00410	Down_regulated	-	-
Zosma05g01540	Down_regulated	-	-
Zosma05g01700	Down_regulated	-	-
Zosma05g02940	Down_regulated	-	-
Zosma05g03460	Down_regulated	Down_regulated	-
Zosma05g03710	Up_regulated	-	-
Zosma05g04820	Up_regulated	Up_regulated	Up_regulated
Zosma05g05300	Down_regulated	-	-
Zosma05g06280	Down_regulated	Down_regulated	-
Zosma05g06400	Up_regulated	-	-
Zosma05g06540	Down_regulated	-	Down_regulated
Zosma05g10970	Down_regulated	-	-
Zosma05g11170	Up_regulated	-	Up_regulated
Zosma05g11320	Down_regulated	-	-
Zosma05g12790	Down_regulated	-	-
Zosma05g14360	Up_regulated	-	-
Zosma05g22400	Up_regulated	-	-
Zosma05g26110	Up_regulated	-	-
Zosma05g29850	Up_regulated	-	-
Zosma05g31200	Up_regulated	Up_regulated	Up_regulated
Zosma05g31210	Up_regulated	-	Up_regulated
Zosma05g32160	Up_regulated	-	-
Zosma05g32290	Down_regulated	-	-
Zosma05g32320	Up_regulated	-	-
Zosma05g32410	Up_regulated	-	Up_regulated
Zosma05g33190	Up_regulated	-	-
Zosma05g33470	Up_regulated	-	-
Zosma05g33490	Up_regulated	Up_regulated	-
Zosma06g01070	Down_regulated	-	-
Zosma06g02850	Down_regulated	Down_regulated	Down_regulated
Zosma06g04770	Up_regulated	-	Up_regulated
Zosma06g04780	Up_regulated	-	Up_regulated
Zosma06g07870	Down_regulated	-	-
Zosma06g08140	Up_regulated	-	Up_regulated
Zosma06g08180	Down_regulated	-	-
Zosma06g08790	Down_regulated	-	-
Zosma06g13000	Down_regulated	-	-
Zosma06g16120	Down_regulated	-	-
Zosma06g16390	Down_regulated	-	-
Zosma06g16630	Up_regulated	-	-
Zosma06g17200	Down_regulated	-	-
Zosma06g17350	Up_regulated	-	-
Zosma06g22200	Up_regulated	-	-
Zosma06g22660	Down_regulated	-	-
Zosma06g26270	Down_regulated	-	-
Zosma06g26970	Down_regulated	-	-
Zosma06g27090	Down_regulated	-	-
Zosma06g28380	Down_regulated	Down_regulated	Up_regulated
Zosma06g28530	Down_regulated	-	-
Zosma06g29140	Up_regulated	-	-
Zosma06g29270	Down_regulated	-	-
Zosma06g29290	Down_regulated	-	-
Zosma07g03580	Up_regulated	-	-
Zosma07g04580	Up_regulated	-	-
Zosma07g04850	Up_regulated	-	-
Zosma372g00050	Down_regulated	-	-
Zosma52g00330	Down_regulated	-	-
Zosma587g00080	Down_regulated	-	-
Zosma01g00600	-	Up_regulated	-
Zosma01g01040	-	Down_regulated	-
Zosma01g01140	-	Up_regulated	-
Zosma01g01760	-	Up_regulated	-
Zosma01g02430	-	Down_regulated	-
Zosma01g02440	-	Down_regulated	-
Zosma01g04990	-	Up_regulated	-
Zosma01g05490	-	Up_regulated	-
Zosma01g06010	-	Up_regulated	-
Zosma01g06480	-	Down_regulated	-
Zosma01g07740	-	Up_regulated	-
Zosma01g07760	-	Up_regulated	-
Zosma01g07850	-	Down_regulated	-
Zosma01g08230	-	Up_regulated	-
Zosma01g09000	-	Up_regulated	-
Zosma01g10040	-	Down_regulated	-
Zosma01g10260	-	Down_regulated	-
Zosma01g10690	-	Up_regulated	-
Zosma01g10870	-	Up_regulated	-
Zosma01g11500	-	Up_regulated	Up_regulated
Zosma01g12230	-	Up_regulated	-
Zosma01g12610	-	Down_regulated	-
Zosma01g15140	-	Up_regulated	-
Zosma01g17090	-	Down_regulated	-
Zosma01g17240	-	Up_regulated	-
Zosma01g18120	-	Up_regulated	-
Zosma01g18500	-	Down_regulated	-
Zosma01g20220	-	Down_regulated	-
Zosma01g21510	-	Up_regulated	-
Zosma01g22390	-	Up_regulated	-
Zosma01g22740	-	Up_regulated	Down_regulated
Zosma01g23450	-	Up_regulated	-
Zosma01g25890	-	Up_regulated	-
Zosma01g26120	-	Down_regulated	-
Zosma01g26470	-	Down_regulated	-
Zosma01g26680	-	Up_regulated	-
Zosma01g26710	-	Down_regulated	-
Zosma01g26880	-	Down_regulated	-
Zosma01g26890	-	Down_regulated	-
Zosma01g26920	-	Down_regulated	-
Zosma01g27120	-	Down_regulated	-
Zosma01g28250	-	Down_regulated	-
Zosma01g28480	-	Up_regulated	-
Zosma01g28720	-	Up_regulated	-
Zosma01g29190	-	Up_regulated	-
Zosma01g30500	-	Up_regulated	-
Zosma01g30800	-	Down_regulated	-
Zosma01g31740	-	Up_regulated	-
Zosma01g32620	-	Up_regulated	-
Zosma01g33510	-	Up_regulated	-
Zosma01g33810	-	Up_regulated	-
Zosma01g34620	-	Down_regulated	-
Zosma01g34630	-	Down_regulated	-
Zosma01g35140	-	Down_regulated	-
Zosma01g35970	-	Down_regulated	-
Zosma01g36630	-	Up_regulated	Up_regulated
Zosma01g37100	-	Up_regulated	-
Zosma01g37440	-	Up_regulated	-
Zosma01g37950	-	Down_regulated	-
Zosma01g39830	-	Up_regulated	-
Zosma01g39840	-	Up_regulated	-
Zosma01g39850	-	Up_regulated	-
Zosma01g39970	-	Down_regulated	-
Zosma01g40790	-	Down_regulated	-
Zosma01g41210	-	Up_regulated	Up_regulated
Zosma01g41740	-	Up_regulated	-
Zosma01g41810	-	Down_regulated	-
Zosma01g42680	-	Up_regulated	-
Zosma02g00570	-	Up_regulated	-
Zosma02g04070	-	Up_regulated	-
Zosma02g04760	-	Down_regulated	-
Zosma02g06070	-	Up_regulated	-
Zosma02g06450	-	Down_regulated	-
Zosma02g07210	-	Up_regulated	-
Zosma02g07220	-	Up_regulated	-
Zosma02g15900	-	Down_regulated	-
Zosma02g19740	-	Up_regulated	Up_regulated
Zosma02g19830	-	Up_regulated	-
Zosma02g21070	-	Down_regulated	-
Zosma02g21120	-	Down_regulated	-
Zosma02g21670	-	Up_regulated	Up_regulated
Zosma02g22230	-	Up_regulated	-
Zosma02g22770	-	Up_regulated	Up_regulated
Zosma02g23800	-	Up_regulated	-
Zosma02g25150	-	Up_regulated	-
Zosma03g00050	-	Down_regulated	-
Zosma03g00560	-	Up_regulated	Up_regulated
Zosma03g04720	-	Up_regulated	Up_regulated
Zosma03g05680	-	Up_regulated	Up_regulated
Zosma03g06430	-	Up_regulated	-
Zosma03g06910	-	Down_regulated	-
Zosma03g12210	-	Up_regulated	-
Zosma03g12930	-	Up_regulated	-
Zosma03g13150	-	Up_regulated	-
Zosma03g13600	-	Up_regulated	-
Zosma03g13990	-	Down_regulated	-
Zosma03g14000	-	Up_regulated	-
Zosma03g16970	-	Down_regulated	-
Zosma03g18920	-	Down_regulated	-
Zosma03g21300	-	Down_regulated	-
Zosma03g22300	-	Up_regulated	-
Zosma03g22550	-	Down_regulated	-
Zosma03g24630	-	Up_regulated	-
Zosma03g25450	-	Down_regulated	-
Zosma03g25920	-	Up_regulated	-
Zosma03g25930	-	Up_regulated	-
Zosma03g26890	-	Down_regulated	-
Zosma03g26970	-	Down_regulated	-
Zosma03g27340	-	Up_regulated	-
Zosma03g27350	-	Up_regulated	-
Zosma03g27370	-	Down_regulated	-
Zosma03g29360	-	Down_regulated	-
Zosma03g29560	-	Down_regulated	-
Zosma03g30130	-	Down_regulated	-
Zosma03g30170	-	Down_regulated	-
Zosma03g35980	-	Down_regulated	-
Zosma04g00660	-	Down_regulated	-
Zosma04g00700	-	Down_regulated	-
Zosma04g01210	-	Up_regulated	-
Zosma04g01250	-	Up_regulated	-
Zosma04g02070	-	Up_regulated	-
Zosma04g02570	-	Up_regulated	-
Zosma04g02740	-	Down_regulated	-
Zosma04g03220	-	Up_regulated	-
Zosma04g05840	-	Up_regulated	-
Zosma04g06350	-	Up_regulated	-
Zosma04g08260	-	Up_regulated	-
Zosma04g09080	-	Down_regulated	-
Zosma04g10770	-	Up_regulated	-
Zosma04g10930	-	Down_regulated	-
Zosma04g11540	-	Up_regulated	-
Zosma04g12160	-	Down_regulated	-
Zosma04g14910	-	Down_regulated	-
Zosma04g15100	-	Up_regulated	Up_regulated
Zosma04g15110	-	Up_regulated	Up_regulated
Zosma04g15700	-	Down_regulated	-
Zosma04g15710	-	Down_regulated	-
Zosma04g19470	-	Up_regulated	-
Zosma04g19870	-	Up_regulated	Up_regulated
Zosma04g20940	-	Down_regulated	Down_regulated
Zosma04g21190	-	Up_regulated	-
Zosma04g21590	-	Up_regulated	-
Zosma04g23850	-	Down_regulated	-
Zosma04g25470	-	Down_regulated	-
Zosma04g26060	-	Up_regulated	-
Zosma04g26080	-	Up_regulated	-
Zosma04g26100	-	Up_regulated	-
Zosma05g02230	-	Down_regulated	Down_regulated
Zosma05g03210	-	Down_regulated	-
Zosma05g04170	-	Up_regulated	-
Zosma05g04580	-	Down_regulated	-
Zosma05g04600	-	Down_regulated	-
Zosma05g05290	-	Up_regulated	-
Zosma05g06880	-	Up_regulated	-
Zosma05g07040	-	Down_regulated	Down_regulated
Zosma05g08070	-	Up_regulated	Up_regulated
Zosma05g08200	-	Up_regulated	-
Zosma05g08720	-	Up_regulated	Up_regulated
Zosma05g09600	-	Up_regulated	-
Zosma05g10990	-	Up_regulated	-
Zosma05g11280	-	Down_regulated	-
Zosma05g12520	-	Up_regulated	Up_regulated
Zosma05g14070	-	Up_regulated	-
Zosma05g14470	-	Up_regulated	-
Zosma05g14730	-	Down_regulated	-
Zosma05g15020	-	Up_regulated	-
Zosma05g17690	-	Up_regulated	-
Zosma05g18670	-	Up_regulated	-
Zosma05g18680	-	Down_regulated	-
Zosma05g18780	-	Up_regulated	-
Zosma05g19350	-	Up_regulated	-
Zosma05g19390	-	Down_regulated	-
Zosma05g20570	-	Down_regulated	-
Zosma05g21230	-	Down_regulated	-
Zosma05g24370	-	Up_regulated	-
Zosma05g25780	-	Down_regulated	-
Zosma05g26830	-	Down_regulated	-
Zosma05g28030	-	Up_regulated	-
Zosma05g28560	-	Down_regulated	-
Zosma05g28600	-	Up_regulated	-
Zosma05g31260	-	Up_regulated	-
Zosma05g31390	-	Up_regulated	-
Zosma05g33480	-	Up_regulated	-
Zosma05g33750	-	Up_regulated	-
Zosma06g00150	-	Up_regulated	-
Zosma06g00810	-	Up_regulated	-
Zosma06g01000	-	Up_regulated	-
Zosma06g01740	-	Down_regulated	-
Zosma06g01910	-	Down_regulated	-
Zosma06g01920	-	Down_regulated	-
Zosma06g01930	-	Down_regulated	-
Zosma06g03100	-	Down_regulated	Up_regulated
Zosma06g05290	-	Up_regulated	-
Zosma06g07360	-	Down_regulated	-
Zosma06g07460	-	Up_regulated	-
Zosma06g07970	-	Down_regulated	-
Zosma06g08160	-	Down_regulated	-
Zosma06g09260	-	Up_regulated	Up_regulated
Zosma06g11400	-	Down_regulated	-
Zosma06g11490	-	Down_regulated	-
Zosma06g11610	-	Down_regulated	-
Zosma06g12190	-	Up_regulated	-
Zosma06g16990	-	Down_regulated	-
Zosma06g17610	-	Up_regulated	-
Zosma06g17660	-	Up_regulated	-
Zosma06g18350	-	Up_regulated	-
Zosma06g19050	-	Up_regulated	-
Zosma06g19510	-	Down_regulated	-
Zosma06g19570	-	Up_regulated	Up_regulated
Zosma06g21110	-	Up_regulated	-
Zosma06g21260	-	Down_regulated	Down_regulated
Zosma06g21630	-	Down_regulated	-
Zosma06g22780	-	Down_regulated	-
Zosma06g23880	-	Down_regulated	-
Zosma06g24110	-	Up_regulated	-
Zosma06g25800	-	Up_regulated	-
Zosma06g26290	-	Down_regulated	-
Zosma06g27080	-	Up_regulated	Up_regulated
Zosma06g27480	-	Down_regulated	-
Zosma06g28260	-	Down_regulated	-
Zosma06g28740	-	Up_regulated	-
Zosma01g00070	-	-	Down_regulated
Zosma01g00950	-	-	Up_regulated
Zosma01g01030	-	-	Up_regulated
Zosma01g01880	-	-	Up_regulated
Zosma01g01970	-	-	Up_regulated
Zosma01g02340	-	-	Down_regulated
Zosma01g02480	-	-	Up_regulated
Zosma01g02650	-	-	Up_regulated
Zosma01g02750	-	-	Down_regulated
Zosma01g03760	-	-	Down_regulated
Zosma01g03790	-	-	Up_regulated
Zosma01g04790	-	-	Down_regulated
Zosma01g04870	-	-	Up_regulated
Zosma01g05480	-	-	Down_regulated
Zosma01g05750	-	-	Up_regulated
Zosma01g05770	-	-	Up_regulated
Zosma01g06030	-	-	Up_regulated
Zosma01g08250	-	-	Down_regulated
Zosma01g08650	-	-	Up_regulated
Zosma01g08680	-	-	Down_regulated
Zosma01g09350	-	-	Down_regulated
Zosma01g09390	-	-	Down_regulated
Zosma01g10750	-	-	Down_regulated
Zosma01g11300	-	-	Down_regulated
Zosma01g11650	-	-	Up_regulated
Zosma01g11940	-	-	Up_regulated
Zosma01g13900	-	-	Up_regulated
Zosma01g14080	-	-	Down_regulated
Zosma01g14940	-	-	Down_regulated
Zosma01g15860	-	-	Down_regulated
Zosma01g16400	-	-	Down_regulated
Zosma01g16480	-	-	Down_regulated
Zosma01g16600	-	-	Down_regulated
Zosma01g17350	-	-	Up_regulated
Zosma01g17400	-	-	Down_regulated
Zosma01g18520	-	-	Down_regulated
Zosma01g18930	-	-	Down_regulated
Zosma01g19620	-	-	Down_regulated
Zosma01g20120	-	-	Down_regulated
Zosma01g20540	-	-	Down_regulated
Zosma01g20830	-	-	Up_regulated
Zosma01g21270	-	-	Down_regulated
Zosma01g21390	-	-	Up_regulated
Zosma01g21500	-	-	Down_regulated
Zosma01g22790	-	-	Down_regulated
Zosma01g24240	-	-	Down_regulated
Zosma01g25030	-	-	Up_regulated
Zosma01g25220	-	-	Down_regulated
Zosma01g25300	-	-	Up_regulated
Zosma01g25420	-	-	Down_regulated
Zosma01g25430	-	-	Up_regulated
Zosma01g25720	-	-	Down_regulated
Zosma01g25910	-	-	Down_regulated
Zosma01g26500	-	-	Down_regulated
Zosma01g26940	-	-	Down_regulated
Zosma01g27190	-	-	Down_regulated
Zosma01g27920	-	-	Down_regulated
Zosma01g27960	-	-	Down_regulated
Zosma01g29150	-	-	Up_regulated
Zosma01g29270	-	-	Down_regulated
Zosma01g29470	-	-	Down_regulated
Zosma01g31090	-	-	Down_regulated
Zosma01g31310	-	-	Down_regulated
Zosma01g31880	-	-	Up_regulated
Zosma01g34670	-	-	Down_regulated
Zosma01g36020	-	-	Up_regulated
Zosma01g36380	-	-	Down_regulated
Zosma01g36510	-	-	Down_regulated
Zosma01g37310	-	-	Down_regulated
Zosma01g38190	-	-	Up_regulated
Zosma01g38800	-	-	Down_regulated
Zosma01g40890	-	-	Up_regulated
Zosma01g40950	-	-	Down_regulated
Zosma01g41020	-	-	Down_regulated
Zosma01g41050	-	-	Up_regulated
Zosma01g41170	-	-	Up_regulated
Zosma01g41400	-	-	Down_regulated
Zosma01g41510	-	-	Up_regulated
Zosma01g42880	-	-	Down_regulated
Zosma01g42930	-	-	Down_regulated
Zosma02g00620	-	-	Down_regulated
Zosma02g00970	-	-	Down_regulated
Zosma02g02290	-	-	Up_regulated
Zosma02g02790	-	-	Down_regulated
Zosma02g04680	-	-	Down_regulated
Zosma02g04870	-	-	Up_regulated
Zosma02g05080	-	-	Up_regulated
Zosma02g05450	-	-	Down_regulated
Zosma02g06440	-	-	Down_regulated
Zosma02g07450	-	-	Down_regulated
Zosma02g10520	-	-	Up_regulated
Zosma02g11150	-	-	Down_regulated
Zosma02g11240	-	-	Down_regulated
Zosma02g13600	-	-	Up_regulated
Zosma02g14660	-	-	Down_regulated
Zosma02g16160	-	-	Up_regulated
Zosma02g16680	-	-	Down_regulated
Zosma02g18010	-	-	Up_regulated
Zosma02g18160	-	-	Up_regulated
Zosma02g18430	-	-	Up_regulated
Zosma02g18880	-	-	Down_regulated
Zosma02g19650	-	-	Down_regulated
Zosma02g20280	-	-	Down_regulated
Zosma02g20970	-	-	Down_regulated
Zosma02g21810	-	-	Up_regulated
Zosma02g22340	-	-	Up_regulated
Zosma02g22390	-	-	Down_regulated
Zosma02g23640	-	-	Up_regulated
Zosma02g24380	-	-	Up_regulated
Zosma02g25140	-	-	Down_regulated
Zosma02g25430	-	-	Up_regulated
Zosma03g00910	-	-	Down_regulated
Zosma03g01070	-	-	Down_regulated
Zosma03g01140	-	-	Up_regulated
Zosma03g01210	-	-	Down_regulated
Zosma03g01660	-	-	Up_regulated
Zosma03g01990	-	-	Down_regulated
Zosma03g02390	-	-	Down_regulated
Zosma03g02980	-	-	Up_regulated
Zosma03g04950	-	-	Down_regulated
Zosma03g05820	-	-	Down_regulated
Zosma03g06200	-	-	Up_regulated
Zosma03g06230	-	-	Up_regulated
Zosma03g07380	-	-	Up_regulated
Zosma03g08940	-	-	Up_regulated
Zosma03g11600	-	-	Down_regulated
Zosma03g14150	-	-	Down_regulated
Zosma03g15070	-	-	Down_regulated
Zosma03g16150	-	-	Up_regulated
Zosma03g17150	-	-	Up_regulated
Zosma03g17770	-	-	Up_regulated
Zosma03g18960	-	-	Up_regulated
Zosma03g19020	-	-	Up_regulated
Zosma03g20660	-	-	Down_regulated
Zosma03g21340	-	-	Down_regulated
Zosma03g21540	-	-	Up_regulated
Zosma03g21550	-	-	Down_regulated
Zosma03g23680	-	-	Up_regulated
Zosma03g23930	-	-	Up_regulated
Zosma03g24460	-	-	Down_regulated
Zosma03g25160	-	-	Up_regulated
Zosma03g25290	-	-	Up_regulated
Zosma03g26670	-	-	Down_regulated
Zosma03g26770	-	-	Up_regulated
Zosma03g27000	-	-	Down_regulated
Zosma03g27440	-	-	Down_regulated
Zosma03g28610	-	-	Up_regulated
Zosma03g30090	-	-	Up_regulated
Zosma03g30930	-	-	Down_regulated
Zosma03g31660	-	-	Down_regulated
Zosma03g32290	-	-	Up_regulated
Zosma03g32350	-	-	Up_regulated
Zosma03g32360	-	-	Up_regulated
Zosma03g32760	-	-	Down_regulated
Zosma03g32820	-	-	Down_regulated
Zosma03g33730	-	-	Down_regulated
Zosma03g33810	-	-	Up_regulated
Zosma03g34010	-	-	Down_regulated
Zosma03g34200	-	-	Up_regulated
Zosma03g34770	-	-	Down_regulated
Zosma03g35130	-	-	Down_regulated
Zosma03g35370	-	-	Down_regulated
Zosma03g36790	-	-	Down_regulated
Zosma04g00250	-	-	Down_regulated
Zosma04g00900	-	-	Up_regulated
Zosma04g02090	-	-	Down_regulated
Zosma04g02280	-	-	Down_regulated
Zosma04g03580	-	-	Down_regulated
Zosma04g04830	-	-	Down_regulated
Zosma04g05680	-	-	Up_regulated
Zosma04g06600	-	-	Up_regulated
Zosma04g10610	-	-	Down_regulated
Zosma04g10620	-	-	Down_regulated
Zosma04g10670	-	-	Down_regulated
Zosma04g12120	-	-	Down_regulated
Zosma04g15360	-	-	Up_regulated
Zosma04g16370	-	-	Down_regulated
Zosma04g18310	-	-	Down_regulated
Zosma04g20440	-	-	Down_regulated
Zosma04g20960	-	-	Down_regulated
Zosma04g21580	-	-	Down_regulated
Zosma04g22240	-	-	Down_regulated
Zosma04g23700	-	-	Up_regulated
Zosma04g24120	-	-	Up_regulated
Zosma04g24690	-	-	Down_regulated
Zosma04g24750	-	-	Up_regulated
Zosma04g25300	-	-	Down_regulated
Zosma05g00120	-	-	Down_regulated
Zosma05g01440	-	-	Up_regulated
Zosma05g03340	-	-	Down_regulated
Zosma05g03470	-	-	Up_regulated
Zosma05g04060	-	-	Down_regulated
Zosma05g05960	-	-	Down_regulated
Zosma05g06210	-	-	Up_regulated
Zosma05g06320	-	-	Down_regulated
Zosma05g08330	-	-	Up_regulated
Zosma05g08820	-	-	Up_regulated
Zosma05g10360	-	-	Up_regulated
Zosma05g10530	-	-	Down_regulated
Zosma05g10770	-	-	Up_regulated
Zosma05g11630	-	-	Down_regulated
Zosma05g13370	-	-	Up_regulated
Zosma05g14440	-	-	Down_regulated
Zosma05g15520	-	-	Down_regulated
Zosma05g15620	-	-	Down_regulated
Zosma05g18190	-	-	Down_regulated
Zosma05g19560	-	-	Down_regulated
Zosma05g20310	-	-	Down_regulated
Zosma05g20380	-	-	Down_regulated
Zosma05g20560	-	-	Down_regulated
Zosma05g21600	-	-	Up_regulated
Zosma05g23140	-	-	Down_regulated
Zosma05g23770	-	-	Up_regulated
Zosma05g24340	-	-	Down_regulated
Zosma05g26280	-	-	Up_regulated
Zosma05g26940	-	-	Down_regulated
Zosma05g27190	-	-	Up_regulated
Zosma05g27450	-	-	Down_regulated
Zosma05g28020	-	-	Down_regulated
Zosma05g28130	-	-	Down_regulated
Zosma05g29470	-	-	Down_regulated
Zosma05g29490	-	-	Down_regulated
Zosma05g30400	-	-	Down_regulated
Zosma05g30490	-	-	Down_regulated
Zosma05g30780	-	-	Down_regulated
Zosma05g31010	-	-	Down_regulated
Zosma05g31410	-	-	Down_regulated
Zosma05g31860	-	-	Down_regulated
Zosma05g32130	-	-	Down_regulated
Zosma05g32670	-	-	Up_regulated
Zosma05g32810	-	-	Down_regulated
Zosma06g00860	-	-	Up_regulated
Zosma06g00930	-	-	Down_regulated
Zosma06g01520	-	-	Up_regulated
Zosma06g01580	-	-	Up_regulated
Zosma06g01810	-	-	Up_regulated
Zosma06g02390	-	-	Down_regulated
Zosma06g03340	-	-	Down_regulated
Zosma06g03820	-	-	Down_regulated
Zosma06g04090	-	-	Down_regulated
Zosma06g05250	-	-	Down_regulated
Zosma06g05650	-	-	Up_regulated
Zosma06g06150	-	-	Down_regulated
Zosma06g06190	-	-	Up_regulated
Zosma06g06200	-	-	Up_regulated
Zosma06g06390	-	-	Up_regulated
Zosma06g07650	-	-	Down_regulated
Zosma06g08900	-	-	Up_regulated
Zosma06g08910	-	-	Up_regulated
Zosma06g09030	-	-	Up_regulated
Zosma06g10610	-	-	Up_regulated
Zosma06g10920	-	-	Up_regulated
Zosma06g11580	-	-	Down_regulated
Zosma06g12660	-	-	Down_regulated
Zosma06g14720	-	-	Down_regulated
Zosma06g14870	-	-	Down_regulated
Zosma06g18010	-	-	Down_regulated
Zosma06g18100	-	-	Up_regulated
Zosma06g18120	-	-	Up_regulated
Zosma06g18130	-	-	Up_regulated
Zosma06g18160	-	-	Up_regulated
Zosma06g20480	-	-	Down_regulated
Zosma06g21310	-	-	Down_regulated
Zosma06g21480	-	-	Up_regulated
Zosma06g21600	-	-	Up_regulated
Zosma06g22080	-	-	Up_regulated
Zosma06g22630	-	-	Down_regulated
Zosma06g23160	-	-	Up_regulated
Zosma06g23320	-	-	Down_regulated
Zosma06g23710	-	-	Up_regulated
Zosma06g24590	-	-	Down_regulated
Zosma06g25090	-	-	Down_regulated
Zosma06g28020	-	-	Down_regulated
Zosma06g28920	-	-	Up_regulated
Zosma06g29150	-	-	Up_regulated
Zosma06g29510	-	-	Up_regulated
Zosma06g29790	-	-	Up_regulated
Zosma06g30180	-	-	Up_regulated
Zosma06g30570	-	-	Down_regulated
Zosma06g30810	-	-	Down_regulated
Zosma1040g00030	-	-	Down_regulated
Zosma154g00120	-	-	Up_regulated

## Sheet: S2
SRA	BioProject	BioSample	tissue
SRR4241949	PRJNA342750	SAMN05768134	leaf
SRR4241950	PRJNA342750	SAMN05768135	leaf
SRR4241952	PRJNA342750	SAMN05768137	leaf
SRR4241953	PRJNA342750	SAMN05768138	leaf
SRR1952632	PRJNA280336	SAMN03459545	female_flower
SRR1952631	PRJNA280336	SAMN03459544	female_flower
SRR1952630	PRJNA280336	SAMN03459543	female_flower
SRR1952629	PRJNA280336	SAMN03459542	female_flower
SRR1952628	PRJNA280336	SAMN03459541	female_flower
SRR1952627	PRJNA280336	SAMN03459540	female_flower
SRR1952649	PRJNA280336	SAMN03459557	leaf
SRR1952648	PRJNA280336	SAMN03459556	leaf
SRR1952647	PRJNA280336	SAMN03459555	leaf
SRR1952646	PRJNA280336	SAMN03459554	leaf
SRR1952645	PRJNA280336	SAMN03459553	leaf
SRR1952644	PRJNA280336	SAMN03459552	leaf
SRR1952639	PRJNA280336	SAMN03459558	male_flower
SRR1952638	PRJNA280336	SAMN03459551	male_flower
SRR1952637	PRJNA280336	SAMN03459550	male_flower
SRR1952636	PRJNA280336	SAMN03459549	male_flower
SRR1952635	PRJNA280336	SAMN03459548	male_flower
SRR1952634	PRJNA280336	SAMN03459547	male_flower
SRR1952633	PRJNA280336	SAMN03459546	male_flower
SRR1952643	PRJNA280336	SAMN03459562	root
SRR1952641	PRJNA280336	SAMN03459560	root
SRR1952640	PRJNA280336	SAMN03459559	root
SRR11192591	PRJNA609020	SAMN14218497	leaf
SRR11192592	PRJNA609020	SAMN14218496	leaf
SRR11192593	PRJNA609020	SAMN14218495	leaf
SRR11192594	PRJNA609020	SAMN14218494	leaf
SRR11192595	PRJNA609020	SAMN14218493	leaf
SRR11192596	PRJNA609020	SAMN14218492	leaf
SRR15068730	PRJNA743712	SAMN20058673	root
SRR15068731	PRJNA743712	SAMN20058672	shoot
SRR15068732	PRJNA743712	SAMN20058671	leaf
SRR15068733	PRJNA743712	SAMN20058670	root
SRR15068734	PRJNA743712	SAMN20058669	shoot
SRR15068735	PRJNA743712	SAMN20058668	leaf
SRR16285863	PRJNA770030	SAMN22202686	seed
SRR16285864	PRJNA770030	SAMN22202685	seed
SRR16285865	PRJNA770030	SAMN22202684	seed
SRR16285866	PRJNA770030	SAMN22202683	seed
SRR16285867	PRJNA770030	SAMN22202682	seed
SRR16285868	PRJNA770030	SAMN22202681	seed
SRR16285869	PRJNA770030	SAMN22202680	seed
SRR16285870	PRJNA770030	SAMN22202679	seed
SRR16285871	PRJNA770030	SAMN22202678	seed
SRR16285872	PRJNA770030	SAMN22202677	seed
SRR16285855	PRJNA770030	SAMN22202676	seed
SRR16285856	PRJNA770030	SAMN22202675	seed
SRR16285857	PRJNA770030	SAMN22202674	seed
SRR16285858	PRJNA770030	SAMN22202673	seed
SRR16285859	PRJNA770030	SAMN22202672	seed
SRR16285860	PRJNA770030	SAMN22202671	seed
SRR16285861	PRJNA770030	SAMN22202670	seed
SRR16285862	PRJNA770030	SAMN22202669	seed
SRR16285873	PRJNA770030	SAMN22202668	seed
SRR16285874	PRJNA770030	SAMN22202667	seed

## Sheet: S3
geneID	Module
Zosma01g00070	1
Zosma01g00080	1
Zosma01g00090	1
Zosma01g00370	1
Zosma01g00380	1
Zosma01g00700	1
Zosma01g00730	1
Zosma01g00910	1
Zosma01g00990	1
Zosma01g01000	1
Zosma01g01010	1
Zosma01g01080	1
Zosma01g01100	1
Zosma01g01170	1
Zosma01g01200	1
Zosma01g01230	1
Zosma01g01610	1
Zosma01g01650	1
Zosma01g01750	1
Zosma01g01780	1
Zosma01g01820	1
Zosma01g01910	1
Zosma01g02060	1
Zosma01g02160	1
Zosma01g02310	1
Zosma01g02370	1
Zosma01g02390	1
Zosma01g02460	1
Zosma01g02490	1
Zosma01g02570	1
Zosma01g02590	1
Zosma01g02600	1
Zosma01g02610	1
Zosma01g02710	1
Zosma01g02720	1
Zosma01g02800	1
Zosma01g02840	1
Zosma01g02910	1
Zosma01g02930	1
Zosma01g02970	1
Zosma01g02980	1
Zosma01g03090	1
Zosma01g03130	1
Zosma01g03270	1
Zosma01g03330	1
Zosma01g03340	1
Zosma01g03370	1
Zosma01g03430	1
Zosma01g03560	1
Zosma01g03570	1
Zosma01g03630	1
Zosma01g03690	1
Zosma01g03730	1
Zosma01g03770	1
Zosma01g03800	1
Zosma01g03910	1
Zosma01g04070	1
Zosma01g04090	1
Zosma01g04100	1
Zosma01g04180	1
Zosma01g04250	1
Zosma01g04260	1
Zosma01g04360	1
Zosma01g04390	1
Zosma01g04650	1
Zosma01g04670	1
Zosma01g04710	1
Zosma01g04790	1
Zosma01g04880	1
Zosma01g04900	1
Zosma01g05100	1
Zosma01g05170	1
Zosma01g05190	1
Zosma01g05410	1
Zosma01g05480	1
Zosma01g05500	1
Zosma01g05690	1
Zosma01g05710	1
Zosma01g05730	1
Zosma01g05780	1
Zosma01g05880	1
Zosma01g05920	1
Zosma01g05960	1
Zosma01g06110	1
Zosma01g06190	1
Zosma01g06280	1
Zosma01g06330	1
Zosma01g06490	1
Zosma01g06500	1
Zosma01g06550	1
Zosma01g06600	1
Zosma01g06650	1
Zosma01g06760	1
Zosma01g06940	1
Zosma01g06990	1
Zosma01g07370	1
Zosma01g07410	1
Zosma01g07430	1
Zosma01g07440	1
Zosma01g07510	1
Zosma01g07530	1
Zosma01g07750	1
Zosma01g07780	1
Zosma01g07900	1
Zosma01g08120	1
Zosma01g08300	1
Zosma01g08320	1
Zosma01g08380	1
Zosma01g08420	1
Zosma01g08520	1
Zosma01g09010	1
Zosma01g09080	1
Zosma01g09160	1
Zosma01g09380	1
Zosma01g09410	1
Zosma01g09760	1
Zosma01g09850	1
Zosma01g10070	1
Zosma01g10240	1
Zosma01g10320	1
Zosma01g10570	1
Zosma01g11150	1
Zosma01g11220	1
Zosma01g11300	1
Zosma01g11340	1
Zosma01g11410	1
Zosma01g11480	1
Zosma01g11590	1
Zosma01g11630	1
Zosma01g11860	1
Zosma01g11930	1
Zosma01g11970	1
Zosma01g12160	1
Zosma01g12420	1
Zosma01g12440	1
Zosma01g12570	1
Zosma01g12580	1
Zosma01g12590	1
Zosma01g12620	1
Zosma01g13590	1
Zosma01g13670	1
Zosma01g13690	1
Zosma01g13730	1
Zosma01g14050	1
Zosma01g14820	1
Zosma01g14830	1
Zosma01g15100	1
Zosma01g15160	1
Zosma01g15230	1
Zosma01g15440	1
Zosma01g15720	1
Zosma01g15730	1
Zosma01g15740	1
Zosma01g15960	1
Zosma01g16070	1
Zosma01g16080	1
Zosma01g16100	1
Zosma01g16160	1
Zosma01g16470	1
Zosma01g16590	1
Zosma01g16600	1
Zosma01g16620	1
Zosma01g16630	1
Zosma01g16720	1
Zosma01g16750	1
Zosma01g16790	1
Zosma01g16830	1
Zosma01g16860	1
Zosma01g16870	1
Zosma01g16970	1
Zosma01g17140	1
Zosma01g17150	1
Zosma01g17260	1
Zosma01g17370	1
Zosma01g17400	1
Zosma01g17530	1
Zosma01g17540	1
Zosma01g17560	1
Zosma01g17640	1
Zosma01g17830	1
Zosma01g18190	1
Zosma01g18500	1
Zosma01g18520	1
Zosma01g18560	1
Zosma01g18850	1
Zosma01g19090	1
Zosma01g19220	1
Zosma01g19230	1
Zosma01g19320	1
Zosma01g19360	1
Zosma01g19390	1
Zosma01g19620	1
Zosma01g19640	1
Zosma01g19710	1
Zosma01g19730	1
Zosma01g19800	1
Zosma01g19970	1
Zosma01g20090	1
Zosma01g20100	1
Zosma01g20170	1
Zosma01g20370	1
Zosma01g20400	1
Zosma01g20470	1
Zosma01g20570	1
Zosma01g20620	1
Zosma01g20630	1
Zosma01g20770	1
Zosma01g20780	1
Zosma01g20860	1
Zosma01g20870	1
Zosma01g20880	1
Zosma01g20920	1
Zosma01g20990	1
Zosma01g21340	1
Zosma01g21430	1
Zosma01g21440	1
Zosma01g21500	1
Zosma01g21580	1
Zosma01g21640	1
Zosma01g21650	1
Zosma01g21670	1
Zosma01g21700	1
Zosma01g21890	1
Zosma01g21910	1
Zosma01g21940	1
Zosma01g22280	1
Zosma01g22350	1
Zosma01g22400	1
Zosma01g22620	1
Zosma01g22680	1
Zosma01g22740	1
Zosma01g22790	1
Zosma01g22930	1
Zosma01g22980	1
Zosma01g23210	1
Zosma01g23400	1
Zosma01g23720	1
Zosma01g23800	1
Zosma01g23820	1
Zosma01g24000	1
Zosma01g24020	1
Zosma01g24120	1
Zosma01g24240	1
Zosma01g24250	1
Zosma01g24270	1
Zosma01g24280	1
Zosma01g24530	1
Zosma01g24630	1
Zosma01g24830	1
Zosma01g24990	1
Zosma01g25000	1
Zosma01g25060	1
Zosma01g25080	1
Zosma01g25130	1
Zosma01g25180	1
Zosma01g25220	1
Zosma01g25240	1
Zosma01g25250	1
Zosma01g25270	1
Zosma01g25300	1
Zosma01g25400	1
Zosma01g25410	1
Zosma01g25440	1
Zosma01g25580	1
Zosma01g25590	1
Zosma01g25650	1
Zosma01g25880	1
Zosma01g25910	1
Zosma01g26150	1
Zosma01g26270	1
Zosma01g26340	1
Zosma01g26360	1
Zosma01g26400	1
Zosma01g26420	1
Zosma01g26430	1
Zosma01g26530	1
Zosma01g26580	1
Zosma01g26660	1
Zosma01g26670	1
Zosma01g26750	1
Zosma01g26770	1
Zosma01g26870	1
Zosma01g27070	1
Zosma01g27170	1
Zosma01g27270	1
Zosma01g27400	1
Zosma01g27420	1
Zosma01g27440	1
Zosma01g27470	1
Zosma01g27530	1
Zosma01g27540	1
Zosma01g27570	1
Zosma01g27600	1
Zosma01g27670	1
Zosma01g27730	1
Zosma01g27750	1
Zosma01g27920	1
Zosma01g27960	1
Zosma01g28090	1
Zosma01g28220	1
Zosma01g28280	1
Zosma01g28340	1
Zosma01g28380	1
Zosma01g28550	1
Zosma01g28560	1
Zosma01g28610	1
Zosma01g28870	1
Zosma01g29060	1
Zosma01g29120	1
Zosma01g29270	1
Zosma01g29360	1
Zosma01g29470	1
Zosma01g29480	1
Zosma01g29810	1
Zosma01g29870	1
Zosma01g29880	1
Zosma01g29900	1
Zosma01g29950	1
Zosma01g30050	1
Zosma01g30210	1
Zosma01g30320	1
Zosma01g30440	1
Zosma01g30540	1
Zosma01g30560	1
Zosma01g30660	1
Zosma01g30770	1
Zosma01g30820	1
Zosma01g30840	1
Zosma01g30880	1
Zosma01g31090	1
Zosma01g31170	1
Zosma01g31210	1
Zosma01g31250	1
Zosma01g31260	1
Zosma01g31310	1
Zosma01g31410	1
Zosma01g31430	1
Zosma01g31450	1
Zosma01g31480	1
Zosma01g31500	1
Zosma01g31930	1
Zosma01g32000	1
Zosma01g32140	1
Zosma01g32180	1
Zosma01g32190	1
Zosma01g32290	1
Zosma01g32470	1
Zosma01g32500	1
Zosma01g32560	1
Zosma01g32600	1
Zosma01g32620	1
Zosma01g32730	1
Zosma01g32860	1
Zosma01g32970	1
Zosma01g32980	1
Zosma01g33000	1
Zosma01g33160	1
Zosma01g33180	1
Zosma01g33190	1
Zosma01g33280	1
Zosma01g33490	1
Zosma01g33630	1
Zosma01g33850	1
Zosma01g34330	1
Zosma01g34370	1
Zosma01g34380	1
Zosma01g34480	1
Zosma01g34740	1
Zosma01g34750	1
Zosma01g34920	1
Zosma01g34980	1
Zosma01g35420	1
Zosma01g35640	1
Zosma01g35650	1
Zosma01g35740	1
Zosma01g35840	1
Zosma01g35850	1
Zosma01g36040	1
Zosma01g36070	1
Zosma01g36230	1
Zosma01g36270	1
Zosma01g36340	1
Zosma01g36510	1
Zosma01g36530	1
Zosma01g36540	1
Zosma01g36880	1
Zosma01g37100	1
Zosma01g37280	1
Zosma01g37300	1
Zosma01g37350	1
Zosma01g37430	1
Zosma01g37490	1
Zosma01g37630	1
Zosma01g37650	1
Zosma01g37880	1
Zosma01g37970	1
Zosma01g38080	1
Zosma01g38220	1
Zosma01g38280	1
Zosma01g38420	1
Zosma01g38430	1
Zosma01g38460	1
Zosma01g38610	1
Zosma01g38680	1
Zosma01g39110	1
Zosma01g39220	1
Zosma01g39810	1
Zosma01g39820	1
Zosma01g39980	1
Zosma01g40130	1
Zosma01g40170	1
Zosma01g40220	1
Zosma01g40310	1
Zosma01g40320	1
Zosma01g40500	1
Zosma01g40590	1
Zosma01g40740	1
Zosma01g40870	1
Zosma01g40880	1
Zosma01g40900	1
Zosma01g41300	1
Zosma01g41310	1
Zosma01g41320	1
Zosma01g41340	1
Zosma01g41400	1
Zosma01g41410	1
Zosma01g41420	1
Zosma01g41490	1
Zosma01g41630	1
Zosma01g41710	1
Zosma01g41720	1
Zosma01g41840	1
Zosma01g42260	1
Zosma01g42390	1
Zosma01g42430	1
Zosma01g42450	1
Zosma01g42570	1
Zosma01g42600	1
Zosma01g42940	1
Zosma02g00210	1
Zosma02g00220	1
Zosma02g00270	1
Zosma02g00490	1
Zosma02g00610	1
Zosma02g00840	1
Zosma02g00870	1
Zosma02g00880	1
Zosma02g01000	1
Zosma02g01220	1
Zosma02g01570	1
Zosma02g01580	1
Zosma02g01610	1
Zosma02g01690	1
Zosma02g01720	1
Zosma02g01920	1
Zosma02g01930	1
Zosma02g02000	1
Zosma02g02010	1
Zosma02g02100	1
Zosma02g02120	1
Zosma02g02130	1
Zosma02g02140	1
Zosma02g02150	1
Zosma02g02210	1
Zosma02g02340	1
Zosma02g02400	1
Zosma02g02730	1
Zosma02g02820	1
Zosma02g02910	1
Zosma02g03440	1
Zosma02g03630	1
Zosma02g03710	1
Zosma02g03730	1
Zosma02g03770	1
Zosma02g03980	1
Zosma02g04050	1
Zosma02g04200	1
Zosma02g04230	1
Zosma02g04260	1
Zosma02g04310	1
Zosma02g04370	1
Zosma02g04610	1
Zosma02g04690	1
Zosma02g04940	1
Zosma02g04970	1
Zosma02g04980	1
Zosma02g05020	1
Zosma02g05030	1
Zosma02g05050	1
Zosma02g05130	1
Zosma02g05490	1
Zosma02g05500	1
Zosma02g05630	1
Zosma02g05750	1
Zosma02g05850	1
Zosma02g05870	1
Zosma02g06240	1
Zosma02g06250	1
Zosma02g06300	1
Zosma02g06340	1
Zosma02g06400	1
Zosma02g06660	1
Zosma02g06670	1
Zosma02g06780	1
Zosma02g06850	1
Zosma02g06940	1
Zosma02g06950	1
Zosma02g07040	1
Zosma02g07180	1
Zosma02g07310	1
Zosma02g07370	1
Zosma02g07860	1
Zosma02g07880	1
Zosma02g08110	1
Zosma02g08120	1
Zosma02g08780	1
Zosma02g09110	1
Zosma02g09400	1
Zosma02g09560	1
Zosma02g09570	1
Zosma02g09630	1
Zosma02g09670	1
Zosma02g09720	1
Zosma02g09780	1
Zosma02g09790	1
Zosma02g09820	1
Zosma02g09850	1
Zosma02g09880	1
Zosma02g09890	1
Zosma02g09920	1
Zosma02g09980	1
Zosma02g10030	1
Zosma02g10460	1
Zosma02g10830	1
Zosma02g11010	1
Zosma02g11140	1
Zosma02g11150	1
Zosma02g11190	1
Zosma02g11200	1
Zosma02g11230	1
Zosma02g11240	1
Zosma02g11250	1
Zosma02g11260	1
Zosma02g11320	1
Zosma02g11340	1
Zosma02g11510	1
Zosma02g11520	1
Zosma02g11840	1
Zosma02g11850	1
Zosma02g12000	1
Zosma02g12010	1
Zosma02g12020	1
Zosma02g12030	1
Zosma02g12200	1
Zosma02g12370	1
Zosma02g12540	1
Zosma02g12590	1
Zosma02g12900	1
Zosma02g12950	1
Zosma02g13450	1
Zosma02g13840	1
Zosma02g14240	1
Zosma02g14320	1
Zosma02g14390	1
Zosma02g14400	1
Zosma02g14410	1
Zosma02g14460	1
Zosma02g14820	1
Zosma02g15570	1
Zosma02g15600	1
Zosma02g15710	1
Zosma02g16340	1
Zosma02g16410	1
Zosma02g16450	1
Zosma02g16560	1
Zosma02g16620	1
Zosma02g16650	1
Zosma02g16680	1
Zosma02g16720	1
Zosma02g17050	1
Zosma02g17130	1
Zosma02g17190	1
Zosma02g17280	1
Zosma02g17470	1
Zosma02g17810	1
Zosma02g18100	1
Zosma02g18180	1
Zosma02g18190	1
Zosma02g18270	1
Zosma02g18450	1
Zosma02g18770	1
Zosma02g18910	1
Zosma02g18960	1
Zosma02g19020	1
Zosma02g19070	1
Zosma02g19080	1
Zosma02g19270	1
Zosma02g19280	1
Zosma02g19370	1
Zosma02g19420	1
Zosma02g19460	1
Zosma02g19780	1
Zosma02g19850	1
Zosma02g19860	1
Zosma02g20340	1
Zosma02g20350	1
Zosma02g20410	1
Zosma02g20420	1
Zosma02g20440	1
Zosma02g20570	1
Zosma02g20630	1
Zosma02g20690	1
Zosma02g20710	1
Zosma02g20720	1
Zosma02g20740	1
Zosma02g20750	1
Zosma02g20760	1
Zosma02g20780	1
Zosma02g20800	1
Zosma02g20810	1
Zosma02g20980	1
Zosma02g21020	1
Zosma02g21090	1
Zosma02g21110	1
Zosma02g21170	1
Zosma02g21340	1
Zosma02g21350	1
Zosma02g21380	1
Zosma02g21420	1
Zosma02g21430	1
Zosma02g21460	1
Zosma02g21630	1
Zosma02g21800	1
Zosma02g21880	1
Zosma02g21890	1
Zosma02g21920	1
Zosma02g21960	1
Zosma02g22010	1
Zosma02g22020	1
Zosma02g22030	1
Zosma02g22050	1
Zosma02g22180	1
Zosma02g22250	1
Zosma02g22470	1
Zosma02g22480	1
Zosma02g22720	1
Zosma02g22860	1
Zosma02g23060	1
Zosma02g23240	1
Zosma02g23330	1
Zosma02g23440	1
Zosma02g23650	1
Zosma02g23790	1
Zosma02g23960	1
Zosma02g23970	1
Zosma02g24090	1
Zosma02g24220	1
Zosma02g24250	1
Zosma02g24300	1
Zosma02g24320	1
Zosma02g24390	1
Zosma02g24470	1
Zosma02g24490	1
Zosma02g24740	1
Zosma02g24860	1
Zosma02g24950	1
Zosma02g25030	1
Zosma02g25040	1
Zosma02g25050	1
Zosma02g25300	1
Zosma02g25310	1
Zosma02g25340	1
Zosma02g25550	1
Zosma02g25670	1
Zosma02g25720	1
Zosma02g25730	1
Zosma02g25750	1
Zosma03g00040	1
Zosma03g00270	1
Zosma03g00410	1
Zosma03g00430	1
Zosma03g00460	1
Zosma03g00530	1
Zosma03g00670	1
Zosma03g00730	1
Zosma03g00760	1
Zosma03g00990	1
Zosma03g01000	1
Zosma03g01130	1
Zosma03g01160	1
Zosma03g01170	1
Zosma03g01200	1
Zosma03g01210	1
Zosma03g01250	1
Zosma03g01410	1
Zosma03g01440	1
Zosma03g01520	1
Zosma03g01590	1
Zosma03g01600	1
Zosma03g01610	1
Zosma03g01720	1
Zosma03g01800	1
Zosma03g01850	1
Zosma03g01880	1
Zosma03g01990	1
Zosma03g02060	1
Zosma03g02240	1
Zosma03g02260	1
Zosma03g02350	1
Zosma03g02390	1
Zosma03g02420	1
Zosma03g02560	1
Zosma03g02700	1
Zosma03g02790	1
Zosma03g02840	1
Zosma03g02860	1
Zosma03g03410	1
Zosma03g03500	1
Zosma03g03690	1
Zosma03g03730	1
Zosma03g03880	1
Zosma03g04090	1
Zosma03g04300	1
Zosma03g04450	1
Zosma03g04770	1
Zosma03g04950	1
Zosma03g05320	1
Zosma03g05560	1
Zosma03g05580	1
Zosma03g05700	1
Zosma03g05710	1
Zosma03g05780	1
Zosma03g05950	1
Zosma03g06050	1
Zosma03g06060	1
Zosma03g06080	1
Zosma03g06150	1
Zosma03g06300	1
Zosma03g06480	1
Zosma03g06640	1
Zosma03g06670	1
Zosma03g06880	1
Zosma03g07170	1
Zosma03g07180	1
Zosma03g07290	1
Zosma03g07380	1
Zosma03g07630	1
Zosma03g07670	1
Zosma03g07680	1
Zosma03g07690	1
Zosma03g07790	1
Zosma03g07820	1
Zosma03g07920	1
Zosma03g08330	1
Zosma03g08500	1
Zosma03g08810	1
Zosma03g09320	1
Zosma03g09440	1
Zosma03g09710	1
Zosma03g09720	1
Zosma03g09730	1
Zosma03g09740	1
Zosma03g10140	1
Zosma03g10170	1
Zosma03g10430	1
Zosma03g10590	1
Zosma03g10760	1
Zosma03g10990	1
Zosma03g11000	1
Zosma03g11150	1
Zosma03g11160	1
Zosma03g11170	1
Zosma03g11790	1
Zosma03g11870	1
Zosma03g11890	1
Zosma03g11940	1
Zosma03g12000	1
Zosma03g12010	1
Zosma03g12170	1
Zosma03g12230	1
Zosma03g12240	1
Zosma03g12260	1
Zosma03g12270	1
Zosma03g12300	1
Zosma03g12430	1
Zosma03g12610	1
Zosma03g12710	1
Zosma03g12860	1
Zosma03g12970	1
Zosma03g13240	1
Zosma03g13350	1
Zosma03g13450	1
Zosma03g13470	1
Zosma03g13510	1
Zosma03g13560	1
Zosma03g13580	1
Zosma03g13630	1
Zosma03g13650	1
Zosma03g13690	1
Zosma03g13850	1
Zosma03g13860	1
Zosma03g14060	1
Zosma03g14110	1
Zosma03g14120	1
Zosma03g14130	1
Zosma03g14140	1
Zosma03g14150	1
Zosma03g14240	1
Zosma03g14610	1
Zosma03g14720	1
Zosma03g14910	1
Zosma03g15410	1
Zosma03g15640	1
Zosma03g15690	1
Zosma03g15840	1
Zosma03g15860	1
Zosma03g15920	1
Zosma03g16060	1
Zosma03g16120	1
Zosma03g16200	1
Zosma03g16240	1
Zosma03g16310	1
Zosma03g16390	1
Zosma03g16400	1
Zosma03g16500	1
Zosma03g16590	1
Zosma03g16660	1
Zosma03g16700	1
Zosma03g16720	1
Zosma03g16790	1
Zosma03g16850	1
Zosma03g16880	1
Zosma03g17000	1
Zosma03g17120	1
Zosma03g17160	1
Zosma03g17220	1
Zosma03g17230	1
Zosma03g17240	1
Zosma03g17300	1
Zosma03g17430	1
Zosma03g17460	1
Zosma03g17500	1
Zosma03g17540	1
Zosma03g17860	1
Zosma03g17990	1
Zosma03g18040	1
Zosma03g18100	1
Zosma03g18110	1
Zosma03g18250	1
Zosma03g18330	1
Zosma03g18710	1
Zosma03g18730	1
Zosma03g18740	1
Zosma03g18750	1
Zosma03g18920	1
Zosma03g18940	1
Zosma03g19090	1
Zosma03g19100	1
Zosma03g19200	1
Zosma03g19370	1
Zosma03g19410	1
Zosma03g19430	1
Zosma03g19760	1
Zosma03g19900	1
Zosma03g19930	1
Zosma03g20080	1
Zosma03g20590	1
Zosma03g20650	1
Zosma03g20850	1
Zosma03g20870	1
Zosma03g20880	1
Zosma03g20890	1
Zosma03g20900	1
Zosma03g20940	1
Zosma03g20990	1
Zosma03g21030	1
Zosma03g21100	1
Zosma03g21110	1
Zosma03g21160	1
Zosma03g21180	1
Zosma03g21250	1
Zosma03g21510	1
Zosma03g21550	1
Zosma03g21800	1
Zosma03g22200	1
Zosma03g22230	1
Zosma03g22810	1
Zosma03g22960	1
Zosma03g23050	1
Zosma03g23140	1
Zosma03g23280	1
Zosma03g23290	1
Zosma03g23300	1
Zosma03g23360	1
Zosma03g23390	1
Zosma03g23420	1
Zosma03g23470	1
Zosma03g23530	1
Zosma03g23540	1
Zosma03g23660	1
Zosma03g23840	1
Zosma03g23870	1
Zosma03g24050	1
Zosma03g24320	1
Zosma03g24620	1
Zosma03g24960	1
Zosma03g25180	1
Zosma03g25250	1
Zosma03g25320	1
Zosma03g25340	1
Zosma03g25510	1
Zosma03g25600	1
Zosma03g25620	1
Zosma03g25670	1
Zosma03g25850	1
Zosma03g25910	1
Zosma03g26050	1
Zosma03g26110	1
Zosma03g26270	1
Zosma03g26390	1
Zosma03g26470	1
Zosma03g26590	1
Zosma03g26670	1
Zosma03g26680	1
Zosma03g26860	1
Zosma03g26930	1
Zosma03g27050	1
Zosma03g27170	1
Zosma03g27340	1
Zosma03g27350	1
Zosma03g27420	1
Zosma03g27430	1
Zosma03g27500	1
Zosma03g27520	1
Zosma03g27680	1
Zosma03g27830	1
Zosma03g28000	1
Zosma03g28010	1
Zosma03g28020	1
Zosma03g28170	1
Zosma03g28410	1
Zosma03g28470	1
Zosma03g28530	1
Zosma03g28540	1
Zosma03g28660	1
Zosma03g28740	1
Zosma03g28830	1
Zosma03g28860	1
Zosma03g28870	1
Zosma03g28930	1
Zosma03g29040	1
Zosma03g29150	1
Zosma03g29200	1
Zosma03g29440	1
Zosma03g29570	1
Zosma03g29590	1
Zosma03g29640	1
Zosma03g29680	1
Zosma03g29930	1
Zosma03g30250	1
Zosma03g30270	1
Zosma03g30280	1
Zosma03g30290	1
Zosma03g30350	1
Zosma03g30400	1
Zosma03g30610	1
Zosma03g30990	1
Zosma03g31300	1
Zosma03g31330	1
Zosma03g31390	1
Zosma03g31520	1
Zosma03g31570	1
Zosma03g31590	1
Zosma03g31620	1
Zosma03g31660	1
Zosma03g31850	1
Zosma03g31910	1
Zosma03g32040	1
Zosma03g32150	1
Zosma03g32420	1
Zosma03g32550	1
Zosma03g32570	1
Zosma03g32580	1
Zosma03g32650	1
Zosma03g32700	1
Zosma03g32750	1
Zosma03g32760	1
Zosma03g32810	1
Zosma03g32820	1
Zosma03g32880	1
Zosma03g32910	1
Zosma03g33300	1
Zosma03g33350	1
Zosma03g33490	1
Zosma03g33560	1
Zosma03g33660	1
Zosma03g33670	1
Zosma03g33690	1
Zosma03g33890	1
Zosma03g34010	1
Zosma03g34150	1
Zosma03g34180	1
Zosma03g34190	1
Zosma03g34230	1
Zosma03g34470	1
Zosma03g34500	1
Zosma03g34520	1
Zosma03g34540	1
Zosma03g34570	1
Zosma03g34590	1
Zosma03g34630	1
Zosma03g34710	1
Zosma03g34740	1
Zosma03g34770	1
Zosma03g34780	1
Zosma03g34810	1
Zosma03g34890	1
Zosma03g34920	1
Zosma03g34940	1
Zosma03g34970	1
Zosma03g34980	1
Zosma03g34990	1
Zosma03g35050	1
Zosma03g35110	1
Zosma03g35120	1
Zosma03g35130	1
Zosma03g35140	1
Zosma03g35400	1
Zosma03g35410	1
Zosma03g35630	1
Zosma03g35660	1
Zosma03g35770	1
Zosma03g35830	1
Zosma03g35930	1
Zosma03g36030	1
Zosma03g36090	1
Zosma03g36260	1
Zosma03g36350	1
Zosma03g36410	1
Zosma03g36450	1
Zosma03g36630	1
Zosma03g36640	1
Zosma03g36710	1
Zosma03g36780	1
Zosma03g37130	1
Zosma03g37180	1
Zosma04g00130	1
Zosma04g00170	1
Zosma04g00380	1
Zosma04g00420	1
Zosma04g00470	1
Zosma04g00510	1
Zosma04g00770	1
Zosma04g00780	1
Zosma04g01060	1
Zosma04g01110	1
Zosma04g01180	1
Zosma04g01230	1
Zosma04g01270	1
Zosma04g01460	1
Zosma04g01550	1
Zosma04g01750	1
Zosma04g01810	1
Zosma04g02020	1
Zosma04g02180	1
Zosma04g02220	1
Zosma04g02230	1
Zosma04g02360	1
Zosma04g02630	1
Zosma04g02680	1
Zosma04g02860	1
Zosma04g03160	1
Zosma04g03280	1
Zosma04g03460	1
Zosma04g03520	1
Zosma04g03550	1
Zosma04g03570	1
Zosma04g03860	1
Zosma04g04020	1
Zosma04g04030	1
Zosma04g04310	1
Zosma04g04540	1
Zosma04g04590	1
Zosma04g04600	1
Zosma04g04610	1
Zosma04g04620	1
Zosma04g04630	1
Zosma04g04810	1
Zosma04g05060	1
Zosma04g05370	1
Zosma04g05500	1
Zosma04g05530	1
Zosma04g05540	1
Zosma04g05880	1
Zosma04g05990	1
Zosma04g06010	1
Zosma04g06100	1
Zosma04g06120	1
Zosma04g06210	1
Zosma04g06300	1
Zosma04g06410	1
Zosma04g06560	1
Zosma04g06680	1
Zosma04g06780	1
Zosma04g06860	1
Zosma04g06890	1
Zosma04g07150	1
Zosma04g07190	1
Zosma04g07220	1
Zosma04g07260	1
Zosma04g07350	1
Zosma04g07400	1
Zosma04g07870	1
Zosma04g08130	1
Zosma04g08410	1
Zosma04g08520	1
Zosma04g08530	1
Zosma04g08640	1
Zosma04g08730	1
Zosma04g08790	1
Zosma04g09000	1
Zosma04g09400	1
Zosma04g09410	1
Zosma04g09630	1
Zosma04g10200	1
Zosma04g10360	1
Zosma04g10380	1
Zosma04g10430	1
Zosma04g10440	1
Zosma04g10700	1
Zosma04g10710	1
Zosma04g10860	1
Zosma04g10880	1
Zosma04g11140	1
Zosma04g11190	1
Zosma04g11200	1
Zosma04g11260	1
Zosma04g12120	1
Zosma04g12530	1
Zosma04g12610	1
Zosma04g12970	1
Zosma04g13180	1
Zosma04g13190	1
Zosma04g13280	1
Zosma04g13400	1
Zosma04g13430	1
Zosma04g13510	1
Zosma04g13590	1
Zosma04g13700	1
Zosma04g13870	1
Zosma04g13890	1
Zosma04g14080	1
Zosma04g14090	1
Zosma04g14310	1
Zosma04g14370	1
Zosma04g14470	1
Zosma04g14600	1
Zosma04g14620	1
Zosma04g14690	1
Zosma04g15040	1
Zosma04g15190	1
Zosma04g15240	1
Zosma04g15320	1
Zosma04g15440	1
Zosma04g15690	1
Zosma04g15820	1
Zosma04g16180	1
Zosma04g16370	1
Zosma04g16450	1
Zosma04g16740	1
Zosma04g16840	1
Zosma04g16860	1
Zosma04g17040	1
Zosma04g17060	1
Zosma04g17150	1
Zosma04g17240	1
Zosma04g17490	1
Zosma04g17520	1
Zosma04g17600	1
Zosma04g17680	1
Zosma04g17690	1
Zosma04g17780	1
Zosma04g17890	1
Zosma04g18210	1
Zosma04g18310	1
Zosma04g18320	1
Zosma04g18350	1
Zosma04g18470	1
Zosma04g18590	1
Zosma04g18730	1
Zosma04g18940	1
Zosma04g19170	1
Zosma04g19290	1
Zosma04g19420	1
Zosma04g19540	1
Zosma04g19620	1
Zosma04g19790	1
Zosma04g19960	1
Zosma04g20030	1
Zosma04g20210	1
Zosma04g20250	1
Zosma04g20270	1
Zosma04g20460	1
Zosma04g20490	1
Zosma04g20560	1
Zosma04g20810	1
Zosma04g20820	1
Zosma04g20880	1
Zosma04g20950	1
Zosma04g21200	1
Zosma04g21360	1
Zosma04g21420	1
Zosma04g21540	1
Zosma04g21660	1
Zosma04g22040	1
Zosma04g22120	1
Zosma04g22260	1
Zosma04g22660	1
Zosma04g22720	1
Zosma04g22840	1
Zosma04g22870	1
Zosma04g22940	1
Zosma04g22990	1
Zosma04g23170	1
Zosma04g23370	1
Zosma04g23420	1
Zosma04g23610	1
Zosma04g23890	1
Zosma04g23920	1
Zosma04g24300	1
Zosma04g24610	1
Zosma04g24700	1
Zosma04g24800	1
Zosma04g25160	1
Zosma04g25220	1
Zosma04g25270	1
Zosma04g25370	1
Zosma04g25740	1
Zosma04g25980	1
Zosma04g26000	1
Zosma04g26100	1
Zosma04g26110	1
Zosma04g26150	1
Zosma04g26210	1
Zosma04g26390	1
Zosma04g26690	1
Zosma04g26780	1
Zosma04g26920	1
Zosma04g26970	1
Zosma04g27080	1
Zosma04g27090	1
Zosma04g27100	1
Zosma04g27150	1
Zosma05g00010	1
Zosma05g00120	1
Zosma05g00160	1
Zosma05g00240	1
Zosma05g00310	1
Zosma05g00420	1
Zosma05g00800	1
Zosma05g00860	1
Zosma05g00870	1
Zosma05g01110	1
Zosma05g01410	1
Zosma05g01630	1
Zosma05g01710	1
Zosma05g01720	1
Zosma05g01760	1
Zosma05g01800	1
Zosma05g01840	1
Zosma05g01880	1
Zosma05g01920	1
Zosma05g01930	1
Zosma05g02020	1
Zosma05g02140	1
Zosma05g02200	1
Zosma05g02210	1
Zosma05g02250	1
Zosma05g02430	1
Zosma05g02440	1
Zosma05g02560	1
Zosma05g02620	1
Zosma05g02730	1
Zosma05g02940	1
Zosma05g02980	1
Zosma05g02990	1
Zosma05g03010	1
Zosma05g03250	1
Zosma05g03380	1
Zosma05g03440	1
Zosma05g03500	1
Zosma05g03510	1
Zosma05g03530	1
Zosma05g03570	1
Zosma05g03590	1
Zosma05g03610	1
Zosma05g03630	1
Zosma05g03820	1
Zosma05g03830	1
Zosma05g03860	1
Zosma05g03900	1
Zosma05g04320	1
Zosma05g04630	1
Zosma05g04770	1
Zosma05g04810	1
Zosma05g04910	1
Zosma05g04940	1
Zosma05g04990	1
Zosma05g05050	1
Zosma05g05170	1
Zosma05g05250	1
Zosma05g05510	1
Zosma05g05520	1
Zosma05g05600	1
Zosma05g05620	1
Zosma05g06040	1
Zosma05g06340	1
Zosma05g06350	1
Zosma05g06360	1
Zosma05g06650	1
Zosma05g06660	1
Zosma05g06670	1
Zosma05g06830	1
Zosma05g06870	1
Zosma05g06900	1
Zosma05g06990	1
Zosma05g07450	1
Zosma05g07460	1
Zosma05g07520	1
Zosma05g07700	1
Zosma05g07720	1
Zosma05g07730	1
Zosma05g07750	1
Zosma05g07880	1
Zosma05g08060	1
Zosma05g08130	1
Zosma05g08180	1
Zosma05g08370	1
Zosma05g08440	1
Zosma05g08730	1
Zosma05g08740	1
Zosma05g08880	1
Zosma05g08940	1
Zosma05g09020	1
Zosma05g09270	1
Zosma05g09280	1
Zosma05g09300	1
Zosma05g09330	1
Zosma05g09350	1
Zosma05g09410	1
Zosma05g09500	1
Zosma05g09570	1
Zosma05g09670	1
Zosma05g09680	1
Zosma05g09750	1
Zosma05g09780	1
Zosma05g09810	1
Zosma05g09900	1
Zosma05g09940	1
Zosma05g09980	1
Zosma05g09990	1
Zosma05g10060	1
Zosma05g10100	1
Zosma05g10140	1
Zosma05g10160	1
Zosma05g10250	1
Zosma05g10260	1
Zosma05g10530	1
Zosma05g10580	1
Zosma05g10820	1
Zosma05g10880	1
Zosma05g10890	1
Zosma05g11050	1
Zosma05g11200	1
Zosma05g11210	1
Zosma05g11290	1
Zosma05g11310	1
Zosma05g11370	1
Zosma05g11390	1
Zosma05g11490	1
Zosma05g11550	1
Zosma05g11600	1
Zosma05g11790	1
Zosma05g11860	1
Zosma05g12040	1
Zosma05g12270	1
Zosma05g12280	1
Zosma05g12390	1
Zosma05g12650	1
Zosma05g12810	1
Zosma05g12990	1
Zosma05g13030	1
Zosma05g13090	1
Zosma05g13160	1
Zosma05g13170	1
Zosma05g13240	1
Zosma05g13460	1
Zosma05g13480	1
Zosma05g13510	1
Zosma05g13590	1
Zosma05g13690	1
Zosma05g13730	1
Zosma05g14120	1
Zosma05g14130	1
Zosma05g14280	1
Zosma05g14370	1
Zosma05g14490	1
Zosma05g14660	1
Zosma05g14810	1
Zosma05g14990	1
Zosma05g15030	1
Zosma05g15280	1
Zosma05g15290	1
Zosma05g15470	1
Zosma05g15560	1
Zosma05g15580	1
Zosma05g15590	1
Zosma05g15950	1
Zosma05g15960	1
Zosma05g16340	1
Zosma05g16360	1
Zosma05g16870	1
Zosma05g17050	1
Zosma05g17190	1
Zosma05g17400	1
Zosma05g17480	1
Zosma05g17650	1
Zosma05g17680	1
Zosma05g17900	1
Zosma05g17920	1
Zosma05g17930	1
Zosma05g18030	1
Zosma05g18190	1
Zosma05g18330	1
Zosma05g18560	1
Zosma05g18620	1
Zosma05g18850	1
Zosma05g18940	1
Zosma05g19070	1
Zosma05g19090	1
Zosma05g19110	1
Zosma05g19310	1
Zosma05g19320	1
Zosma05g19380	1
Zosma05g19480	1
Zosma05g19530	1
Zosma05g19560	1
Zosma05g19680	1
Zosma05g19770	1
Zosma05g19790	1
Zosma05g19940	1
Zosma05g19960	1
Zosma05g20010	1
Zosma05g20040	1
Zosma05g20230	1
Zosma05g20240	1
Zosma05g20250	1
Zosma05g20380	1
Zosma05g20630	1
Zosma05g20730	1
Zosma05g20760	1
Zosma05g20950	1
Zosma05g21000	1
Zosma05g21030	1
Zosma05g21340	1
Zosma05g21410	1
Zosma05g21470	1
Zosma05g21640	1
Zosma05g21820	1
Zosma05g21980	1
Zosma05g22010	1
Zosma05g22120	1
Zosma05g22150	1
Zosma05g22400	1
Zosma05g22440	1
Zosma05g22720	1
Zosma05g22910	1
Zosma05g23020	1
Zosma05g23070	1
Zosma05g23220	1
Zosma05g23260	1
Zosma05g23310	1
Zosma05g23340	1
Zosma05g23410	1
Zosma05g23420	1
Zosma05g23480	1
Zosma05g23730	1
Zosma05g23880	1
Zosma05g24020	1
Zosma05g24130	1
Zosma05g24180	1
Zosma05g24460	1
Zosma05g24500	1
Zosma05g24680	1
Zosma05g24700	1
Zosma05g24880	1
Zosma05g24940	1
Zosma05g25150	1
Zosma05g25250	1
Zosma05g25300	1
Zosma05g25340	1
Zosma05g25490	1
Zosma05g25640	1
Zosma05g25650	1
Zosma05g25720	1
Zosma05g25750	1
Zosma05g25880	1
Zosma05g25920	1
Zosma05g25960	1
Zosma05g25970	1
Zosma05g25980	1
Zosma05g26020	1
Zosma05g26360	1
Zosma05g26450	1
Zosma05g26530	1
Zosma05g26570	1
Zosma05g26580	1
Zosma05g26660	1
Zosma05g26760	1
Zosma05g26820	1
Zosma05g26830	1
Zosma05g26870	1
Zosma05g26920	1
Zosma05g27030	1
Zosma05g27060	1
Zosma05g27160	1
Zosma05g27280	1
Zosma05g27300	1
Zosma05g27350	1
Zosma05g27390	1
Zosma05g27420	1
Zosma05g27450	1
Zosma05g27570	1
Zosma05g27590	1
Zosma05g27810	1
Zosma05g27850	1
Zosma05g28030	1
Zosma05g28230	1
Zosma05g28340	1
Zosma05g28410	1
Zosma05g28440	1
Zosma05g28660	1
Zosma05g28740	1
Zosma05g29030	1
Zosma05g29340	1
Zosma05g29400	1
Zosma05g29410	1
Zosma05g29670	1
Zosma05g29880	1
Zosma05g29920	1
Zosma05g30000	1
Zosma05g30030	1
Zosma05g30090	1
Zosma05g30230	1
Zosma05g30270	1
Zosma05g30360	1
Zosma05g30370	1
Zosma05g30380	1
Zosma05g30470	1
Zosma05g30530	1
Zosma05g30590	1
Zosma05g30680	1
Zosma05g30730	1
Zosma05g30790	1
Zosma05g30880	1
Zosma05g30910	1
Zosma05g30940	1
Zosma05g31010	1
Zosma05g31030	1
Zosma05g31210	1
Zosma05g31290	1
Zosma05g31320	1
Zosma05g31400	1
Zosma05g31410	1
Zosma05g31430	1
Zosma05g31460	1
Zosma05g31480	1
Zosma05g31540	1
Zosma05g31620	1
Zosma05g31650	1
Zosma05g31790	1
Zosma05g31860	1
Zosma05g31910	1
Zosma05g31930	1
Zosma05g32120	1
Zosma05g32180	1
Zosma05g32360	1
Zosma05g32540	1
Zosma05g32570	1
Zosma05g32580	1
Zosma05g32600	1
Zosma05g32620	1
Zosma05g32700	1
Zosma05g32760	1
Zosma05g32970	1
Zosma05g33270	1
Zosma05g33510	1
Zosma05g33710	1
Zosma05g33830	1
Zosma05g33840	1
Zosma05g33910	1
Zosma05g33930	1
Zosma05g34000	1
Zosma05g34050	1
Zosma05g34270	1
Zosma06g00040	1
Zosma06g00170	1
Zosma06g00250	1
Zosma06g00300	1
Zosma06g00330	1
Zosma06g00520	1
Zosma06g00610	1
Zosma06g00790	1
Zosma06g00950	1
Zosma06g01130	1
Zosma06g01410	1
Zosma06g01540	1
Zosma06g01680	1
Zosma06g01700	1
Zosma06g01710	1
Zosma06g01850	1
Zosma06g01870	1
Zosma06g01890	1
Zosma06g01970	1
Zosma06g01980	1
Zosma06g02000	1
Zosma06g02030	1
Zosma06g02120	1
Zosma06g02310	1
Zosma06g02450	1
Zosma06g02600	1
Zosma06g02670	1
Zosma06g02800	1
Zosma06g03100	1
Zosma06g03110	1
Zosma06g03240	1
Zosma06g03310	1
Zosma06g03370	1
Zosma06g03520	1
Zosma06g03550	1
Zosma06g03580	1
Zosma06g03790	1
Zosma06g03950	1
Zosma06g03960	1
Zosma06g04090	1
Zosma06g04180	1
Zosma06g04290	1
Zosma06g04380	1
Zosma06g04690	1
Zosma06g04860	1
Zosma06g04950	1
Zosma06g05070	1
Zosma06g05120	1
Zosma06g05300	1
Zosma06g05560	1
Zosma06g05600	1
Zosma06g05690	1
Zosma06g05790	1
Zosma06g05840	1
Zosma06g05920	1
Zosma06g06220	1
Zosma06g06300	1
Zosma06g06320	1
Zosma06g06330	1
Zosma06g06340	1
Zosma06g06490	1
Zosma06g06560	1
Zosma06g06600	1
Zosma06g06610	1
Zosma06g06780	1
Zosma06g07020	1
Zosma06g07130	1
Zosma06g07480	1
Zosma06g07510	1
Zosma06g07670	1
Zosma06g07690	1
Zosma06g07750	1
Zosma06g08240	1
Zosma06g08270	1
Zosma06g08460	1
Zosma06g08670	1
Zosma06g09010	1
Zosma06g09090	1
Zosma06g09520	1
Zosma06g09660	1
Zosma06g09750	1
Zosma06g09770	1
Zosma06g09850	1
Zosma06g10090	1
Zosma06g10110	1
Zosma06g10180	1
Zosma06g10190	1
Zosma06g10310	1
Zosma06g10410	1
Zosma06g10420	1
Zosma06g10470	1
Zosma06g10570	1
Zosma06g10620	1
Zosma06g10690	1
Zosma06g10890	1
Zosma06g10970	1
Zosma06g11010	1
Zosma06g11180	1
Zosma06g11190	1
Zosma06g11440	1
Zosma06g11510	1
Zosma06g11580	1
Zosma06g11640	1
Zosma06g11910	1
Zosma06g11920	1
Zosma06g11980	1
Zosma06g11990	1
Zosma06g12000	1
Zosma06g12010	1
Zosma06g12160	1
Zosma06g12170	1
Zosma06g12180	1
Zosma06g12300	1
Zosma06g12310	1
Zosma06g12330	1
Zosma06g12570	1
Zosma06g12650	1
Zosma06g12750	1
Zosma06g12760	1
Zosma06g12770	1
Zosma06g13140	1
Zosma06g13450	1
Zosma06g13530	1
Zosma06g13830	1
Zosma06g13890	1
Zosma06g13900	1
Zosma06g14510	1
Zosma06g14520	1
Zosma06g14770	1
Zosma06g14890	1
Zosma06g15030	1
Zosma06g15120	1
Zosma06g15140	1
Zosma06g15150	1
Zosma06g15200	1
Zosma06g15530	1
Zosma06g15540	1
Zosma06g15550	1
Zosma06g15670	1
Zosma06g15680	1
Zosma06g15940	1
Zosma06g15980	1
Zosma06g15990	1
Zosma06g16410	1
Zosma06g16470	1
Zosma06g16770	1
Zosma06g16900	1
Zosma06g17040	1
Zosma06g17070	1
Zosma06g17180	1
Zosma06g17210	1
Zosma06g17390	1
Zosma06g17420	1
Zosma06g17510	1
Zosma06g17620	1
Zosma06g17670	1
Zosma06g17690	1
Zosma06g17720	1
Zosma06g17870	1
Zosma06g17890	1
Zosma06g18000	1
Zosma06g18250	1
Zosma06g18350	1
Zosma06g18540	1
Zosma06g18600	1
Zosma06g18850	1
Zosma06g18880	1
Zosma06g19140	1
Zosma06g19210	1
Zosma06g19280	1
Zosma06g19390	1
Zosma06g19410	1
Zosma06g19450	1
Zosma06g19480	1
Zosma06g19660	1
Zosma06g19680	1
Zosma06g19710	1
Zosma06g19820	1
Zosma06g19850	1
Zosma06g19870	1
Zosma06g19980	1
Zosma06g19990	1
Zosma06g20030	1
Zosma06g20260	1
Zosma06g20270	1
Zosma06g20480	1
Zosma06g20540	1
Zosma06g20840	1
Zosma06g20950	1
Zosma06g21010	1
Zosma06g21090	1
Zosma06g21100	1
Zosma06g21270	1
Zosma06g21280	1
Zosma06g21360	1
Zosma06g21570	1
Zosma06g21580	1
Zosma06g21650	1
Zosma06g21760	1
Zosma06g22020	1
Zosma06g22240	1
Zosma06g22320	1
Zosma06g22390	1
Zosma06g22450	1
Zosma06g22570	1
Zosma06g23040	1
Zosma06g23050	1
Zosma06g23070	1
Zosma06g23160	1
Zosma06g23300	1
Zosma06g23320	1
Zosma06g23450	1
Zosma06g23480	1
Zosma06g23670	1
Zosma06g23700	1
Zosma06g23840	1
Zosma06g23860	1
Zosma06g23890	1
Zosma06g23900	1
Zosma06g24040	1
Zosma06g24380	1
Zosma06g24390	1
Zosma06g24730	1
Zosma06g24800	1
Zosma06g24910	1
Zosma06g25070	1
Zosma06g25110	1
Zosma06g25280	1
Zosma06g25290	1
Zosma06g25300	1
Zosma06g25750	1
Zosma06g25890	1
Zosma06g26010	1
Zosma06g26080	1
Zosma06g26090	1
Zosma06g26120	1
Zosma06g26200	1
Zosma06g26220	1
Zosma06g26230	1
Zosma06g26460	1
Zosma06g26480	1
Zosma06g26490	1
Zosma06g26510	1
Zosma06g26660	1
Zosma06g26670	1
Zosma06g26680	1
Zosma06g26750	1
Zosma06g26800	1
Zosma06g26890	1
Zosma06g26960	1
Zosma06g26980	1
Zosma06g27030	1
Zosma06g27090	1
Zosma06g27150	1
Zosma06g27160	1
Zosma06g27320	1
Zosma06g27340	1
Zosma06g27450	1
Zosma06g27530	1
Zosma06g27590	1
Zosma06g27672	1
Zosma06g27730	1
Zosma06g27780	1
Zosma06g27940	1
Zosma06g28040	1
Zosma06g28080	1
Zosma06g28100	1
Zosma06g28470	1
Zosma06g28500	1
Zosma06g28570	1
Zosma06g28780	1
Zosma06g28890	1
Zosma06g28900	1
Zosma06g28920	1
Zosma06g29090	1
Zosma06g29380	1
Zosma06g29410	1
Zosma06g29420	1
Zosma06g29540	1
Zosma06g29810	1
Zosma06g29970	1
Zosma06g30120	1
Zosma06g30140	1
Zosma06g30530	1
Zosma06g30570	1
Zosma06g30790	1
Zosma07g03910	1
Zosma07g04570	1
Zosma07g04600	1
Zosma07g04730	1
Zosma1040g00010	1
Zosma1040g00030	1
Zosma105g00010	1
Zosma1073g00010	1
Zosma1103g00030	1
Zosma1103g00050	1
Zosma113g00040	1
Zosma1151g00010	1
Zosma1151g00030	1
Zosma1151g00040	1
Zosma1151g00060	1
Zosma1171g00030	1
Zosma11g00340	1
Zosma11g00350	1
Zosma1298g00020	1
Zosma12g00180	1
Zosma1308g00010	1
Zosma1314g00010	1
Zosma132g00030	1
Zosma1395g00010	1
Zosma13g00300	1
Zosma154g00020	1
Zosma154g00090	1
Zosma15g00010	1
Zosma16g00030	1
Zosma172g00040	1
Zosma172g00080	1
Zosma172g00090	1
Zosma189g00050	1
Zosma18g00130	1
Zosma191g00020	1
Zosma19g00030	1
Zosma19g00170	1
Zosma19g00180	1
Zosma19g00200	1
Zosma19g00220	1
Zosma19g00270	1
Zosma213g00060	1
Zosma213g00070	1
Zosma213g00110	1
Zosma213g00120	1
Zosma213g00130	1
Zosma213g00140	1
Zosma232g00020	1
Zosma232g00030	1
Zosma232g00040	1
Zosma232g00050	1
Zosma232g00060	1
Zosma232g00070	1
Zosma247g00010	1
Zosma247g00020	1
Zosma24g00020	1
Zosma256g00060	1
Zosma256g00070	1
Zosma256g00100	1
Zosma25g00020	1
Zosma25g00120	1
Zosma36g00060	1
Zosma38g00010	1
Zosma38g00030	1
Zosma435g00030	1
Zosma444g00010	1
Zosma444g00030	1
Zosma47g00040	1
Zosma47g00100	1
Zosma47g00150	1
Zosma502g00010	1
Zosma50g00120	1
Zosma557g00070	1
Zosma640g00010	1
Zosma640g00030	1
Zosma640g00040	1
Zosma640g00060	1
Zosma644g00030	1
Zosma65g00030	1
Zosma67g00070	1
Zosma67g00080	1
Zosma70g00020	1
Zosma70g00030	1
Zosma70g00040	1
Zosma70g00090	1
Zosma70g00140	1
Zosma70g00150	1
Zosma70g00160	1
Zosma70g00210	1
Zosma70g00250	1
Zosma70g00280	1
Zosma798g00020	1
Zosma807g00010	1
Zosma807g00020	1
Zosma807g00030	1
Zosma807g00040	1
Zosma83g00030	1
Zosma868g00020	1
Zosma868g00050	1
Zosma869g00030	1
Zosma877g00040	1
Zosma925g00010	1
Zosma925g00020	1
Zosma935g00020	1
Zosma935g00030	1
Zosma942g00010	1
Zosma970g00030	1
Zosma999g00010	1
[truncated: 10,342 more rows]

## Sheet: S4
geneID	TF_family
Zosma01g18790	AP2
Zosma02g00900	AP2
Zosma03g00320	AP2
Zosma03g06280	AP2
Zosma03g14070	AP2
Zosma03g23350	AP2
Zosma03g25570	AP2
Zosma04g07310	AP2
Zosma05g07050	AP2
Zosma05g17400	AP2
Zosma05g19300	AP2
Zosma05g26720	AP2
Zosma06g17550	AP2
Zosma06g18330	AP2
Zosma03g18170	AP2
Zosma01g37490	AP2
Zosma01g04500	ARF
Zosma01g26740	ARF
Zosma01g35720	ARF
Zosma03g07000	ARF
Zosma03g28170	ARF
Zosma04g18740	ARF
Zosma04g26100	ARF
Zosma05g05550	ARF
Zosma05g09290	ARF
Zosma06g28850	ARF
Zosma01g17200	ARR-B
Zosma01g17270	ARR-B
Zosma01g17300	ARR-B
Zosma01g39760	ARR-B
Zosma02g00230	ARR-B
Zosma02g17740	ARR-B
Zosma03g03830	ARR-B
Zosma05g03170	ARR-B
Zosma05g08120	ARR-B
Zosma06g09200	ARR-B
Zosma01g31410	B3
Zosma01g39140	B3
Zosma01g40880	B3
Zosma02g00150	B3
Zosma02g01470	B3
Zosma02g09610	B3
Zosma02g09620	B3
Zosma02g19190	B3
Zosma03g18890	B3
Zosma03g21490	B3
Zosma03g23000	B3
Zosma03g30640	B3
Zosma04g00130	B3
Zosma04g04810	B3
Zosma05g04910	B3
Zosma05g06670	B3
Zosma05g08350	B3
Zosma05g09370	B3
Zosma05g09410	B3
Zosma05g20530	B3
Zosma05g21050	B3
Zosma05g26710	B3
Zosma05g33630	B3
Zosma06g00460	B3
Zosma06g07530	B3
Zosma06g09900	B3
Zosma06g09910	B3
Zosma06g09920	B3
Zosma06g10070	B3
Zosma06g10210	B3
Zosma06g28420	B3
Zosma06g30660	B3
Zosma01g02830	BBR-BPC
Zosma01g12710	BBR-BPC
Zosma05g27900	BBR-BPC
Zosma05g31000	BBR-BPC
Zosma06g18770	BBR-BPC
Zosma01g02530	BES1
Zosma02g15560	BES1
Zosma04g27220	BES1
Zosma05g07430	BES1
Zosma05g18000	BES1
Zosma05g26530	BES1
Zosma01g04210	bHLH
Zosma01g04970	bHLH
Zosma01g06840	bHLH
Zosma01g08760	bHLH
Zosma01g08880	bHLH
Zosma01g09010	bHLH
Zosma01g11550	bHLH
Zosma01g16020	bHLH
Zosma01g19590	bHLH
Zosma01g20140	bHLH
Zosma01g21290	bHLH
Zosma01g24790	bHLH
Zosma01g25580	bHLH
Zosma01g25620	bHLH
Zosma01g29870	bHLH
Zosma01g32450	bHLH
Zosma01g32660	bHLH
Zosma01g33090	bHLH
Zosma01g34150	bHLH
Zosma01g34790	bHLH
Zosma01g37190	bHLH
Zosma01g37220	bHLH
Zosma01g39500	bHLH
Zosma01g39550	bHLH
Zosma01g41170	bHLH
Zosma01g41650	bHLH
Zosma02g02890	bHLH
Zosma02g04420	bHLH
Zosma02g20110	bHLH
Zosma02g21750	bHLH
Zosma02g23420	bHLH
Zosma02g25040	bHLH
Zosma03g00460	bHLH
Zosma03g02210	bHLH
Zosma03g02320	bHLH
Zosma03g03970	bHLH
Zosma03g06360	bHLH
Zosma03g07660	bHLH
Zosma03g07770	bHLH
Zosma03g13750	bHLH
Zosma03g14830	bHLH
Zosma03g16110	bHLH
Zosma03g17010	bHLH
Zosma03g21740	bHLH
Zosma03g22170	bHLH
Zosma03g26640	bHLH
Zosma03g29460	bHLH
Zosma03g29530	bHLH
Zosma03g31510	bHLH
Zosma03g31690	bHLH
Zosma03g31730	bHLH
Zosma03g33410	bHLH
Zosma03g33490	bHLH
Zosma03g34310	bHLH
Zosma03g35410	bHLH
Zosma03g35750	bHLH
Zosma04g00320	bHLH
Zosma04g01310	bHLH
Zosma04g02930	bHLH
Zosma04g17050	bHLH
Zosma04g17640	bHLH
Zosma04g21650	bHLH
Zosma04g26660	bHLH
Zosma05g01080	bHLH
Zosma05g01110	bHLH
Zosma05g01940	bHLH
Zosma05g05650	bHLH
Zosma05g06370	bHLH
Zosma05g10360	bHLH
Zosma05g10890	bHLH
Zosma05g12500	bHLH
Zosma05g12940	bHLH
Zosma05g13140	bHLH
Zosma05g13940	bHLH
Zosma05g14030	bHLH
Zosma05g20480	bHLH
Zosma05g22120	bHLH
Zosma05g24390	bHLH
Zosma05g26160	bHLH
Zosma05g32670	bHLH
Zosma05g33610	bHLH
Zosma06g00510	bHLH
Zosma06g00960	bHLH
Zosma06g01350	bHLH
Zosma06g01420	bHLH
Zosma06g01870	bHLH
Zosma06g02280	bHLH
Zosma06g03990	bHLH
Zosma06g04030	bHLH
Zosma06g06320	bHLH
Zosma06g06380	bHLH
Zosma06g12270	bHLH
Zosma06g16230	bHLH
Zosma06g16780	bHLH
Zosma06g16790	bHLH
Zosma06g16820	bHLH
Zosma06g17090	bHLH
Zosma06g17960	bHLH
Zosma06g18160	bHLH
Zosma06g18180	bHLH
Zosma06g26210	bHLH
Zosma06g27710	bHLH
Zosma06g29450	bHLH
Zosma06g30070	bHLH
Zosma154g00120	bHLH
Zosma01g01230	bZIP
Zosma01g03990	bZIP
Zosma01g06570	bZIP
Zosma01g07880	bZIP
Zosma01g10600	bZIP
Zosma01g27420	bZIP
Zosma01g27550	bZIP
Zosma01g32940	bZIP
Zosma01g35470	bZIP
Zosma01g39430	bZIP
Zosma01g41830	bZIP
Zosma02g03110	bZIP
Zosma02g06770	bZIP
Zosma02g16760	bZIP
Zosma02g18130	bZIP
Zosma02g23240	bZIP
Zosma02g23710	bZIP
Zosma02g24010	bZIP
Zosma02g24160	bZIP
Zosma03g01520	bZIP
Zosma03g06910	bZIP
Zosma03g28540	bZIP
Zosma03g33180	bZIP
Zosma04g04150	bZIP
Zosma04g17860	bZIP
Zosma04g20770	bZIP
Zosma04g23910	bZIP
Zosma04g24230	bZIP
Zosma04g24260	bZIP
Zosma05g02770	bZIP
Zosma05g02820	bZIP
Zosma05g03420	bZIP
Zosma05g03430	bZIP
Zosma05g04980	bZIP
Zosma05g06910	bZIP
Zosma05g07770	bZIP
Zosma05g08910	bZIP
Zosma05g18010	bZIP
Zosma05g19040	bZIP
Zosma05g21360	bZIP
Zosma05g25140	bZIP
Zosma05g25610	bZIP
Zosma05g31110	bZIP
Zosma05g31130	bZIP
Zosma05g32590	bZIP
Zosma06g01820	bZIP
Zosma06g06900	bZIP
Zosma06g20200	bZIP
Zosma06g21710	bZIP
Zosma06g24060	bZIP
Zosma06g26120	bZIP
Zosma01g01440	C2H2
Zosma01g01720	C2H2
Zosma01g01830	C2H2
Zosma01g01940	C2H2
Zosma01g05470	C2H2
Zosma01g09890	C2H2
Zosma01g10910	C2H2
Zosma01g13500	C2H2
Zosma01g16140	C2H2
Zosma01g16730	C2H2
Zosma01g18460	C2H2
Zosma01g21930	C2H2
Zosma01g24230	C2H2
Zosma01g25010	C2H2
Zosma01g25030	C2H2
Zosma01g26460	C2H2
Zosma01g26640	C2H2
Zosma01g32340	C2H2
Zosma01g41230	C2H2
Zosma01g41280	C2H2
Zosma02g00600	C2H2
Zosma02g05720	C2H2
Zosma02g12640	C2H2
Zosma02g17400	C2H2
Zosma02g19730	C2H2
Zosma02g19880	C2H2
Zosma02g21200	C2H2
Zosma02g21220	C2H2
Zosma02g21530	C2H2
Zosma02g24940	C2H2
Zosma03g01350	C2H2
Zosma03g02540	C2H2
Zosma03g05010	C2H2
Zosma03g05650	C2H2
Zosma03g06060	C2H2
Zosma03g06700	C2H2
Zosma03g07700	C2H2
Zosma03g07920	C2H2
Zosma03g12300	C2H2
Zosma03g24500	C2H2
Zosma03g24520	C2H2
Zosma03g24540	C2H2
Zosma03g24570	C2H2
Zosma03g24580	C2H2
Zosma03g26010	C2H2
Zosma03g26760	C2H2
Zosma03g28130	C2H2
Zosma03g29200	C2H2
Zosma03g31660	C2H2
Zosma03g33260	C2H2
Zosma04g00600	C2H2
Zosma04g02340	C2H2
Zosma04g04300	C2H2
Zosma04g08030	C2H2
Zosma04g16100	C2H2
Zosma04g17850	C2H2
Zosma04g23360	C2H2
Zosma04g23370	C2H2
Zosma05g08180	C2H2
Zosma05g10690	C2H2
Zosma05g16380	C2H2
Zosma05g16510	C2H2
Zosma05g18050	C2H2
Zosma05g21560	C2H2
Zosma05g23180	C2H2
Zosma05g23660	C2H2
Zosma05g23670	C2H2
Zosma05g30880	C2H2
Zosma06g10160	C2H2
Zosma06g10280	C2H2
Zosma06g19640	C2H2
Zosma06g19990	C2H2
Zosma06g26590	C2H2
Zosma06g26640	C2H2
Zosma06g28370	C2H2
Zosma06g28410	C2H2
Zosma06g28550	C2H2
Zosma1151g00040	C2H2
Zosma13g00130	C2H2
Zosma640g00040	C2H2
Zosma01g06250	C3H
Zosma01g06760	C3H
Zosma01g10070	C3H
Zosma01g11490	C3H
Zosma01g33250	C3H
Zosma01g34050	C3H
Zosma01g36770	C3H
Zosma02g22620	C3H
Zosma03g00470	C3H
Zosma03g04720	C3H
Zosma03g13030	C3H
Zosma03g17660	C3H
Zosma03g20410	C3H
Zosma03g22980	C3H
Zosma03g26430	C3H
Zosma03g28610	C3H
Zosma03g32200	C3H
Zosma04g04560	C3H
Zosma04g07130	C3H
Zosma05g01120	C3H
Zosma05g08540	C3H
Zosma05g13880	C3H
Zosma05g14680	C3H
Zosma05g15400	C3H
Zosma05g20360	C3H
Zosma05g20740	C3H
Zosma05g25370	C3H
Zosma05g29810	C3H
Zosma06g08960	C3H
Zosma06g11400	C3H
Zosma06g16300	C3H
Zosma06g20760	C3H
Zosma06g21440	C3H
Zosma06g22950	C3H
Zosma01g41390	CAMTA
Zosma02g23760	CAMTA
Zosma03g31410	CAMTA
Zosma03g34040	CAMTA
Zosma04g16880	CAMTA
Zosma01g40450	CO-like
Zosma01g41270	CO-like
Zosma02g16910	CO-like
Zosma03g06090	CO-like
Zosma05g26960	CO-like
Zosma05g03980	CPP
Zosma05g28460	CPP
Zosma01g26050	DBB
Zosma01g33910	DBB
Zosma03g26260	DBB
Zosma05g30310	DBB
Zosma05g30430	DBB
Zosma640g00090	DBB
Zosma01g01020	Dof
Zosma01g01110	Dof
Zosma01g05000	Dof
Zosma01g11560	Dof
Zosma01g15880	Dof
Zosma01g18690	Dof
Zosma01g21380	Dof
Zosma01g25150	Dof
Zosma01g33060	Dof
Zosma02g01760	Dof
Zosma02g21140	Dof
Zosma03g03270	Dof
Zosma03g23020	Dof
Zosma03g23030	Dof
Zosma03g28670	Dof
Zosma03g33040	Dof
Zosma04g04790	Dof
Zosma04g07970	Dof
Zosma04g09070	Dof
Zosma04g17680	Dof
Zosma05g21070	Dof
Zosma05g21080	Dof
Zosma05g24030	Dof
Zosma05g33960	Dof
Zosma06g00220	Dof
Zosma06g01540	Dof
Zosma06g24790	Dof
Zosma06g27330	Dof
Zosma01g10740	E2F/DP
Zosma01g13470	E2F/DP
Zosma01g24390	E2F/DP
Zosma03g04420	E2F/DP
Zosma04g07940	E2F/DP
Zosma04g23060	E2F/DP
Zosma01g42670	EIL
Zosma02g24210	EIL
Zosma03g28910	EIL
Zosma05g21350	EIL
Zosma01g01910	ERF
Zosma01g02660	ERF
Zosma01g03510	ERF
Zosma01g05120	ERF
Zosma01g06110	ERF
Zosma01g06330	ERF
Zosma01g07600	ERF
Zosma01g09560	ERF
Zosma01g10010	ERF
Zosma01g12440	ERF
Zosma01g17180	ERF
Zosma01g17800	ERF
Zosma01g24540	ERF
Zosma01g25900	ERF
Zosma01g28040	ERF
Zosma01g28060	ERF
Zosma01g28430	ERF
Zosma01g29190	ERF
Zosma01g29700	ERF
Zosma01g34060	ERF
Zosma01g36790	ERF
Zosma02g04080	ERF
Zosma02g05080	ERF
Zosma02g05840	ERF
Zosma02g06140	ERF
Zosma02g06150	ERF
Zosma02g07020	ERF
Zosma02g19570	ERF
Zosma02g20100	ERF
Zosma02g20500	ERF
Zosma02g22270	ERF
Zosma03g01000	ERF
Zosma03g04670	ERF
Zosma03g11580	ERF
Zosma03g15550	ERF
Zosma03g15580	ERF
Zosma03g18620	ERF
Zosma03g20000	ERF
Zosma03g21540	ERF
Zosma03g23390	ERF
Zosma03g24480	ERF
Zosma03g30270	ERF
Zosma03g33710	ERF
Zosma03g34910	ERF
Zosma03g35020	ERF
Zosma03g37150	ERF
Zosma04g02490	ERF
Zosma04g18010	ERF
Zosma04g25320	ERF
Zosma04g25470	ERF
Zosma05g02250	ERF
Zosma05g04820	ERF
Zosma05g05570	ERF
Zosma05g05660	ERF
Zosma05g08460	ERF
Zosma05g20750	ERF
Zosma05g20760	ERF
Zosma05g22730	ERF
Zosma05g22960	ERF
Zosma05g25250	ERF
Zosma05g25520	ERF
Zosma05g26760	ERF
Zosma05g27640	ERF
Zosma05g27650	ERF
Zosma05g28660	ERF
Zosma05g29780	ERF
Zosma05g30060	ERF
Zosma05g33490	ERF
Zosma06g02380	ERF
Zosma06g04780	ERF
Zosma06g05340	ERF
Zosma06g05350	ERF
Zosma06g05890	ERF
Zosma06g12300	ERF
Zosma06g12310	ERF
Zosma06g12340	ERF
Zosma06g17350	ERF
Zosma06g21150	ERF
Zosma06g21590	ERF
Zosma06g23870	ERF
Zosma06g28510	ERF
Zosma06g29270	ERF
Zosma06g30330	ERF
Zosma237g00010	ERF
Zosma01g10950	FAR1
Zosma01g12210	FAR1
Zosma02g04390	FAR1
Zosma02g05360	FAR1
Zosma04g05410	FAR1
Zosma04g08560	FAR1
Zosma04g18420	FAR1
Zosma05g09920	FAR1
Zosma05g10560	FAR1
Zosma05g14530	FAR1
Zosma06g01110	FAR1
Zosma06g14240	FAR1
Zosma06g14280	FAR1
Zosma06g30650	FAR1
Zosma851g00020	FAR1
Zosma89g00030	FAR1
Zosma01g03750	G2-like
Zosma01g08300	G2-like
Zosma01g12800	G2-like
Zosma01g25480	G2-like
Zosma01g30450	G2-like
Zosma01g40390	G2-like
Zosma01g42520	G2-like
Zosma02g16790	G2-like
Zosma02g19810	G2-like
Zosma02g23910	G2-like
Zosma03g01270	G2-like
Zosma03g03050	G2-like
Zosma03g07520	G2-like
Zosma03g08390	G2-like
Zosma03g19200	G2-like
Zosma03g24230	G2-like
Zosma03g26080	G2-like
Zosma03g28090	G2-like
Zosma03g30030	G2-like
Zosma03g33100	G2-like
Zosma03g36390	G2-like
Zosma04g08370	G2-like
Zosma04g19120	G2-like
Zosma05g07420	G2-like
Zosma05g12590	G2-like
Zosma05g20000	G2-like
Zosma05g21760	G2-like
Zosma05g23220	G2-like
Zosma05g27680	G2-like
Zosma05g28890	G2-like
Zosma05g28990	G2-like
Zosma05g30780	G2-like
Zosma05g30810	G2-like
Zosma06g01590	G2-like
Zosma06g02430	G2-like
Zosma06g08610	G2-like
Zosma06g16370	G2-like
Zosma06g24490	G2-like
Zosma06g28570	G2-like
Zosma868g00060	G2-like
Zosma01g06720	GATA
Zosma01g13030	GATA
Zosma01g19760	GATA
Zosma01g33270	GATA
Zosma01g35870	GATA
Zosma01g38010	GATA
Zosma02g23630	GATA
Zosma03g16150	GATA
Zosma03g20730	GATA
Zosma04g06910	GATA
Zosma05g02450	GATA
Zosma05g24920	GATA
Zosma05g25980	GATA
Zosma05g30390	GATA
Zosma06g00290	GATA
Zosma06g03810	GATA
Zosma06g08220	GATA
Zosma06g17680	GATA
Zosma06g21650	GATA
Zosma06g28240	GATA
Zosma01g13950	GeBP
Zosma01g37260	GeBP
Zosma03g17790	GeBP
Zosma04g20240	GeBP
Zosma05g11540	GeBP
Zosma06g18210	GeBP
Zosma06g22740	GeBP
Zosma06g22790	GeBP
Zosma01g01420	GRAS
Zosma01g17100	GRAS
Zosma01g40370	GRAS
Zosma02g17170	GRAS
Zosma02g17560	GRAS
Zosma02g21100	GRAS
Zosma03g02290	GRAS
Zosma03g02600	GRAS
Zosma03g12030	GRAS
Zosma03g29150	GRAS
Zosma03g30300	GRAS
Zosma03g31640	GRAS
Zosma04g04030	GRAS
Zosma04g20250	GRAS
Zosma05g07440	GRAS
Zosma05g10780	GRAS
Zosma05g18020	GRAS
Zosma06g01510	GRAS
Zosma06g02660	GRAS
Zosma06g03650	GRAS
Zosma06g08170	GRAS
Zosma06g11520	GRAS
Zosma06g14840	GRAS
Zosma06g20030	GRAS
Zosma06g21950	GRAS
Zosma06g22970	GRAS
Zosma06g26880	GRAS
Zosma13g00070	GRAS
Zosma01g12870	GRF
Zosma01g26210	GRF
Zosma01g26840	GRF
Zosma02g02440	GRF
Zosma02g19940	GRF
Zosma03g31180	GRF
Zosma04g16680	GRF
Zosma04g18510	GRF
Zosma05g04810	GRF
Zosma05g31450	GRF
Zosma06g01850	GRF
Zosma01g02280	HB-other
Zosma01g13070	HB-other
Zosma01g37990	HB-other
Zosma04g07140	HB-other
Zosma04g24920	HB-other
Zosma05g12610	HB-other
Zosma06g03420	HB-other
Zosma06g18790	HB-other
Zosma06g20640	HB-other
Zosma06g20790	HB-other
Zosma05g23900	HB-PHD
Zosma05g24710	HD-ZIP
Zosma01g04790	HD-ZIP
Zosma03g34270	HD-ZIP
Zosma04g19720	HD-ZIP
Zosma03g33350	HD-ZIP
Zosma05g30620	HD-ZIP
Zosma01g29550	HD-ZIP
Zosma03g25950	HD-ZIP
Zosma03g04360	HD-ZIP
Zosma01g31090	HD-ZIP
Zosma06g02020	HD-ZIP
Zosma05g00820	HD-ZIP
Zosma05g24460	HD-ZIP
Zosma03g00210	HD-ZIP
Zosma03g03690	HD-ZIP
Zosma03g02520	HD-ZIP
Zosma01g01380	HD-ZIP
Zosma04g03160	HD-ZIP
Zosma03g31840	HD-ZIP
Zosma03g24740	HD-ZIP
Zosma05g34040	HD-ZIP
Zosma05g02470	HD-ZIP
Zosma03g21640	HD-ZIP
Zosma01g35390	HD-ZIP
Zosma03g26020	HD-ZIP
Zosma03g23770	HD-ZIP
Zosma06g02450	HD-ZIP
Zosma06g11660	HD-ZIP
Zosma02g03020	HD-ZIP
Zosma01g37980	HD-ZIP
Zosma05g20420	HRT-like
Zosma01g02540	HSF
Zosma01g08850	HSF
Zosma01g21410	HSF
Zosma01g27440	HSF
Zosma01g34990	HSF
Zosma03g34990	HSF
Zosma04g18290	HSF
Zosma05g02100	HSF
Zosma05g28560	HSF
Zosma05g34010	HSF
Zosma06g12370	HSF
Zosma256g00030	HSF
Zosma01g03580	LBD
Zosma01g03590	LBD
Zosma01g22040	LBD
Zosma01g26110	LBD
Zosma01g26190	LBD
Zosma01g35980	LBD
Zosma02g05280	LBD
Zosma02g05400	LBD
Zosma02g20630	LBD
Zosma02g22000	LBD
Zosma03g05170	LBD
Zosma04g25500	LBD
Zosma05g01610	LBD
Zosma05g28350	LBD
Zosma05g32950	LBD
Zosma05g34260	LBD
Zosma06g00760	LBD
Zosma06g00900	LBD
Zosma06g03370	LBD
Zosma06g17800	LBD
Zosma06g21190	LBD
Zosma06g27150	LBD
Zosma68g00050	LBD
Zosma05g09160	LFY
Zosma01g23600	LSD
Zosma01g30140	LSD
Zosma03g34750	LSD
Zosma06g03400	LSD
Zosma256g00090	LSD
Zosma01g27170	MIKC_MADS
Zosma01g41410	MIKC_MADS
Zosma01g41420	MIKC_MADS
Zosma02g06390	MIKC_MADS
Zosma02g24860	MIKC_MADS
Zosma03g19850	MIKC_MADS
Zosma03g29750	MIKC_MADS
Zosma04g08410	MIKC_MADS
Zosma04g14370	MIKC_MADS
Zosma04g14380	MIKC_MADS
Zosma04g23800	MIKC_MADS
Zosma05g00140	MIKC_MADS
Zosma05g00170	MIKC_MADS
Zosma05g00240	MIKC_MADS
Zosma05g01330	MIKC_MADS
Zosma05g05430	MIKC_MADS
Zosma05g10160	MIKC_MADS
Zosma05g30700	MIKC_MADS
Zosma06g01980	MIKC_MADS
Zosma06g10180	MIKC_MADS
Zosma06g22610	MIKC_MADS
Zosma01g04980	M-type_MADS
Zosma01g10730	M-type_MADS
Zosma01g10760	M-type_MADS
Zosma01g12740	M-type_MADS
Zosma01g13460	M-type_MADS
Zosma01g13480	M-type_MADS
Zosma01g28990	M-type_MADS
Zosma01g33310	M-type_MADS
Zosma01g37200	M-type_MADS
Zosma03g13460	M-type_MADS
Zosma03g14880	M-type_MADS
Zosma03g16440	M-type_MADS
Zosma03g20300	M-type_MADS
Zosma03g26630	M-type_MADS
Zosma03g33670	M-type_MADS
Zosma04g05590	M-type_MADS
Zosma04g10720	M-type_MADS
Zosma04g15930	M-type_MADS
Zosma04g25310	M-type_MADS
Zosma04g26990	M-type_MADS
Zosma05g01290	M-type_MADS
Zosma05g05500	M-type_MADS
Zosma05g24500	M-type_MADS
Zosma05g31550	M-type_MADS
Zosma05g31560	M-type_MADS
Zosma06g30630	M-type_MADS
Zosma01g04900	MYB
Zosma01g18380	MYB
Zosma01g28750	MYB
Zosma01g33740	MYB
Zosma01g36620	MYB
Zosma01g36940	MYB
Zosma01g37180	MYB
Zosma01g40890	MYB
Zosma01g42010	MYB
Zosma02g03090	MYB
Zosma02g04530	MYB
Zosma02g18260	MYB
Zosma02g24300	MYB
Zosma02g24770	MYB
Zosma03g01310	MYB
Zosma03g06030	MYB
Zosma03g16910	MYB
Zosma03g25990	MYB
Zosma03g30130	MYB
Zosma03g30400	MYB
Zosma03g33360	MYB
Zosma03g36820	MYB
Zosma04g06680	MYB
Zosma04g15560	MYB
Zosma04g15600	MYB
Zosma04g15640	MYB
Zosma04g19620	MYB
Zosma05g20970	MYB
Zosma05g25950	MYB
Zosma05g26020	MYB
Zosma05g32260	MYB
Zosma06g00380	MYB
Zosma06g06520	MYB
Zosma06g15390	MYB
Zosma06g17210	MYB
Zosma06g17610	MYB
Zosma06g17660	MYB
Zosma06g18070	MYB
Zosma06g18720	MYB
Zosma06g18760	MYB
Zosma06g19150	MYB
Zosma06g24610	MYB
Zosma06g25040	MYB
Zosma06g25530	MYB
Zosma06g27800	MYB
Zosma06g28000	MYB
Zosma1151g00010	MYB
Zosma01g04490	MYB_related
Zosma01g07420	MYB_related
Zosma01g11620	MYB_related
Zosma01g16260	MYB_related
Zosma01g20970	MYB_related
Zosma01g21160	MYB_related
Zosma01g24700	MYB_related
Zosma01g29020	MYB_related
Zosma01g32030	MYB_related
Zosma02g25240	MYB_related
Zosma03g13910	MYB_related
Zosma03g21190	MYB_related
Zosma03g21440	MYB_related
Zosma03g23220	MYB_related
Zosma03g25040	MYB_related
Zosma03g25050	MYB_related
Zosma03g35360	MYB_related
Zosma04g08980	MYB_related
Zosma04g20680	MYB_related
Zosma04g21580	MYB_related
Zosma04g21980	MYB_related
Zosma05g00280	MYB_related
Zosma05g00430	MYB_related
Zosma05g04450	MYB_related
Zosma05g18160	MYB_related
Zosma05g25310	MYB_related
Zosma05g32220	MYB_related
Zosma06g00280	MYB_related
Zosma06g00360	MYB_related
Zosma06g02900	MYB_related
Zosma06g04910	MYB_related
Zosma06g04920	MYB_related
Zosma06g10540	MYB_related
Zosma06g16180	MYB_related
Zosma06g17980	MYB_related
Zosma06g22040	MYB_related
Zosma01g02220	NAC
Zosma01g03600	NAC
Zosma01g04850	NAC
Zosma01g04860	NAC
Zosma01g08320	NAC
Zosma01g09650	NAC
Zosma01g12620	NAC
Zosma01g22850	NAC
Zosma01g26600	NAC
Zosma01g28780	NAC
Zosma01g28790	NAC
Zosma01g28890	NAC
Zosma01g33030	NAC
Zosma01g33050	NAC
Zosma01g36520	NAC
Zosma01g41580	NAC
Zosma01g42120	NAC
Zosma02g02170	NAC
Zosma02g03250	NAC
Zosma02g03630	NAC
Zosma02g04910	NAC
Zosma02g09540	NAC
Zosma02g16980	NAC
Zosma02g18190	NAC
Zosma02g20370	NAC
Zosma03g01540	NAC
Zosma03g07120	NAC
Zosma03g16450	NAC
Zosma03g22220	NAC
Zosma03g24220	NAC
Zosma03g27670	NAC
Zosma03g28000	NAC
Zosma03g28530	NAC
Zosma03g30370	NAC
Zosma04g02730	NAC
Zosma04g19600	NAC
Zosma04g21190	NAC
Zosma04g24980	NAC
Zosma05g02670	NAC
Zosma05g06390	NAC
Zosma05g09490	NAC
Zosma05g09560	NAC
Zosma05g10820	NAC
Zosma05g11170	NAC
Zosma05g11570	NAC
Zosma05g13920	NAC
Zosma05g19590	NAC
Zosma05g27500	NAC
Zosma05g31440	NAC
Zosma06g17160	NAC
Zosma06g17250	NAC
Zosma06g19910	NAC
Zosma06g20060	NAC
Zosma06g22340	NAC
Zosma06g24650	NAC
Zosma06g28760	NAC
Zosma11g00050	NAC
Zosma1666g00010	NAC
Zosma251g00010	NAC
Zosma301g00010	NAC
Zosma337g00010	NAC
Zosma552g00010	NAC
Zosma857g00010	NAC
Zosma01g17420	NF-X1
Zosma03g35720	NF-X1
Zosma03g05370	NF-YA
Zosma03g25880	NF-YA
Zosma05g30210	NF-YA
Zosma06g26320	NF-YA
Zosma01g39080	NF-YB
Zosma03g00080	NF-YB
Zosma03g28140	NF-YB
Zosma04g10150	NF-YB
Zosma05g03370	NF-YB
Zosma02g03850	NF-YC
Zosma03g19990	NF-YC
Zosma04g10100	NF-YC
Zosma04g22970	NF-YC
Zosma05g21790	NF-YC
Zosma06g08830	NF-YC
Zosma06g16380	NF-YC
Zosma06g19190	NF-YC
Zosma01g00330	Nin-like
Zosma03g17980	Nin-like
Zosma03g27970	Nin-like
Zosma03g33120	Nin-like
Zosma04g02030	Nin-like
Zosma04g04210	Nin-like
Zosma04g21640	Nin-like
Zosma03g32480	NZZ/SPL
Zosma03g01340	RAV
Zosma06g17950	RAV
Zosma04g19100	RAV
Zosma06g27290	S1Fa-like
Zosma06g22020	SAP
Zosma01g40190	SBP
Zosma03g02010	SBP
Zosma03g12280	SBP
Zosma03g13230	SBP
Zosma03g22960	SBP
Zosma04g16870	SBP
Zosma04g17890	SBP
Zosma05g03220	SBP
Zosma05g03360	SBP
Zosma05g09900	SBP
Zosma06g08420	SBP
Zosma01g31140	SRS
Zosma01g36440	SRS
Zosma02g18340	SRS
Zosma03g26270	SRS
Zosma05g30550	SRS
Zosma06g20900	SRS
Zosma02g01800	TALE
Zosma06g23690	TALE
Zosma06g01690	TALE
Zosma03g02950	TALE
Zosma02g06440	TALE
Zosma01g23790	TALE
Zosma06g27750	TALE
Zosma06g24910	TALE
Zosma05g32180	TALE
Zosma06g23700	TALE
Zosma01g08080	TALE
Zosma06g00310	TALE
Zosma06g02010	TALE
Zosma05g26010	TALE
Zosma03g27300	TALE
Zosma01g33130	TALE
Zosma02g17660	TALE
Zosma05g18780	TALE
Zosma06g08540	TALE
Zosma01g09310	TCP
Zosma01g22490	TCP
Zosma01g29880	TCP
Zosma02g19580	TCP
Zosma02g24900	TCP
Zosma03g04610	TCP
Zosma03g15870	TCP
Zosma04g20220	TCP
Zosma05g09670	TCP
Zosma05g11450	TCP
Zosma05g14000	TCP
Zosma05g20620	TCP
Zosma05g32040	TCP
Zosma06g16640	TCP
Zosma01g05890	Trihelix
Zosma01g12420	Trihelix
Zosma01g20700	Trihelix
Zosma01g24830	Trihelix
Zosma01g25660	Trihelix
Zosma01g25940	Trihelix
Zosma01g36800	Trihelix
Zosma02g02290	Trihelix
Zosma02g06620	Trihelix
Zosma02g06980	Trihelix
Zosma02g14840	Trihelix
Zosma03g07960	Trihelix
Zosma03g22020	Trihelix
Zosma04g04880	Trihelix
Zosma04g24520	Trihelix
Zosma04g26180	Trihelix
Zosma05g00570	Trihelix
Zosma05g04880	Trihelix
Zosma05g06960	Trihelix
Zosma05g14460	Trihelix
Zosma05g25930	Trihelix
Zosma05g32980	Trihelix
Zosma06g10610	Trihelix
Zosma06g19870	Trihelix
Zosma469g00030	Trihelix
Zosma05g00930	VOZ
Zosma01g41820	Whirly
Zosma03g34110	Whirly
Zosma02g21410	WOX
Zosma03g13360	WOX
Zosma03g28660	WOX
Zosma03g16330	WOX
Zosma05g12810	WOX
Zosma01g25190	WOX
Zosma01g02110	WOX
Zosma01g08620	WOX
Zosma01g28720	WOX
Zosma02g24270	WOX
Zosma03g27920	WOX
Zosma01g38790	WOX
Zosma02g10210	WOX
Zosma01g05750	WRKY
Zosma01g05840	WRKY
Zosma01g09390	WRKY
Zosma01g18750	WRKY
Zosma01g19420	WRKY
Zosma01g25420	WRKY
Zosma01g35500	WRKY
Zosma01g37270	WRKY
Zosma02g04000	WRKY
Zosma02g07340	WRKY
Zosma02g17690	WRKY
Zosma02g17880	WRKY
Zosma02g23870	WRKY
Zosma02g25430	WRKY
Zosma03g06450	WRKY
Zosma03g12880	WRKY
Zosma03g19440	WRKY
Zosma03g23240	WRKY
Zosma03g24350	WRKY
Zosma03g25170	WRKY
Zosma03g25220	WRKY
Zosma03g29140	WRKY
Zosma04g06730	WRKY
Zosma04g06970	WRKY
Zosma04g07010	WRKY
Zosma05g03810	WRKY
Zosma05g14220	WRKY
Zosma05g17770	WRKY
Zosma05g17780	WRKY
Zosma05g24790	WRKY
Zosma05g25020	WRKY
Zosma05g25030	WRKY
Zosma05g25040	WRKY
Zosma05g25080	WRKY
Zosma05g26860	WRKY
Zosma05g32290	WRKY
Zosma06g00640	WRKY
Zosma06g00850	WRKY
Zosma06g08110	WRKY
Zosma06g11220	WRKY
Zosma06g22370	WRKY
Zosma06g22960	WRKY
Zosma06g23910	WRKY
Zosma06g26970	WRKY
Zosma06g28110	WRKY
Zosma213g00090	WRKY
Zosma01g01080	YABBY
Zosma02g02190	YABBY
Zosma03g03350	YABBY
Zosma05g33270	YABBY
Zosma06g02980	YABBY
Zosma06g30530	YABBY
Zosma01g00410	ZF-HD
Zosma01g28690	ZF-HD
Zosma01g29450	ZF-HD
Zosma02g04200	ZF-HD
Zosma02g19320	ZF-HD
Zosma03g33430	ZF-HD
Zosma04g14310	ZF-HD
Zosma05g10060	ZF-HD
Zosma05g25990	ZF-HD

## Sheet: S5
loci	Name	Identified_by	mature_miRNA	pre-miRNA
Chr01:2307745-2307831	MIR156a	miRDeep-P2&ShortStack	UGACAGAAGAGAGUGAGCAC	TGACAGAAGAGAGTGAGCACACATGGTGTTTTCTTGCATGAAACTACATGGTTGAAGCTATGTGTGCTCACTTCTCTTCCTGTCACC
Chr01:2853112-2853198	MIR156b	miRDeep-P2	UGACAGAAGAGAGUGAGCAC	TGACAGAAGAGAGTGAGCACATCGTAGAAACTACATAGAACACATCTATGAAGCTCCAACTGTGTGCTCACTTCTCTTCTTGTCAGC
Chr01:40827907-40828015	MIR156c	miRDeep-P2	UGACAGAAGAGAGAGCGCACU	TGACAGAAGAGAGAGCGCACTTAACGGCCACTGCATCTATCATTCTATCATCTATGGTATCGTTTTCCCGTGAAGTCGTCGTTGTGTGCTCCTCTCTTTTCTCGTCAGC
Chr03:105752-105835	MIR156d	miRDeep-P2	UGACAGAAGAGAGUGAGCAC	TGACAGAAGAGAGTGAGCACATCTCCACATGAATGAAACATGATCATTCTTATGGAGTGTGTGCTCCCTTCTCTATCTGTCATG
Chr03:4662271-4662353	MIR156e	miRDeep-P2&ShortStack	UGACAGAAGAUAGUGAGCACA	TGACAGAAGATAGTGAGCACACCTCGGCAATTTCTTAAGTTTCTTTGAAGTTTCCGTCGTGTGTTCACTATCTTTCTGTCGGC
Chr06:18031968-18032050	MIR156f	miRDeep-P2	UGACAGAAGAGAGUGAGCAC	TGACAGAAGAGAGTGAGCACACTCTGGTGGTTTCATAAAGAGTATGCAGCTTCTACTGTGTGCTCACGTCTCTTCTTGTCAGC
Chr03:31770435-31770519	MIR160	miRDeep-P2	UGCCUGGCUCCCUGUAUGCCA	TGCCTGGCTCCCTGTATGCCACACATATGGCTGAATCTTTGTGTTGATTTTGTCATTGTGGGTGGCGTGCGAGGAGCCAAGCATA
Chr01:4292686-4292754	MIR164a	miRDeep-P2	UGGAGAAGCAGGGCACGUGUU	TGGAGAAGCAGGGCACGTGTTTGCAATCTCATACAAAGCAGATACAAACACATGCTCTCCCTCTCCAAT
Chr01:24077122-24077215	MIR164b	miRDeep-P2	UGGAGAAGCAGGGUACGUGCA	TGGAGAAGCAGGGTACGTGCATGCATTACCATATTCACAAGGCTGCTAAGCCTGTTCTCTAGTGTTCTTCATGCATGTGCCTTTCTTCTCCATC
Chr01:32847830-32847926	MIR164c	miRDeep-P2	UGGAGAAGCAGGGCACGUGCA	TGGAGAAGCAGGGCACGTGCAAGGCTTATTCAATCTACCTACATAGCTACCCAGCTAGTTAGATCATCTGAATATGCACGTACTCCCCTTCTCCAAC
Chr02:38068951-38069019	MIR164d	miRDeep-P2	UGGAGAAGCAGGGUACGUGCA	TGGAGAAGCAGGGTACGTGCATTGCCCGTCCAAGGTTTGGAGGTTCTTCATGTGCCCATCTTCTCCATC
Chr03:38557080-38557162	MIR166a	miRDeep-P2&ShortStack	UCGGACCAGGCUUCAUUCCUC	GGACTGTTGTCTGGCTCGAGGTCATCTAGATATGCATGTTGCTATTCGATGTCTATGTGATCTCGGACCAGGCTTCATTCCTC
Chr04:260680-260761	MIR166b	miRDeep-P2	UCGGACCAGACUUCAUUCCUC	GGAATGTTATCTGGACCGAAATCAAAGTAGTTCGATTACAAGAGTAATAGAAGAATTGGTTTCGGACCAGACTTCATTCCTC
Chr05:30209339-30209467	MIR166c	miRDeep-P2	UCGGACCAGGCUUCAUUCCCC	GGAATGTTGTTTGGCTCGAGGTTTCTTCTTCCTCACTCCGTTTCTCAATCGATCGATCGATCGACCGACCGAGATTTGTGAGGATCAACGGAGAGAATCGTATAGATCTCGGACCAGGCTTCATTCCCC
Chr06:2738637-2738721	MIR166d	miRDeep-P2&ShortStack	UCGGACCAGGCUUCAUUCCUC	GGGATGTTGTTTGGCTCGAAGTCATACAGTCATAGGAAGCACTTGATCCTTTGTCTATGTGATCTCGGACCAGGCTTCATTCCTC
Chr06:28543025-28543101	MIR166e	miRDeep-P2	UCGGACCAGGCUUCAUUCCUC	GGAATGAAGTTTGATCCAAGATCCATCCATATTAATATTTTCTTCTTGTTTTGATCTCGGACCAGGCTTCATTCCTC
Chr05:19098059-19098133	MIR167a	miRDeep-P2	UGAAGCUGCCAGCAUGAUCUG	TGAAGCTGCCAGCATGATCTGATCTATCGACTAACATTGCTATGGCAAGATTCAGATCATTATGGCAGTTTCATC
Chr05:21753286-21753472	MIR167b	miRDeep-P2	UCAGAUCAUCUGACAGUUUCA	GTACTGTCGAGATTTGGTTTTTGGGAACTGTGATTGCATGATTATTCATTCTTTTTTTCCACTCATTCGATTTGTATTAGGGCTAGCTACAACTTTGTTCAATTCGATCTGCATATATTGGGGTAGATTATTTCGGTATTCCGCATTTTTGCATAGCATGCATATATCAGATCATCTGACAGTTTCA
Chr01:33420823-33420902	MIR170	miRDeep-P2	UGAUUGAGCCGUGUCAAUAUC	TGTTGGTTCGGTTCAGTCAGAACTCAGAAGAAGAATCTCTTCATGATCTTTATTGATTCTGATTGAGCCGTGTCAATATC
Chr01:31460815-31460892	MIR171	miRDeep-P2	UGAUUGAGCCGUGCCAAUAUC	TATTGGGATGGGTCAATCAAAATCTCCATGCTATATTACTATTGAGATATTCTTATTTGATTGAGCCGTGCCAATATC
Chr01:8685543-8685633	MIR172a	miRDeep-P2	AGAAUCUUGAUGAUGCUGCAU	GCATCATCATCAAGATTCACATTGATTGGGTTTGACTTATTACCATAATCGATCTGATTTCAGATATATGAGAATCTTGATGATGCTGCAT
Chr01:19658672-19658726	MIR172b	miRDeep-P2	AGAAUCUUGAUGAUGCUGCAU	AGAATCTTGATGATGCTGCATCAGCACCTGATGGCTAGCTTCTTTAATTTTCTTC
Chr03:35248411-35248497	MIR172c	miRDeep-P2	AGAAUCUUGAUGAUGCUGCAU	GCAGCATTATTGAGATTCACATGTATTTTATATTCCCATAGATTGGTGGCTGGGTATATAGAAATGAGAATCTTGATGATGCTGCAT
Chr04:31545641-31545722	MIR172d	miRDeep-P2	AGAAUCUUGAUGAUGCUGCAU	GCAGCATCATGAAGATTCACATGGACTTTGATCTATCTATCTATATATCTTACTTTCGATGAGAATCTTGATGATGCTGCAT
Chr06:25180028-25180101	MIR172e	miRDeep-P2	AGAAUCUUGAUGAUGCUGCAU	GGAGCATCTTCAAGATTCACAAGTCCATATGTGTATATGACCATATGGAAATGAGAATCTTGATGATGCTGCAT
Chr01:6631782-6631942	MIR319a	miRDeep-P2	UUGGACUGAAGGGAGCUCCCU	AGAGCTTCCTTCTGTCCACTCATGGATGATCATGGGGTTTTATTAACTGCCGACTCATTCATCCACTTGCTTAGCGATATCGTAGCTTAGTAGATGACTGAATGATGCGGGAGTTAAATTTGATCTTTGATTATCTGTTCTTGGACTGAAGGGAGCTCCCT
Chr02:34989562-34989735	MIR319b	miRDeep-P2	UUGGACUGAAGGGUGCUCCC	GAGCTTACTTCAGTCCACTCATGGATGTTTACAGGATTTGAATTACCTGTCGACTCATTCGTTCGAACATGCAATCAATCGTAGCTGTCAATTCGATTGTGTGAATGAGTGAATGATGCGGGAGATAATTCTTTCCTTGATCATCTTTCCATGCTTGGACTGAAGGGTGCTCCC
Chr03:24035027-24035109	MIR390a	miRDeep-P2	CGCUAUCUAUCCUGAGUUUCA	AAGCTCAGGAGGGATAGCGCCATGGTTTGTTGTTGAAAGAGTTGTTCTTTCTTCTATTATTGCGCTATCTATCCTGAGTTTCA
Chr03:24035089-24035241	MIR390b	miRDeep-P2	AAGCUCAGGAGGGAUAGCGCC	TTCTCCCCTTCCTAGCTTTCTTATATTACCACAATGCCCATTCTTCTTCTTCTTCTTCTTTTACCTGGTGAGAAATGGCAGGAACTAGCTAGAGTGTTGAAAAACTAGCATTTCAGTAGAGAAAGATCCGTGAAGCTCAGGAGGGATAGCGCC
Chr01:29378568-29378654	MIR393a	miRDeep-P2	UUCCAAAGGGAUCGCAUUGAUC	TTCCAAAGGGATCGCATTGATCCATCTCTCTTTTTCAGAAAATTCAGTGATGGTGTTGTTGTTGGATCATGCTATCCCTTTGGAATT
Chr05:27546674-27546752	MIR393b	miRDeep-P2	UUCCAAAGGGAUCGCAUUGUUC	TTCCAAAGGGATCGCATTGTTCCATGTCATTTCTCTCTCTTTCTAGAGTCTTCTTGGATTATGCTATCCCTTTAGAATT
Chr01:36012175-36012282	MIR396a	miRDeep-P2	UUCCACAGCUUUCUUGAACU	TTCCACAGCTTTCTTGAACTGCAAGCTTATTGTCGGCACTCGGCACTCATGCAAGCAAGAAGTTTATAGGCAGCAAAACCAGTTGCAGTTCAAAGAAGCTGTGGGAAA
Chr03:29978973-29979067	MIR396b	miRDeep-P2	UUCCACGGCUUUCUUGAACUA	TTCCACGGCTTTCTTGAACTATGTACTCAGAATTTCTTCGACTGTACGTAGTATATCAGAAATCTTTGTGCAAAGTTCAAGATAGTCGTGGGAAA
Chr05:21090026-21090119	MIR396c	miRDeep-P2	UUCCACAGCUUUCUUGAACU	TTCCACAGCTTTCTTGAACTGCATCTATGCCAGGTGCGGTGGTCGCTGCAGTAAGTGCAACGAATTGCATGCAGTTCAACAATGCTGTGGGAAA
Chr05:22878219-22878330	MIR396d	miRDeep-P2&ShortStack	UUCCACAGCUUUCUUGAACUU	TTCCACAGCTTTCTTGAACTTTTTTCATATTCCCATTTCAATTTGATGGTGGTCATGAGAATTGAAAATATGGAGGAATTACTTAAAAAAAGTTCAGGAATGCTATGGAAAA
Chr06:28181421-28181489	MIR398	miRDeep-P2	UGUGUUCUCAGGUCGCCCCUG	GGATCGACCTCAGAACACATGAAGTGCGCAGCGCAGCTTCTTTTTTCATGTGTTCTCAGGTCGCCCCTG
Chr05:31221325-31221416	MIR399	miRDeep-P2	UGCCAAAGGAGAGUUGCCCUA	GGGTTCCTCTCTTTTGGCAGGTGATGATGTATGTGGCTCTTTAATTATACCCATATCAGTCACAGACGACCTGCCAAAGGAGAGTTGCCCTA
Chr05:22154340-22154428	MIR528	miRDeep-P2	UGGAAGGGGCUGCAGAGGAGU	TGGAAGGGGCTGCAGAGGAGTAACACTCATAGTATTAGTCATCATGATCATACTCTCTGAGTGATATTTTTCTGCTGATCCCATCCACT
Chr01:1690232-1690378	NOVEL001	miRDeep-P2	UGAAGAAAUCGUAGAGGACCG	TGAAGAAATCGTAGAGGACCGCTTCGATGAAGAACATCGAAGAAAATGGACAAAAGGATTGAGACAACCGGATGCACCAACTCCCGCCACTATTCTTAAGAGCGGGTGAGTATTAATTTTCATTATAATTCATTATAATTTATTATT
Chr01:1745693-1745775	NOVEL002	miRDeep-P2	UGAUGCUUUCAACUAUGAACA	TTTGTAGTTGGCAACATCGTTAAATTCATTGTTACCAACTAACATGTCAACTTTGAGCATGGTGATGCTTTCAACTATGAACA
Chr01:3782618-3782674	NOVEL003	miRDeep-P2	UUGGAUUUUAACGGCGGAUUU	TTGGATTTTAACGGCGGATTTTCCGGATATCCGAATCCGTCCGAATAAAATTCAGAT
Chr01:4610499-4610545	NOVEL004	miRDeep-P2	UCUUGGAUAGUAUGGAUGAUG	TCTTGGATAGTATGGATGATGTATAGAATGATCCTACTTCTATTATG
Chr01:9269543-9269704	NOVEL005	miRDeep-P2	UUUGAAGAUUUGUGAAACGUG	TTTGAAGATTTGTGAAACGTGGGGCAGTGGGGGAGAAGAGGGAGAGACTAGAGAGATTAATATATTGTGAAATTTATATATTAACCCTTAAAAAATATTAATATATTGTGAAAATTACACTTAACCCCCTATAAAAAAATTATTACATATAGGTCTTCGATT
Chr01:13356815-13357078	NOVEL006	miRDeep-P2	CGUGAUGUGGAGUUUGAUUUUC	CGTGATGTGGAGTTTGATTTTCTTGCTTAGGCTGTGGAGGCCAATTCACGTTCTTCGAGAAATAGAGCTCTTCCTTTGTTCGACTTGCTCCTACTCTTTGACTTAGAGTTTTGCGGCGACGTCATGGTAGGTCTCCGACGTCCTCGATACTCCGATAGGTATAACTAATCAAGTACCATGATCTTCTGTGTGGAAAGACCACTACAAGAAGAACGTGAATTGGCCTTCACAGCCTAAACAAGAAAATCGGCTCCACATCACGTC
Chr01:13652864-13652908	NOVEL007	miRDeep-P2	UUUCCUGAGGAUCGACUUUU	TTTCCTGAGGATCGACTTTTGGATAAAGTCGATCACCAGGAAAGT
Chr01:17665542-17665743	NOVEL008	shortstack	UCGGAUCCCCAGAAAGUCGAUC	TGGGGAGGTCCCAAGTCGAATCCTATGAAGATCGACTTTCCTGAGGATCGACTTCCCTGGGATCGACTTCTGAATAAAGTCGATCACCAGGAAAATCGGATCCCCAGAAAGTCGATCTCTGGAAAGTCGACCTTGGGCCTCGATCTGATCAGTTAGGCAGTTAGGCGGTTACTGCCCAAATGACCAGATTACCCCCATAAGA
Chr01:19570541-19570642	NOVEL009	miRDeep-P2	CGCCGGUCAUCGCGAUUGCAG	CGCCGGTCATCGCGATTGCAGGTCCTTCGTAACTGCAATTGCGAGCTCCGCGGAACTCGTAATTGCAGTTCGCTCGGAACTGCAATCGCGATGACCAGTGGG
Chr01:20274207-20274327	NOVEL010	miRDeep-P2	UUAGGGUUGCAAAUUAUGACU	TTAGGGTTGCAAATTATGACTCAAAGCTTGGGTTCGAGCTTGGGATCGTCTTAATAAGGTTGAGAATGGAATCCTATATTGCTGAGCTCGAGCCTAGGGTTATAATTCGTTAAGCCTAACG
Chr01:20359469-20359730	NOVEL011	miRDeep-P2	UUUGGCUAAAAGAAGAUUGGA	CATATGTCATTTTTTTCAATATGTAATGTTTTCGTCTTTATGTAGTGCTATTTCTCATTTGAGGACATTCAATTGGCTCGTGAATGTTTTGATAACTATGTCCAATTAAATTATACATGTTGGTTGTATAAAGCGAGACAAGAGGCAAAGAAATTGGCAAAAGTTGACACACTTACCAGATCTTGCGCTAGATTTCCACCGATATACCTTTCTGCGGAAGTATGGAGTGAAATGATTGAAATTTGGCTAAAAGAAGATTGGA
Chr01:21376156-21376199	NOVEL012	miRDeep-P2	GAAUUUGAUCGAAUUUGUGUAG	GAATTTGATCGAATTTGTGTAGAAACACTGGATTTCAAGTTCCT
Chr01:24891616-24891766	NOVEL013	miRDeep-P2	CCUGGACAGAAGAAGGAUCU	GTCCTCTCATGCTCTATGTTTCCAAGATGATTCCAGCATCCGATAAAGGTAGATTCTTTGCCTTTGGCCGCGTGTTTTCTGGCAAGGTTTCAACTGGTGTTAAGGTTAGAATTATGGGGCCAAACTATGTACCTGGACAGAAGAAGGATCT
Chr01:24934789-24934865	NOVEL014	miRDeep-P2	CUAAUAGCUGUAGCCUCUACC	CTAATAGCTGTAGCCTCTACCTATGCTTTTTTGATGGAATTAAATAAAAGCACAGGTGGAGGCTACAGCTATTAGAA
Chr01:25151392-25151655	NOVEL015	miRDeep-P2	UGAUUUGAUAUUUUGAUUGCAG	TGATTTGATATTTTGATTGCAGGGATTGCTTAGTGGAACGATTATTATGTTTACATCGCAAGGGAAGAGTTCTAGGATATTGGTCTTCAGTGAAGATCTCTTCTTCATATATCTTCTTCCGCCTATTATATTTAATGCAGGGTAATCCACGATTCAATTCATCTTTTCTTTTCTTTTCTTAAGAGTCTCTGACCGGATCCCACATAATATATCAATCTTCGCAAATTCAAAGGAGGTAACCATACAATGAGAATTGAATTCAAA
Chr01:26227561-26227756	NOVEL016	shortstack	CCACAAGAGGCUCAAGACAUG	CTCCTGAGGTGCGTCTGAGAGGCATTGCACCAGGTCATGTCTGCCCTATTTTGACCCTCTTGTAGTCTTGTCCCTCTCTTGGCATATCTGGAAAAAGAGGAACAAGACCACAAGAGGCTCAAGACATGGTAGACATGACCAAATGATAAGATCAGCAAACATGCACTAAGGGATGTCTATCTCTGCTTTGACATTA
Chr01:26860364-26860408	NOVEL017	miRDeep-P2	UACUCUGAACUCUCACAUGUG	CATTGGGAAAATAGAGTGCAGACTTACTCTGAACTCTCACATGTG
Chr01:28079746-28079816	NOVEL018	miRDeep-P2	GCUGCACGGAGACGGAGCUCG	GCTGCACGGAGACGGAGCTCGAAAGATCGCCGTGACCACACTGCCACCAATGGGATGTCTCCCGGCAGCCA
Chr01:28838617-28838773	NOVEL019	miRDeep-P2	UUUUGCUCGUCUACUUGAAGU	TTTTGCTCGTCTACTTGAAGTAAGGTTTTCTTCATTTTTTGGTCATTTTCCCCTTCGTTTATACCGTTTATAAGACATTACATTACAAAAAGATTAAACGAAGGGGAAAATGACCAAAAAATGAAAAAGACCTTACTTCAAGTAGGCGAGCAGAATG
Chr01:31385234-31385316	NOVEL020	miRDeep-P2&ShortStack	UUCGUAGUUGGCAACAUCAUU	TTCGTAGTTGGCAACATCATTAAATTCATCGTTGCCAACTAACATGTCAACTTTGAGCATGGTGATGCTTTCAACTATGAACA
Chr01:32861472-32861600	NOVEL021	miRDeep-P2	UCUGUGAAAGACUGCUCUUCC	TCTGTGAAAGACTGCTCTTCCATTAAGGTGTGGCACCATAAGCGATGCTCACATCCCTCAGTATTTCTCTGCTATGTGCGCATCGCTTATAGCGCCACACCTTACAAGAAGAAAAATCTTTCACATATT
Chr01:33344753-33344888	NOVEL022	miRDeep-P2	UGGAAGUGUAGGAAGUAUGAUG	TGGAAGTGTAGGAAGTATGATGCAGCCAAGGATGACTTGCCTACTCTTTTGATATATGTCAATTCAGAATCGGAATTGTTCATAGAAGGAAGTTGGCAAGTTGGCCTTGGCTACATATTACTTCCTCATGCTCATG
Chr01:33539568-33539650	NOVEL023	miRDeep-P2	UCCGGACAUCAAUUUAGGUAU	TCTTAAACGAATTCGGATTTTAACGGCGGATTTTTCGGATATCCGAATCCGTCCGAATAAAATCCGGACATCAATTTAGGTAT
Chr01:34330255-34330339	NOVEL024	miRDeep-P2	UCCGGACAUCAAUUUAGGUAU	ACCTAAATTGATATCCGGATTTTAACGGCGGATTTTCCGAATATCCGAATCCGTCCGGATAAAATCCGGACATCAATTTAGGTAT
Chr01:38042368-38042586	NOVEL025	miRDeep-P2	AUUCCGCCUGGACUGAGUGCC	ATTCCGCCTGGACTGAGTGCCTGCTGGCGCCTTCCACTCTGTTGTCGTGCCGGAGAGCCAGCGACTTAATTATGTCTTGATTGACATCCACCGCCGCCTCGCACAGCTTCGTCAGGCCGACACTCCTTCCTTTGGAACTCCGGTCTCCTCCGATGTTGCTGTGATGTCGAGCTTCTGCTGCTCTTTGCATGGCTCGACCACTTCTGCTCCAGGTGCTGA
Chr01:38154119-38154375	NOVEL026	miRDeep-P2	AGGUUCAACUGUGCUUACUCC	AGTGACTTCTTGGACCTCGAGCACAACTCTGATACCACTGGTAAGTTCATTTGCAATCTACGAACAGATGTGATCTCCCCTGATCAGATTCTTTTTACCTTACACGAGAATGGTGGCTCTCTTTATTCTCTCAATTTTGGCCTCACAAAAGTAATGATCTGAAACGTGTAATCAGATTAGAAAAATCACACAGAAAAAATAGAAGTGGATGAAGTATTAATTATGTTTTGTTAACGAGGTTCAACTGTGCTTACTCC
Chr01:38373104-38373160	NOVEL027	miRDeep-P2	UUGGAUUUUAACGGCGGAUUU	TTGGATTTTAACGGCGGATTTTCCGGATATCTGAATCCGACCGAATAAAATCCGAAT
Chr01:38684225-38684311	NOVEL028	miRDeep-P2	UCUGAACUGCAGAUUCUCCUC	TCTGAACTGCAGATTCTCCTCAGGAAATGCACTGCATAAAGAGATGCATGAGCATGTATCCTGAAGAGAATATATGTGATTCAGATG
Chr01:42466887-42467024	NOVEL029	miRDeep-P2	UGUACCGGCGAGAACUUCACC	TGAGGTTCTCGTTGATGCACCCAACCACACCGGAAACGGATCCTATATTTATATACGTACATATATATATATATATGATCCGCTTCTGACGCGGTACGTCTCGCCGGTGCGGTTGGGTGTACCGGCGAGAACTTCACC
Chr02:136766-136827	NOVEL030	miRDeep-P2	UUAGAAUAUUGAGAGAGAGCC	TTCTTGAGTCTTATTGTTGATCTGGTTACCCAAAAATCAGATTAGAATATTGAGAGAGAGCC
Chr02:2591781-2591892	NOVEL031	miRDeep-P2	UUUGAGGGCUACUAUGGAAUG	TTTGAGGGCTACTATGGAATGCTATTGGGTGTTTGTCGTGGCATATATGGATGGAAAGAAACACAAGATATAGATAGCACGTGAGTAGGCATCCTGAAGTAGTCTTTAAGGA
Chr02:3863389-3863632	NOVEL032	miRDeep-P2	UGGAGGACGAUAUUGAUGAAG	TCATCATCATCGTCCTCCATGGGATCTACCGCTGCTGTCTGCTGATGAAGTAGCTCCTCTTTTTCTTCTTCTTTGGAATGCATCCTGGAATTCAATTTCTTCTACTTGTATTCAAGTTAGATCTTCATTATCAACCATCCATGGATGGTTATCTTTGATTTCTTCAAGATAAATTGGATGGTCATCTTTGATTTCATACTTTCATCAACAACAGTAGATCCCATGGAGGACGATATTGATGAAG
Chr02:4255992-4256200	NOVEL033	miRDeep-P2	UCCGGAUGUAUGGAUUGAGCU	CTCAATCCATACATCCGGACGATGTGTGACCAAACCTTTGGCTTGGGGGGTGTGTCACAACTCAAGAGAATCTCGAGTGGGAACTTTTGGACTTCAAAGTGTATATGAAAGTGGCTATCTATGGGGAGGGAGCTTATTGTTCTCAACCTTCCAAGCATAGACGTCTTGTATGAGTAACCTCCACATCGTCCGGATGTATGGATTGAGCT
Chr02:4255994-4256202	NOVEL034	miRDeep-P2	UCCGGAUGUAUGGAUUGAGCU	CTCAATCCATACATCCGGACGATGTGGAGGTTACTCATACAAGACGTCTATGCTTGGAAGGTTGAGAACAATAAGCTCCCTCCCCATAGATAGCCACTTTCATATACACTTTGAAGTCCAAAAGTTCCCACTCGAGATTCTCTTGAGTTGTGACACACCCCCCAAGCCAAAGGTTTGGTCACACATCGTCCGGATGTATGGATTGAGCT
Chr02:7222063-7222324	NOVEL035	miRDeep-P2	UUUGGCUAAAAGAAGAUUGGA	CATATGTCATTTTTTTCAATATGTAATGTTTTCATCTTTATGTAGTGCTATTTCTCATTTGAGGACATTCAATTGGCTCGTGAATGTTTTGATAACTATGTCCAATTAAATTATACATGTTGGTTGTATAAAGCGAGACAAGAGGCAAAGAAATTGGCAAAAGTTGACACACTTACCAGATCTTGCGCTAGATTTCCACCGATATACCTTTCTGCGGAAGTATGGAGTGAAATGATTGAAATTTGGCTAAAAGAAGATTGGA
Chr02:11085353-11085614	NOVEL036	miRDeep-P2	UUUGGCUAAAAGAAGAUUGGA	CATATGTCATTTTTTTCAATATGTAATGTTTTCGTCTTTATGTAGTGCTATTTCTCATTTGAGGACATTCAATTGGCTCGTGAATGTTTTGATAACTATGTCCAATTAAATTATACATGTTGGTTGTATAAAGCGAGACAAGAGGCAAAGAAATTGGCAAAAGTTGACACACTTACCAGATCTTGCGCTAGATTTCCACCGATATACCTTTCTGCGGAAGTATGGAGTGAAATGATTGAAATTTGGCTAAAAGAAGATTGGA
Chr02:12936613-12936664	NOVEL037	miRDeep-P2	UUGCGCCGUAGUUUCGUUGAA	CAGAAGAATTTATGTTGAACCCTCCCGCGGGTTGCGCCGTAGTTTCGTTGAA
Chr02:13008848-13008899	NOVEL038	miRDeep-P2	UUGCGCCGUAGUUUCGUUGAA	CAGAAGAATTTATGTTGAACCCTCCCGCGGGTTGCGCCGTAGTTTCGTTGAA
Chr02:14284904-14284983	NOVEL039	miRDeep-P2	UGAGGGAAGAUAAAGAGGAUC	TGAGGGAAGATAAAGAGGATCTTGTGATAGTTTCACCTCTATATGTTAACATCACAAGATCCTCTTTTGCTTTCTCCACC
Chr02:16679075-16679175	NOVEL040	miRDeep-P2	UCCGAGUCGGAAUUAGAUUCA	TCCGAGTCGGAATTAGATTCACCCATTGTTGTTAGTACTTGAGTAGTTGGAGTACTCGAACCTTGAGGAGTTGGAGTTGGAATTTGAGTTGGAGTTGGAGT
Chr02:21073152-21073298	NOVEL041	miRDeep-P2	UGAAGAAAUCGUAGAGGACCG	TGAAGAAATCGTAGAGGACCGCTTCGATGAAGAACATCGAAGAAAATGGACAAAAGGATTGAGACAACCGGATGCACCAACTCCCGCCACTATTCTTAAGAGCGGGTGAGTATTAATTTTCATTATAATTCATTATAATTTATTATT
Chr02:21073476-21073737	NOVEL042	miRDeep-P2	UUUGGCUAAAAGAAGAUUGGA	CATATGTCATTTTTTTCAATATGTAATGTTTTCGTCTTTATGTAGTGCTATTTCTCATTTGAGGACATTCAATTGGCTCGTGAATGTTTTGATAACTATGTCCAATTAAATTATACATGTTGGTTGTATAAAGCGAGACAAGAGGCAAAGAAATTGGCAAAAGTTGACACACTTACCAGATCTTGCGCTAGATTTCCACCGATATACCTTTCTGCGGAAGTATGGAGTGAAATGATTGAAATTTGGCTAAAAGAAGATTGGA
Chr02:22072963-22073040	NOVEL043	miRDeep-P2	AAAGUCGGAUCCCCAGAAAGUU	CTTTCCTGAGGATCGACTTCCCTAGGATCGACTTCTGAATAAAGTCAATCACCAGGAAAGTCGGATCCCCAGAAAGTT
Chr02:24333694-24333751	NOVEL044	miRDeep-P2	UCAAUGAUCUGAUAGCUACUC	ATAGCTACTACAATCATTGATCCGATAGATTCTCCGATCAATGATCTGATAGCTACTC
Chr02:29880311-29880380	NOVEL045	miRDeep-P2	UUUCCGGAAAAACUCUUAGGUU	TTTCCGGAAAAACTCTTAGGTTGAGTCTACCTTTAAAGATTTCAGAGGTTTTTAAGAGTTCCTTGATACT
Chr02:29889268-29889337	NOVEL046	miRDeep-P2	UUUCCGGAAAAACUCUUAGGUU	TTTCCGGAAAAACTCTTAGGTTGAGTCTACCTTTAAAGATTTCAGAGGTTTTTAAGAGTTCCTTGATACT
Chr02:29896890-29896959	NOVEL047	miRDeep-P2	UUUCCGGAAAAACUCUUAGGUU	TTTCCGGAAAAACTCTTAGGTTGAGTCTACCTTTAAAGATTTCAGAGGTTTTTAAGAGTTCCTTGATACT
Chr02:30213561-30213651	NOVEL048	miRDeep-P2	UGCAUCUGGAUUAUUAUGACC	TGCATCTGGATTATTATGACCAAATGCCACTTCAGCTAGCTAGTCTTAACCCTAGTTGTGTGGCATTTAGCTATAACAATCCAGATACATG
Chr02:30281743-30281799	NOVEL049	miRDeep-P2	UCAAUGAUCUGAUAGCUACUC	TCAATGATCTGATAGCTACTCCGATCAATGGTCCGATAGATACTCCGATCAATGATC
Chr02:31615135-31615192	NOVEL050	miRDeep-P2	UCAAUGAUCUGAUAGCUACUC	ATAGCTACACCGATCATTGATCTGATAGATTCTCCGATCAATGATCTGATAGCTACTC
Chr02:34644445-34644708	NOVEL051	shortstack	UGAGGGAAGAUAAAGAGGAUC	AGGTACAGTACAACTCTACAGTTTTGATCCATTATTTGATTATGGAGATTAATTGGGTGGCGATTATAGAGAAAATGACAACAGATTAGCCTGCACTATCTGCTGCAATAATGTTGGTGAGGGAAGATAAAGAGGATCTTGTGATAGTTTCACCTCTCTATGTTAACATCACAAGATCCTCTTTTGCTTTCTCCACCAGCATTATTACATCAAACAGTGCAAGCTAACTAGATGTTATTTTCTCTATCATCACCACCCAATCTT
Chr02:36119128-36119218	NOVEL052	miRDeep-P2&ShortStack	CGUGUGUCAUUUUUCUCCAUC	TGGAGAAGCAGGGCACATGCATTACACCTATCAGAACCTGTAGCTTATGCTGGTTCAGAGGTATGTTATTCGTGTGTCATTTTTCTCCATC
Chr03:2744352-2744562	NOVEL053	miRDeep-P2	AAAAGUAGAAACGAUAUGAGUA	CTGATTTTTTTTTTTTTTTTTTTTTTTTTTTTTTTGAAGCAAAATACTGATTTGTTTTGGTCTATTTCTATTTTAAATGAGTTGCGCTTTGGGCTGCTCGAAATCAATGGGTCTAAAGTGGATAATGGAATGACCTAAAAAAATCATATCCATAGGAGAATCTATCTCTTAGAAGATGGATTTTTTTTAAAAAGTAGAAACGATATGAGTA
Chr03:4539811-4539928	NOVEL054	miRDeep-P2	UUAAGGACUACUUCAGGAGGU	TTAAGGACTACTTCAGGAGGTCTAGCAGTGTGTTGTCTGAACTCTGAACCTTCTATTCCTCTTTGTCCAGATATGCCATGACAAACACCTAATGACATTCCAGAGTTAGTTCCCAAGG
Chr03:4864156-4864200	NOVEL055	miRDeep-P2	UACUCUGAACUCUCACAUGUG	CATTGGGAAAATAGAGTGCAGACCTACTCTGAACTCTCACATGTG
Chr03:6249862-6249915	NOVEL056	miRDeep-P2	UCCGGAGUGUUCUUUAAGAGC	TCCGGAGTGTTCTTTAAGAGCTCGCCGAATTGTTCTTTAAGAGCCTGCCGGAGT
Chr03:6804388-6804468	NOVEL057	miRDeep-P2	AAAAUAUCUGGACAAAAACUC	GTTTGGGTCCAGATATTTTCCTTATCGACCAAACCCATAAAAAAATTTGCGTTCATAAGGAAAATATCTGGACAAAAACTC
Chr03:7156235-7156278	NOVEL058	miRDeep-P2	UCCAUCUGGACGACCCGGUUC	TCCATCTGGACGACCCGGTTCAGCTACACGGGTATGCTCCAATG
Chr03:7170187-7170230	NOVEL059	miRDeep-P2	UCCAUCUGGACGACCCGGUUC	TCCATCTGGACGACCCGGTTCAGCTACACGGGTATGCTCCAATG
Chr03:11216401-11216445	NOVEL060	miRDeep-P2	UUUCCUGAGGAUCGACUUUU	TTTCCTGAGGATCGACTTTTGGATAAAGTCGATCACCAGGAAAGT
Chr03:17083811-17083856	NOVEL061	miRDeep-P2	UUUCCUGAGGAUCGACUUUU	TTTCCTGAGGATCGACTTTTGAGTAAAGTCGATCACCAGGAAAAGT
Chr03:18452698-18452743	NOVEL062	miRDeep-P2	UUUCCUGAGGAUCGACUUUU	TTTCCTGAGGATCGACTTTTGAGTAAAGTCGATCACCAGGAAAAGT
Chr03:26867611-26867655	NOVEL063	miRDeep-P2	UACUCUGAACUCUCACAUGUG	CATTGAGGAAATAGAGTGTAGACCTACTCTGAACTCTCACATGTG
Chr03:28336842-28336952	NOVEL064	miRDeep-P2	AGGAAUGUGAGAAGAGGGGU	AGGAATGTGAGAAGAGGGGTGAGGAGGAAACGTGAGAGTTTTGAGGGTTTTGAAATTTATATCCTTTATTCTGTTTTCCTTCTTTTATATTTTTATTTTTCATATTTTTTA
Chr03:29108440-29108584	NOVEL065	miRDeep-P2	UAGGAUGAUGUGUUCUCACCA	GTGAGAACACACCATCTGACCATCCATTTTAGATTTGATCCATTTTTGTACGGTCATCGAGATCCGATCTATACCTTTTTATTTTTAATACAATATTCACCACCAATGAATGTTAAATGGACGGTAGGATGATGTGTTCTCACCA
Chr03:29979048-29979129	NOVEL066	miRDeep-P2	UUCAAGAUAGUCGUGGGAAA	TTCAAGATAGTCGTGGGAAAACATTACTGCATCTCTACCAAAGATCTGTAATTTTTAATTTCTTCCTTGATTATTTTCCTTT
Chr03:30154394-30154610	NOVEL067	miRDeep-P2	AAUCUUGAUGUCGUUGUUGAAG	TCGGAGCAGCATCGAGATTAGGTGTCAAAGAGTATCTACCCAAGTACGTCAATAACGATCTGGAACCAGAAGAACTCCTCACCGGCGTAAGCTTTGCGTCCGGCGGAACCGGATTCGACCCAATGACTCCGAAACTCCAAGTAATATAATTAGCTTATCCATTGATTAATTACCAATTTATATATCTTCACGCCTAATCTTGATGTCGTTGTTGAAG
Chr03:30415582-30415664	NOVEL068	miRDeep-P2&ShortStack	UUUGAGUUUGGUUCGUUUAAC	TTTGAGTTTGGTTCGTTTAACTCAGCGAATTTAATTTAAGGTTCATATTCAATTTGTTTAGCTAACTGAATCAAACCCAAACT
Chr03:32099486-32099604	NOVEL069	miRDeep-P2	CUUGGACCACAUGAGAGAAUC	CTTGGACCACATGAGAGAATCTTTGAGATGGGTGTAAAGAAAAAAAAGCATTCTCTCGTCGTCGAATGTTTTTTCTTTTTGTAGCCCCATGTCGTAGATTCTCTCATGTGGTCCAAATA
Chr03:34244521-34244602	NOVEL070	miRDeep-P2	UUCUAACAAUGUCAGACUAUG	TTCTAACAATGTCAGACTATGTTTTTTGTTTTATTTATACAATTAAATAAAACCAAAATTATAGTCCCACATTGCTATAATT
Chr03:34626591-34626742	NOVEL071	miRDeep-P2	CGCUCUGAUUUGGAUUUCCAAG	CGCTCTGATTTGGATTTCCAAGGCCAGGAGAGCTCTGAGGGCGTTGAAAGGGCTGGTTAAGCTACAAGCTCTTGTGAGAGGTCATAATGTCAGGAGACAGGCCACAATGACGCTCCGATGCATGCAAGCTTTGGTCAGAGTCCAAGCGCGTG
Chr03:35526856-35527031	NOVEL072	miRDeep-P2	UCCUGUCGAUCUAUGAUGUAG	ACTTACGTTCTTGATGGAGACAATGTTAGGCATGGATTGTGTCAAGATCTCGGGTTCAAACAAGAAGATCGAGCTGAAAACATTCGGAGAATCGGTAATCATTCTTCTTTTTTACGAACATGGAAAAATTTCCAATCCATCTTCTCAGTAGTCAGTCCTGTCGATCTATGATGTAG
Chr03:35680466-35680579	NOVEL073	miRDeep-P2	UUUGAGAACCCUAACAUGUGC	TTTGAGAACCCTAACATGTGCACTGTTTTAATATTGGGTTAACATTGATTGTTAAAAGAAGAAAAACAGTACCAAACAATATTAAAAACAGTTCACATGTTGGATTATCAAATA
Chr03:37085053-37085137	NOVEL074	miRDeep-P2	UUUAAUGUGGGCAUAAAAUUCC	AGTTTTATGTTTACATTTAACGTTGTAGAGGATGATATATTTGTTTCGCCATCCTTTACATTGTTTAATGTGGGCATAAAATTCC
Chr03:37467614-37467879	NOVEL075	miRDeep-P2	CUGACUGAUUAUCUUUGUGAAG	AGACAAAAGTAGTTTCAGCCAAATACATAATGAAAACAGACGATGATTCTTTTGTTCGTGTGGATGAGGTGCTCAATTCATTGCAAAATTCAAATGTCACTCGTGGTCTACTTTATGGTCTTATTAATACACATGCCCAGCCACATCGTGATCCTTACAGCAAATGGTTCATAAGCCCCATGGTGGACTTTTCTATCCTTCTCTTTCTTAAAGGTTTTGTTTAATATATGTTTTTAGTTTTTGACTGACTGATTATCTTTGTGAAG
Chr03:37812696-37812790	NOVEL076	miRDeep-P2	UGAACGGCCUAGAUUAAUAUC	TATTAATCTAGGCCGTTTATTTATTTTAAATAAAATGGACCATATCTCGAGGTTGTATCTCAATTTATTCCAAATGAACGGCCTAGATTAATATC
Chr03:38043765-38043811	NOVEL077	miRDeep-P2	AGGAUUUAGAGAGAAGAAGA	AGGATTTAGAGAGAAGAAGAAGAAGAGGTTCCTTTTTATTATTCTTG
Chr04:2561464-2561507	NOVEL078	miRDeep-P2	UUUCCUGAGGAUCGACUUUU	AGGTCGAATCCTAGGAAGATCGACTTTCCTGAGGATCGACTTTT
Chr04:6580253-6580299	NOVEL079	miRDeep-P2	GGUGCCGGUGGAGCUCCUGCC	CAGCAGTTGCAGCAGCACCTGCTTCAGGTGCCGGTGGAGCTCCTGCC
Chr04:9192015-9192161	NOVEL080	miRDeep-P2	UGAAGAAAUCGUAGAGGACCG	TGAAGAAATCGTAGAGGACCGCTTCGATGAAGAACATCGAAGAAAATGGACAAAAGGATTGAGACAACCGGATGCACCAACTCCCGCCACTATTCTTAAGAGCGGGTGAGTATTAATTTTCATTATAATTCATTATAATTTATTATT
Chr04:11151130-11151238	NOVEL081	miRDeep-P2	UAAGAAGUACUGGAAAUUUUGG	TAAGAAGTACTGGAAATTTTGGGTTTAAGAAGTACTGAAATTTTGGGTTTAAGACGTTTTTGCGATCGCCCATTTTTTCACTTTAATGTAGTATTTTGTATTTCTATAA
Chr04:11433561-11433605	NOVEL082	miRDeep-P2	UUUCCUGAGGAUCGACUUUU	TTTCCTGAGGATCGACTTTTGAGTAAAGTCGATCACCAGGAAAGT
Chr04:12333935-12334196	NOVEL083	miRDeep-P2	UUUGGCUAAAAGAAGAUUGGA	CATATGTCATTTTTTTCAATATGTAATGTTTTCGTCTTTATGTAGTGCTATTTCTCATTTGAGGACATTCAATTGGCTCGTGAATGTTTTGATAACTATGTCCAGTTAAATTATACATGTTGGTTGTATAAAGCGAGACAAGAGGCAAAGAAATTGGCAAAAGTTGACACACTTACCAGATCTTGCGCTAGATTTCCACCGATATACCTTTCTGCGGAAGTATGGAGTGAAATGATTGAAATTTGGCTAAAAGAAGATTGGA
Chr04:12722299-12722488	NOVEL084	miRDeep-P2	UUUUUGUUCAAGCUGUUUAUC	AGAATAGCTACATAGGAGAAGGTCGATATAGTAGGAAACCGCATATCAAACCCACCGCATTTTATTTTCCTACTCATTTGTATTTTCAGGGCATTGTCTTTTATTATCTTTAATGAAAACATTTATTATTTGCAAAAAAAAAAACGAAAGAAAAATGATATATTACCTCTTTTTGTTCAAGCTGTTTATC
Chr04:17390158-17390204	NOVEL085	miRDeep-P2	CUGUCGACCAUGAAGAACUUU	CTGTCGACCATGAAGAACTTTCTGCAAGTACTCATGTTCCGACTGCA
Chr04:23123965-23124022	NOVEL086	miRDeep-P2	UCAAUGAUCUGAUAGCUACUC	ATAGCTACTCCGATCATTGATCCGATAGATTCTCCGATCAATGATCTGATAGCTACTC
Chr04:23689604-23689722	NOVEL087	miRDeep-P2	UUUUCAUGAUCGUCACGACUC	TTTTCATGATCGTCACGACTCCCGATCAGAGTGATCATTCAACTGACGAACAAGATTATGATCATCCGAATCTACATGACATGAACATGGCTGGGTGCGATGGTGATCAAACGAAGAAA
Chr04:29937831-29937927	NOVEL088	miRDeep-P2	UAAUGUAUGGCCACUGUGAAG	TCACGATGACTATACATGAGATTAGACATATCCTCTATCTCAGGTGAAGTGACCAAGGTCGAGGTTATGTCCAATCTAATGTATGGCCACTGTGAAG
Chr04:31806508-31806566	NOVEL089	miRDeep-P2	CGAGAUCUGUUUUAUACCAAC	TCGGTATGAAACAGGTCTCGAATGTTATTAACGGACCACGAGATCTGTTTTATACCAAC
Chr04:33025617-33025692	NOVEL090	miRDeep-P2	UGACGGUCUUUAGAUGGUGGA	TGACGGTCTTTAGATGGTGGATTTCCGCCATTGATCACTTATGACAGCGGAAATCCGCCATCTTAAGACCGTTATA
Chr04:33536524-33536568	NOVEL091	miRDeep-P2	UACUCUGAACUCUCACAUGUG	CATTGGGGAAATAGAGTGTAGGCCTACTCTGAACTCTCACATGTG
Chr05:750441-750585	NOVEL092	shortstack	AUGUGACGUUCUGAAUCAGGG	ATCACTGATTCAGAATGTCACATCCAGAGACGATTCAGAATGTCACATACGGAATCGTCTCTGGATGTGACGTTCTGAATCAGGGATTCATACTCATCCCCAAGGCCTGCCAATACAAGTAGCATCAGATCCGGATCCTCTATTT
Chr05:6451747-6451893	NOVEL093	miRDeep-P2	UGAAGAAAUCGUAGAGGACCG	TGAAGAAATCGTAGAGGACCGCTTCGATGAAGAACATCGAAGAAAATGGACAAAAGGATTGAGACAACCGGATGCACCAACTCCCGCCACTATTCTTAAGAGCGGGTGAGTATTAATTTTCATTATAATTCATTATAATTTATTATT
Chr05:6626153-6626217	NOVEL094	miRDeep-P2	UGGACGGUUUGAUCUGGUGUC	TGGACGGTTTGATCTGGTGTCCGCACGGTGATCACCGTACGGACGGGCCGTTTCAGATGTTTTTC
Chr05:7339825-7340021	NOVEL095	miRDeep-P2	CAGUUGGUCAGGACUGGACUAG	CAGTTGGTCAGGACTGGACTAGCCCGTGTTTGGGTGAACCAATATAAATCTCTTGTGTTGTTCTCTGTTAATTTTAGTTTTATCTTTCACTTAAAAAACAACACATAATTAAAAAGATCCCTCTTCCAGTTATCTGGTCAAGTACAGAGGTTGACTACTTTACGCAGATCCCTCATCCAGTTATCTGGTCAACTATC
Chr05:7600852-7600914	NOVEL096	miRDeep-P2	CGAUCAUGGAACUCACGCAUC	TGCGTGAGTTCCGTGGTTCCGTGCTGACGATTCCGTGCATCACGATCATGGAACTCACGCATC
Chr05:7775555-7775597	NOVEL097	miRDeep-P2	UCCGGACAUCAAUUUAGGUAU	ATCCAAATCCGTCCGGATAAAATCCGGACATCAATTTAGGTAT
Chr05:9017255-9017311	NOVEL098	miRDeep-P2	UUGGAUUUUAACGGCGGAUUU	TTGGATTTTAACGGCGGATTTTCCGGATATCCGAATCCGTTCGAATAAAATTCAGAT
Chr05:16969172-16969276	NOVEL099	miRDeep-P2	UCAAUGAUCUGAUAGCUACUC	TCAATGATCTGATAGCTACTCCGATCATTGATCCGAAAGATACTCCGATCATTGATCCGAAAGATACTCCGATCAATGATCCGATAGCTACTCCGATCAATGATC
Chr05:21059258-21059414	NOVEL100	miRDeep-P2	UUCGGAUGAUCAUAAUUUUGU	AATTTGATCATTTCTGAATTTTATTACAAACCGTTGTCCTTGTGATGGATGATATTCAGCATGATCTTTGTTTTGTTCTCTTGTTTTTTTCTTCGTTTGATCACCATCGCACCCAGCCATGTTCATGTCATGTAGATTCGGATGATCATAATTTTGT
Chr05:22642777-22642852	NOVEL101	miRDeep-P2	UAUUGCCGUGGCUCAAUUCGA	TATTGCCGTGGCTCAATTCGAAGGCATGATTGGATCTAAATCTGAACATGTAATCAGATTGAGCCGCGTCAATATC
Chr05:24765133-24765261	NOVEL102	miRDeep-P2	UUUUAGUUAUCUCAUCUGAAU	TCAGATGAGATACCTAAAATAAGATAATATGAGATTTAAATCTTTAGTTGAGAGATCAGCCGGATGAGAGATTAACGGAAGGATTTAAATATCTCATTATCTATCTTATTTTAGTTATCTCATCTGAAT
Chr05:31785082-31785285	NOVEL103	shortstack	UCGGAUCCCCAGAAAGUCGAUC	TCACAGCTTACCAACAACTAGAAGTCCGGATAGCCTAAGATGAGTTGAGGTACCTATTCTAGGATTGAGGAGGTTCAAAGTCGAATCCTAGGAAGATCGACTTTCCTGAGGATCGACTTCCTTGGGATCGACTTCTGAATAAAGTCGATCACCAGGAAAGTCGGATCCCCAGAAAGTCGATCTCTGGAAAGTCGACCTTGGGCC
Chr06:3073167-3073240	NOVEL104	miRDeep-P2	UCGUUAUAAAGAAGCUUCCUC	GGAAGCTTCTTTATAAGGAAATCATGAAGATGAAAGGAAACATCTCCATGATTTCGTTATAAAGAAGCTTCCTC
Chr06:4415561-4415639	NOVEL105	miRDeep-P2&ShortStack	UUUUUUGCCUAUACUAUAACU	TTTTTTGCCTATACTATAACTGTTCTTCCAGTTTGATAGAATTGGGTTGTGAGAACAGTTATAGGGGATGCAAAAAAAT
Chr06:5835967-5836015	NOVEL106	miRDeep-P2	UAAACUGUGAACAUGCUAUGC	TAAACTGTGAACATGCTATGCTGATCAAGTAGTATGTTAACAGCCAAAT
Chr06:7733875-7733989	NOVEL107	miRDeep-P2	CAAAAAAUGGUUGCAGAAUGA	ATTCTGCAGCCATTTTTTGTTGTAAATCTTCAATGTTGCGAACATTGAAAATATCAGAAGGATTTACAATGTCTGCAACATTGGAGATTTACAACAAAAAATGGTTGCAGAATGA
Chr06:8248437-8248665	NOVEL108	miRDeep-P2	UUGGAUAAGGUUAAAGUGAAAU	TTGGATAAGGTTAAAGTGAAATGTTTCGATTTTAGGAAGTACGAGACTGTTGATATTGATACTAATGTTGATTATATTTATCCAACTTTTATTAATTACGATCAACATGATTGGTGGGTTTTGAACTCTGTTTAGCTTTCTTTATTTATTGTATTAAATTCTCAATTTTTGGATTTTATCCATCGTTTTAGTGGAATTATGTTTTAGATTTCATTTTTTGTATTTAATC
Chr06:10066251-10066525	NOVEL109	miRDeep-P2	AUGUAGGACUAAAUAAAGUGU	ATGTAGGACTAAATAAAGTGTACATGTGTTAAATAAATTATTGTTACAAAGTATTTTTTGTACTTTTTGAATTCTATCAATGTGGGACTAAATAAAGTATACATGTGTTAAATAAATTATAGTGTTCTATGTGCTTTTTATATCCTATCAATATAGGACTAAATAAAGTGTACATGTGTTAAATAAATTATAGTGTTACAATGAATTATAGAATGTTATAATAATTAATAAATTATTAAATATATGTATTATAATAATTTTTTTATCCAATATAT
Chr06:12565487-12565567	NOVEL110	miRDeep-P2	UCAAUGAUCUGAUAGCUACUC	TCAATGATCTGATAGCTACTCCGATCATTGATCCGATAGATACTCTGATCAATGATCCGATAGCTACTCCGATCATTGATC
Chr06:12609885-12609965	NOVEL111	miRDeep-P2	UCAAUGAUCUGAUAGCUACUC	TCAATGATCTGATAGCTACTCCGATCATTGATCCGATAGATACTCTGATCAATGATCCGATAGCTACTCCGATCAATGATC
Chr06:12690053-12690279	NOVEL112	miRDeep-P2	AGGUUCAACUGUGCUUACUCC	AGTAAGTCGATTTGCAATCTATGAACAGATCTGATCTCTCCTGATCAGATTCTCTTTACTTCACACGAGAATGGTGGCACTCTCTATTCTCTCAATTCTGACCTTACACAAAAGTACTGATCTGAAACGTGTAATCAGATCAGAAAAAATAGAAGTGGAGGAAGGAAAAATAAGAACACAAAACAAAAGAGAATGTTTTGTTAACAAGGTTCAACTGTGCTTACTCC
Chr06:14417611-14417689	NOVEL113	miRDeep-P2	ACUUUUCUAGAGCUCGACUUU	ACTTTTCTAGAGCTCGACTTTCCCAGTTATGGTTAGGGTTTAGGGCTCAACTTTCTCAAAAGTCGAACTTGAAAAGTCG
Chr06:16510500-16510761	NOVEL114	miRDeep-P2	UUUGGCUAAAAGAAGAUUGGA	CATATGTCATTTTTTTCAATATGTAATGTTTTCGTCTTTATGTAGTGCTATTTCTCATTTGAGGACATTCAATTGGCTCGTGAATGTTTTGATAACTATGTCCAATTAAATTATACATGTTGGTTGTATAAAGCGAGACAAGAGGCAAAGAAATTGGCAAAAGTTGACACACTTACCAGATCTTGCGCTAGATTTCCACCGATATACCTTTCTGCGGAAGTATGGAGTGAAATGATTGAAATTTGGCTAAAAGAAGATTGGA
Chr06:19535365-19535521	NOVEL115	miRDeep-P2	UUCGGAUGAUCAUAAUUUUGU	AATTTGATCATTTCTGAATTTTATTACAAACCGTTGTCCTTGTGATGGATGATATTCAGCATGATCTTTGTTTTGTTCTCTTGTTTTTTTCTTCGTTTGATCACCATCGCACCCAGCCATGTTCATGTCATGTAGATTCGGATGATCATAATTTTGT
Chr06:19872710-19872779	NOVEL116	miRDeep-P2	UUUCCGGAAAAACUCUUAGGUU	TTTCCGGAAAAACTCTTAGGTTGAGTCTACCTTTAAAGATTTCAGAGGTTTTTAAGAGTTCCTTGATACT
Chr06:22785284-22785345	NOVEL117	miRDeep-P2	UGUGGGAUUAAAAAAGUGUAG	TGTGGGATTAAAAAAGTGTAGTTAAATAGATTATTATTATATAGTATTTTTGATGTTATAGA
Chr06:23225175-23225440	NOVEL118	shortstack	UCUCCACUCUGACUUAUAACUCC	TACATCCACGGTAGTGCACTATAATGGGTGTCTAGCCTATTTCAAATGAATCCGTTCAATAAGTAATTAAAGGCTAAAGCTATATAGAGAGAGTTTATCTTGGGCTGGGTCCAAGATAATTAACTCTTAATTGGTCCATCATATGGGTGACAATTAATACAATCTCCACTCTGACTTATAACTCCCTAATTACATTAAACCTCTGTTGAAGTGTTTATGCATTTTAGAAGTTATGAGTGAGTGGAGACTATTTTAATCGGTACTTT
Chr06:23429044-23429090	NOVEL119	miRDeep-P2	UGGAGCAUCUGAAGCAUAUGC	TGGAGCATCTGAAGCATATGCGTGCATATGCGCTCAGATGCGCCAGT
Chr06:23575793-23576054	NOVEL120	miRDeep-P2	CUAUGUAUUGGCUGGAAAGAUG	CTATGTATTGGCTGGAAAGATGTTAATGGACAAGTACAAGCATTTGTATTGGACTCCTTGCGTAGCACATGTGCTGGATTTGACAATTGAGGATGTCGGTAAAATCCCAAAATATGCAAAAGTTATAAAAAATGCAAGGAAAATCACTACCCACATCTACAACCATACGAACCTTCATAGTGATTTCCTAGTGGCTTCAAAGAACAAAGAACTTATTCGTTGTGACGTTACTAAATTTGCATCTGCATACCTAATATTGGAA
Chr06:24017450-24017528	NOVEL121	miRDeep-P2	ACUUUUCUAGAGCUCGACUUU	ACTTTTCTAGAGCTCGACTTTATCCAGTTCGACTTCTGACAAAGTCGAACTATGGGAAAGTCGAGTTCTAGAAAAGTCG
scaffold_11:830069-830113	NOVEL122	miRDeep-P2	UUUCCUGAGGAUCGACUUUU	TTTCCTGAGGATCGACTTTTGAGTAAAGTCGATCCCCAGGAAAGT
scaffold_12:741476-741551	NOVEL123	miRDeep-P2	UGACGGUCUUUAGAUGGUGGA	TGACGGTCTTTAGATGGTGGATTTCCGTCATTGATCACTTATGATGGTGGAAATCCGCCATCTAAAGACCGTCATA
scaffold_133:111279-111474	NOVEL124	miRDeep-P2	CAGUUGGUCAGGACUGGACUAG	CAGTTGGTCAGGACTGGACTAGCCCTTGTTTGGGTGAACCAGTATAAATCTCTTGTGTTGTTCTCTTTTAATTATAGTTCTATCTTTTACTTAAAAACAACACTTAATTAAAAAGATCCCTCTTCCAGTTATCTGGTCAAACACAGAGGTTGACTACTTTACGCAGATCCCTCATCCAGTTATCTGGTCAACTATC
scaffold_136:47862-47907	NOVEL125	miRDeep-P2	UUUCCUGAGGAUCGACUUUU	TTTCCTGAGGATCGACTTTTGAGTAAAGTCGATCACCAGGAAAAGT
scaffold_16:265186-265447	NOVEL126	miRDeep-P2	UUUGGCUAAAAGAAGAUUGGA	CATATGTCATTTTTTTCAATATGTAATGTTTTCGTCTTTATGTAGTGCTATTTCTCATTTGAGGACATTCAATTGGCTCGTGAATGTTTTGATAACTATGTCCAATTAAATTATACATGTTGGTTGTATAAAGCGAGACAAGAGGCAAAGAAATTGGCAAAAGTTGACACACTTACCAGATCTTGCGCTAGATTTCCACCGATATACCTTTCTGCGGAAGTATGGAGTGAAATGATTGAAATTTGGCTAAAAGAAGATTGGA
scaffold_16:265625-265771	NOVEL127	miRDeep-P2	UGAAGAAAUCGUAGAGGACCG	TGAAGAAATCGTAGAGGACCGCTTCGATGAAGAACATCGAAGAAAATGGACAAAAGGATTGAGACAACCGGATGCACCAACTCCCGCCACTATTCTTAAGAGCGGGTGAGTATTAATTTTCATTATAATTCATTATAATTTATTATT
scaffold_19:282510-282733	NOVEL128	miRDeep-P2	CACUCUUGGAUUUAGUUCGUU	CACTCTTGGATTTAGTTCGTTTAAAATTTAAAGTGTTCGTTCGTTAAAATAAACGAGACTACTTTTTCATTTTTAGTTCGTTTAAAATTTATAGTGTTCGGTTTGTTCGTTAAAACAAACGAGACCACTCTTGAGTTTGGTTCGTTTAAAATTAAAATGTTCGGTTCGTTCGTTAAAACAAACGACACCGCTTTTGGATTTGGTTCGTTTAAAAATAAAGTGTT
scaffold_24:406988-407183	NOVEL129	miRDeep-P2	CAGUUGGUCAGGACUGGACUAG	CAGTTGGTCAGGACTGGACTAGCCCTTGTTTGGGTGAACCAGTATAAATCTCTTGTGTTGTTCTCTTTTAATTATAGTTCTATCTTTTACTTAAAAACAACACTTAATTAAAAAGATCCCTCTTCCAGTTATCTGGTCAAACACAGAGGTTGACTACTTTACGCAGATCCCTCATCCAGTTATCTGGTCAACTATC
scaffold_52:76659-76704	NOVEL130	miRDeep-P2	UGUGUCAAAGAGGAUUCGGU	CGGATCCTCCATGATAATCCTACGGATGTGTCAAAGAGGATTCGGT
scaffold_52:184530-184575	NOVEL131	miRDeep-P2	UGUGUCAAAGAGGAUUCGGU	CGGATCCTCCATGATAATCCTACGGATGTGTCAAAGAGGATTCGGT
scaffold_528:29439-29490	NOVEL132	miRDeep-P2	UAUCUCACCGUCCAACCUAGU	TAGATCTGTTGGTGTGAGAGTTCGCCGGAGCTATCTCACCGTCCAACCTAGT
scaffold_7:5089823-5089872	NOVEL133	miRDeep-P2	UGAAUUGAUCGAAGUUUCCGA	TGAATTGATCGAAGTTTCCGACGTGATGTGGAGTTTGATTTTCTTTCTTA
scaffold_7:5121064-5121116	NOVEL134	miRDeep-P2	UUGAUCUGAACUCUUUGAGUC	TGAAAAGAGTTCGGATGGAAAAGATACAGCTATTGATCTGAACTCTTTGAGTC

## Sheet: S6
Tool	miR_Loci	leaf_batch1	leaf_batch2	SR_batch1
edgeR	MIR156a	Up_regulated	-	-
edgeR	MIR156d	-	Up_regulated	-
edgeR	MIR166a	Up_regulated	-	-
edgeR	MIR166d	Up_regulated	-	Down_regulated
edgeR	MIR172d	-	Down_regulated	-
edgeR	NOVEL008	Up_regulated	-	-
edgeR	NOVEL018	Down_regulated	-	-
edgeR	NOVEL056	Down_regulated	Down_regulated	-
edgeR	NOVEL113	Down_regulated	-	-
edgeR	NOVEL115	Up_regulated	-	-
edgeR	NOVEL121	Up_regulated	-	-
DEseq2	MIR166a	Up_regulated	-	-
DEseq2	MIR166b	-	Up_regulated	-
DEseq2	MIR166d	Up_regulated	-	-
DEseq2	MIR172d	-	Down_regulated	-
DEseq2	NOVEL008	Up_regulated	-	-
DEseq2	NOVEL018	Down_regulated	-	-
DEseq2	NOVEL044	-	Down_regulated	-
DEseq2	NOVEL056	-	Down_regulated	-
DEseq2	NOVEL067	-	Down_regulated	-
DEseq2	NOVEL113	Down_regulated	-	-
DEseq2	NOVEL121	Up_regulated	-	-

## Sheet: S7
miRNA_Acc.	DEM	Target_Acc.	DEG	Expectation	UPE$	miRNA_start	miRNA_end	Target_start	Target_end	miRNA_aligned_fragment	alignment	Target_aligned_fragment	Inhibition	Target_Desc.	Multiplicity
MIR156a	yes	Zosma04g17890.1	no	1	-1	1	20	779	798	UGACAGAAGAGAGUGAGCAC	:::::: :::::::::::::	GUGCUCUCUCUCUUCUGUCA	Cleavage	pacid=50097667 locus=Zosma04g17890 ID=Zosma04g17890.1.v3.1 annot-version=v3.1	1
MIR156a	yes	Zosma04g16870.1	no	1	-1	1	20	854	873	UGACAGAAGAGAGUGAGCAC	:::::: :::::::::::::	GUGCUCUCUCUCUUCUGUCA	Cleavage	pacid=50096317 locus=Zosma04g16870 ID=Zosma04g16870.1.v3.1 annot-version=v3.1	1
MIR156a	yes	Zosma05g09900.1	no	1	-1	1	20	995	1014	UGACAGAAGAGAGUGAGCAC	:::::: :::::::::::::	GUGCUCUCUCUCUUCUGUCA	Cleavage	pacid=50104828 locus=Zosma05g09900 ID=Zosma05g09900.1.v3.1 annot-version=v3.1	1
MIR156a	yes	Zosma06g08420.1	no	1.5	-1	1	20	599	618	UGACAGAAGAGAGUGAGCAC	::.:: :::::::::::::	AUGUUCUCUCUCUUCUGUCA	Cleavage	pacid=50101291 locus=Zosma06g08420 ID=Zosma06g08420.1.v3.1 annot-version=v3.1	1
MIR156a	yes	Zosma04g24630.1	no	2.5	-1	1	20	1046	1065	UGACAGAAGAGAGUGAGCAC	::.: ::::::::.::::.	CUGUUAACUCUCUUUUGUCG	Cleavage	pacid=50096757 locus=Zosma04g24630 ID=Zosma04g24630.1.v3.1 annot-version=v3.1	1
MIR156a	yes	Zosma05g03290.1	no	3	-1	1	20	7	26	UGACAGAAGAGAGUGAGCAC	::.:::::::::::: :..	CUGUUCACUCUCUUCUCUUG	Cleavage	pacid=50103443 locus=Zosma05g03290 ID=Zosma05g03290.1.v3.1 annot-version=v3.1	1
MIR156a	yes	Zosma01g01910.1	no	3	-1	1	20	459	477	UGACAGAAGAGAGUGAGCAC	::::: ::.:::::::::.	UUGCUC-CUUUCUUCUGUCG	Cleavage	pacid=50091896 locus=Zosma01g01910 ID=Zosma01g01910.1.v3.1 annot-version=v3.1	1
MIR156a	yes	Zosma07g02010.1	no	3.5	-1	1	20	555	574	UGACAGAAGAGAGUGAGCAC	:: :::::: :.::.:::::	GUACUCACUAUUUUUUGUCA	Translation	pacid=50102145 locus=Zosma07g02010 ID=Zosma07g02010.1.v3.1 annot-version=v3.1	1
MIR156a	yes	Zosma05g26650.1	no	3.5	-1	1	20	681	700	UGACAGAAGAGAGUGAGCAC	:.:.:::::::::: :::	AGGUUUACUCUCUUCUCUCA	Cleavage	pacid=50102309 locus=Zosma05g26650 ID=Zosma05g26650.1.v3.1 annot-version=v3.1	1
MIR156a	yes	Zosma04g09250.1	yes	3.5	-1	1	20	42	61	UGACAGAAGAGAGUGAGCAC	::.:..:::::::: ::.:	CUGUUUGCUCUCUUCAGUUA	Cleavage	pacid=50095728 locus=Zosma04g09250 ID=Zosma04g09250.1.v3.1 annot-version=v3.1	1
MIR156a	yes	Zosma04g02000.1	no	3.5	-1	1	20	1060	1079	UGACAGAAGAGAGUGAGCAC	::::::.:::::::: ::	AUGCUCAUUCUCUUCUCACA	Cleavage	pacid=50097003 locus=Zosma04g02000 ID=Zosma04g02000.1.v3.1 annot-version=v3.1	1
MIR156a	yes	Zosma01g20860.1	no	3.5	-1	1	20	115	133	UGACAGAAGAGAGUGAGCAC	::::.::: ::::::::::	AUGCUUACU-UCUUCUGUCA	Translation	pacid=50092913 locus=Zosma01g20860 ID=Zosma01g20860.1.v3.1 annot-version=v3.1	1
MIR156a	yes	Zosma01g18640.1	no	3.5	-1	1	20	1375	1393	UGACAGAAGAGAGUGAGCAC	::::.::: ::::::::::	AUGCUUACU-UCUUCUGUCA	Translation	pacid=50092494 locus=Zosma01g18640 ID=Zosma01g18640.1.v3.1 annot-version=v3.1	1
MIR156a	yes	Zosma06g20000.1	no	3.5	-1	1	20	25	44	UGACAGAAGAGAGUGAGCAC	:::: :.:.::::::::.	UUGCUAAUUUUCUUCUGUUU	Cleavage	pacid=50100440 locus=Zosma06g20000 ID=Zosma06g20000.1.v3.1 annot-version=v3.1	1
MIR156a	yes	Zosma01g01470.1	no	3.5	-1	1	20	240	259	UGACAGAAGAGAGUGAGCAC	::. .::::::::::: ::	CUGUCUACUCUCUUCUGCCA	Cleavage	pacid=50095435 locus=Zosma01g01470 ID=Zosma01g01470.1.v3.1 annot-version=v3.1	1
MIR156a	yes	Zosma01g34970.1	no	3.5	-1	1	20	1977	1996	UGACAGAAGAGAGUGAGCAC	::: ::: .::::::::.:	AUGCACACGUUCUUCUGUUA	Cleavage	pacid=50093181 locus=Zosma01g34970 ID=Zosma01g34970.1.v3.1 annot-version=v3.1	1
MIR156a	yes	Zosma05g24110.1	no	3.5	-1	1	20	2024	2043	UGACAGAAGAGAGUGAGCAC	: .:::.::::::: ::::	AUUUUCAUUCUCUUCCGUCA	Cleavage	pacid=50103475 locus=Zosma05g24110 ID=Zosma05g24110.1.v3.1 annot-version=v3.1	1
MIR156a	yes	Zosma01g30700.1	no	3.5	-1	1	20	4877	4896	UGACAGAAGAGAGUGAGCAC	:::: :: ::::::::::	UUGCUGUCUAUCUUCUGUCA	Translation	pacid=50091771 locus=Zosma01g30700 ID=Zosma01g30700.1.v3.1 annot-version=v3.1	1
MIR156a	yes	Zosma06g09430.1	no	3.5	-1	1	20	962	981	UGACAGAAGAGAGUGAGCAC	::. :.::::::::::.:	UUGUGAAUUCUCUUCUGUUA	Cleavage	pacid=50099656 locus=Zosma06g09430 ID=Zosma06g09430.1.v3.1 annot-version=v3.1	1
MIR156a	yes	Zosma03g25340.1	no	3.5	-1	1	20	186	205	UGACAGAAGAGAGUGAGCAC	: : : ::::::::::::.	CUCCACUCUCUCUUCUGUCG	Cleavage	pacid=50108824 locus=Zosma03g25340 ID=Zosma03g25340.1.v3.1 annot-version=v3.1	1
MIR156a	yes	Zosma06g24800.1	no	4	-1	1	20	130	149	UGACAGAAGAGAGUGAGCAC	:::::: :::: ::::::.	GUGCUCCCUCUGUUCUGUUU	Cleavage	pacid=50100372 locus=Zosma06g24800 ID=Zosma06g24800.1.v3.1 annot-version=v3.1	1
MIR156a	yes	Zosma05g31100.1	no	4	-1	1	20	126	145	UGACAGAAGAGAGUGAGCAC	.::..:.::::::::::	CAUUUCGUUUUCUUCUGUCA	Cleavage	pacid=50103025 locus=Zosma05g31100 ID=Zosma05g31100.1.v3.1 annot-version=v3.1	1
MIR156a	yes	Zosma06g28980.1	no	4	-1	1	20	480	499	UGACAGAAGAGAGUGAGCAC	.:::.:.::::::::.:	CAAUUCAUUUUCUUCUGUUA	Cleavage	pacid=50100788 locus=Zosma06g28980 ID=Zosma06g28980.1.v3.1 annot-version=v3.1	1
MIR156a	yes	Zosma01g23890.1	no	4	-1	1	20	1370	1389	UGACAGAAGAGAGUGAGCAC	:::::: .::::.::::.	CAGCUCACGUUCUUUUGUCG	Cleavage	pacid=50093520 locus=Zosma01g23890 ID=Zosma01g23890.1.v3.1 annot-version=v3.1	1
MIR156a	yes	Zosma03g29720.1	no	4	-1	1	20	1063	1082	UGACAGAAGAGAGUGAGCAC	::.:::.:::::::: ::	AUGUUCAUUCUCUUCUCACA	Cleavage	pacid=50107105 locus=Zosma03g29720 ID=Zosma03g29720.1.v3.1 annot-version=v3.1	1
MIR156a	yes	Zosma06g11380.1	no	4	-1	1	20	398	417	UGACAGAAGAGAGUGAGCAC	:: ::: ::.:::::: :::	GUUCUCUCUUUCUUCUUUCA	Cleavage	pacid=50101451 locus=Zosma06g11380 ID=Zosma06g11380.1.v3.1 annot-version=v3.1	1
MIR156a	yes	Zosma06g11630.1	no	4	-1	1	20	2358	2377	UGACAGAAGAGAGUGAGCAC	:: .:. ::.::::.:::::	GUCUUUUCUUUCUUUUGUCA	Cleavage	pacid=50099119 locus=Zosma06g11630 ID=Zosma06g11630.1.v3.1 annot-version=v3.1	1
MIR156a	yes	Zosma07g01500.1	no	4	-1	1	20	1339	1357	UGACAGAAGAGAGUGAGCAC	:::: ::::::.::.::::	GUGC-CACUCUUUUUUGUCU	Cleavage	pacid=50101870 locus=Zosma07g01500 ID=Zosma07g01500.1.v3.1 annot-version=v3.1	1
MIR156a	yes	Zosma03g00370.1	no	4	-1	1	20	1673	1692	UGACAGAAGAGAGUGAGCAC	::.: ..::::::::::.	UUGUUGGUUCUCUUCUGUUC	Cleavage	pacid=50106886 locus=Zosma03g00370 ID=Zosma03g00370.1.v3.1 annot-version=v3.1	1
MIR156a	yes	Zosma01g34380.1	no	4	-1	1	20	73	92	UGACAGAAGAGAGUGAGCAC	: ::...::::::::::.	UUCCUUGUUCUCUUCUGUUC	Cleavage	pacid=50091428 locus=Zosma01g34380 ID=Zosma01g34380.1.v3.1 annot-version=v3.1	1
MIR156a	yes	Zosma06g29650.1	no	4	-1	1	20	2809	2828	UGACAGAAGAGAGUGAGCAC	:.:. ::.:.::::::::	AGGUUUUCUUUUUUCUGUCA	Cleavage	pacid=50099740 locus=Zosma06g29650 ID=Zosma06g29650.1.v3.1 annot-version=v3.1	1
MIR156a	yes	Zosma01g32400.1	no	4	-1	1	20	20	39	UGACAGAAGAGAGUGAGCAC	: .:::::.:.:::: :::	UUCUUCACUUUUUUCUUUCA	Cleavage	pacid=50091954 locus=Zosma01g32400 ID=Zosma01g32400.1.v3.1 annot-version=v3.1	1
MIR156a	yes	Zosma05g13860.1	no	4	-1	1	20	160	179	UGACAGAAGAGAGUGAGCAC	: ::::.:::: :.::::.	CUCCUCAUUCUCAUUUGUCG	Cleavage	pacid=50104446 locus=Zosma05g13860 ID=Zosma05g13860.1.v3.1 annot-version=v3.1	1
MIR156a	yes	Zosma05g03250.1	no	4	-1	1	20	511	530	UGACAGAAGAGAGUGAGCAC	: .:::::::.::: :::.	UUUUUCACUCUUUUCGGUCG	Cleavage	pacid=50105247 locus=Zosma05g03250 ID=Zosma05g03250.1.v3.1 annot-version=v3.1	1
MIR156a	yes	Zosma03g04150.1	no	4	-1	1	20	284	303	UGACAGAAGAGAGUGAGCAC	::.: :: .:::::::::.	UUGUUAACCUUCUUCUGUCG	Cleavage	pacid=50109386 locus=Zosma03g04150 ID=Zosma03g04150.1.v3.1 annot-version=v3.1	1
MIR156a	yes	Zosma03g28250.1	no	4	-1	1	20	33	52	UGACAGAAGAGAGUGAGCAC	::::. . ::::::::::.	UUGCUUCUGCUCUUCUGUCG	Cleavage	pacid=50107687 locus=Zosma03g28250 ID=Zosma03g28250.1.v3.1 annot-version=v3.1	1
MIR156a	yes	Zosma06g09780.1	no	4	-1	1	20	1302	1321	UGACAGAAGAGAGUGAGCAC	: ::::::. :::::::..	AUCCUCACUUGCUUCUGUUG	Translation	pacid=50100804 locus=Zosma06g09780 ID=Zosma06g09780.1.v3.1 annot-version=v3.1	1
MIR156a	yes	Zosma05g08260.1	no	4	-1	1	20	1301	1320	UGACAGAAGAGAGUGAGCAC	: .:.:.::: ::::::::	AUUUUUAUUCUGUUCUGUCA	Cleavage	pacid=50105502 locus=Zosma05g08260 ID=Zosma05g08260.1.v3.1 annot-version=v3.1	1
MIR156a	yes	Zosma07g01510.1	no	4	-1	1	20	1560	1579	UGACAGAAGAGAGUGAGCAC	::: :::::::::: : ::	UUGCACACUCUCUUCAGCCA	Cleavage	pacid=50102006 locus=Zosma07g01510 ID=Zosma07g01510.1.v3.1 annot-version=v3.1	1
MIR156a	yes	Zosma01g19450.1	no	4	-1	1	20	1415	1434	UGACAGAAGAGAGUGAGCAC	:: :. .:::::::::::	AUGGUUCUUCUCUUCUGUCU	Cleavage	pacid=50093919 locus=Zosma01g19450 ID=Zosma01g19450.1.v3.1 annot-version=v3.1	1
MIR156a	yes	Zosma02g14810.1	no	4	-1	1	20	742	761	UGACAGAAGAGAGUGAGCAC	:: :: :::::::. ::::	AUGAUCUCUCUCUUUCGUCA	Cleavage	pacid=50088910 locus=Zosma02g14810 ID=Zosma02g14810.1.v3.1 annot-version=v3.1	1
MIR156a	yes	Zosma02g22280.1	no	4	-1	1	20	717	736	UGACAGAAGAGAGUGAGCAC	: : :::::::: .:::::	AUACACACUCUCUGUUGUCA	Cleavage	pacid=50088827 locus=Zosma02g22280 ID=Zosma02g22280.1.v3.1 annot-version=v3.1	1
MIR156a	yes	Zosma01g03550.1	no	4	-1	1	20	717	736	UGACAGAAGAGAGUGAGCAC	: : :::::::: .:::::	AUACACACUCUCUAUUGUCA	Cleavage	pacid=50093146 locus=Zosma01g03550 ID=Zosma01g03550.1.v3.1 annot-version=v3.1	1
MIR156a	yes	Zosma06g08100.1	no	4.5	-1	1	20	476	495	UGACAGAAGAGAGUGAGCAC	:::.:.:.::::::: ::.	GUGUUUAUUCUCUUCAGUUC	Cleavage	pacid=50100537 locus=Zosma06g08100 ID=Zosma06g08100.1.v3.1 annot-version=v3.1	1
MIR156a	yes	Zosma01g33630.1	no	4.5	-1	1	20	1459	1478	UGACAGAAGAGAGUGAGCAC	:::.:::.::::: .:::.	GUGUUCAUUCUCUGUUGUUC	Cleavage	pacid=50094827 locus=Zosma01g33630 ID=Zosma01g33630.1.v3.1 annot-version=v3.1	1
MIR156a	yes	Zosma02g05000.1	no	4.5	-1	1	20	266	285	UGACAGAAGAGAGUGAGCAC	::::::.:::::::: :	CUGCUCAUUCUCUUCUCUAC	Cleavage	pacid=50088997 locus=Zosma02g05000 ID=Zosma02g05000.1.v3.1 annot-version=v3.1	1
MIR156a	yes	Zosma05g20090.1	no	4.5	-1	1	20	2916	2935	UGACAGAAGAGAGUGAGCAC	::::.::::::::::	CAUGGCACUUUCUUCUGUCA	Cleavage	pacid=50105129 locus=Zosma05g20090 ID=Zosma05g20090.1.v3.1 annot-version=v3.1	1
MIR156a	yes	Zosma05g16490.1	no	4.5	-1	1	20	521	540	UGACAGAAGAGAGUGAGCAC	.:::.::::::.::::	UGCUUCAUUCUCUUUUGUCU	Cleavage	pacid=50104137 locus=Zosma05g16490 ID=Zosma05g16490.1.v3.1 annot-version=v3.1	1
MIR156a	yes	Zosma06g09080.1	no	4.5	-1	1	20	938	957	UGACAGAAGAGAGUGAGCAC	::::: :.:::: :.::::	GUGCUGAUUCUCCUUUGUCU	Cleavage	pacid=50101294 locus=Zosma06g09080 ID=Zosma06g09080.1.v3.1 annot-version=v3.1	1
MIR156a	yes	Zosma05g11040.1	no	4.5	-1	1	20	177	196	UGACAGAAGAGAGUGAGCAC	::...::::::.:::.:	GGUCUUGUUCUCUUUUGUUA	Cleavage	pacid=50103451 locus=Zosma05g11040 ID=Zosma05g11040.1.v3.1 annot-version=v3.1	1
MIR156a	yes	Zosma03g30960.1	no	4.5	-1	1	20	180	199	UGACAGAAGAGAGUGAGCAC	::::::. .::::::::	CACCUCACUUCUUUCUGUCA	Translation	pacid=50106121 locus=Zosma03g30960 ID=Zosma03g30960.1.v3.1 annot-version=v3.1	1
MIR156a	yes	Zosma04g20290.1	no	4.5	-1	1	20	2198	2217	UGACAGAAGAGAGUGAGCAC	.:.:.:::.::::::.:	UACUUUAUUCUUUUCUGUUA	Cleavage	pacid=50097180 locus=Zosma04g20290 ID=Zosma04g20290.1.v3.1 annot-version=v3.1	1
MIR156a	yes	Zosma03g03170.1	no	4.5	-1	1	20	80	99	UGACAGAAGAGAGUGAGCAC	.::::::::::: :::.	GGUUUCACUCUCUUCCGUCG	Cleavage	pacid=50105976 locus=Zosma03g03170 ID=Zosma03g03170.1.v3.1 annot-version=v3.1	1
MIR156a	yes	Zosma06g14540.1	no	4.5	-1	1	20	1069	1088	UGACAGAAGAGAGUGAGCAC	:::::::::.::: : ::	AAGCUCACUCUUUUCAGGCA	Cleavage	pacid=50100869 locus=Zosma06g14540 ID=Zosma06g14540.1.v3.1 annot-version=v3.1	1
MIR156a	yes	Zosma01g17320.1	no	4.5	-1	1	20	85	104	UGACAGAAGAGAGUGAGCAC	::::::.::::: .: ::.	CUGCUCAUUCUCUCUUCUCG	Cleavage	pacid=50092854 locus=Zosma01g17320 ID=Zosma01g17320.1.v3.1 annot-version=v3.1	1
MIR156a	yes	Zosma01g38420.1	no	4.5	-1	1	20	1024	1043	UGACAGAAGAGAGUGAGCAC	::::.:: . ::::::::.	UUGCUUACGUACUUCUGUCG	Translation	pacid=50092284 locus=Zosma01g38420 ID=Zosma01g38420.1.v3.1 annot-version=v3.1	1
MIR156a	yes	Zosma03g03180.1	no	4.5	-1	1	20	1086	1105	UGACAGAAGAGAGUGAGCAC	:: :::::::::::.:	ACUAUCCCUCUCUUCUGUUA	Cleavage	pacid=50108556 locus=Zosma03g03180 ID=Zosma03g03180.1.v3.1 annot-version=v3.1	1
MIR156a	yes	Zosma06g26970.1	yes	4.5	-1	1	20	272	291	UGACAGAAGAGAGUGAGCAC	::::::.:::: :.: :.:	AUGCUCAUUCUCAUUUAUUA	Cleavage	pacid=50099320 locus=Zosma06g26970 ID=Zosma06g26970.1.v3.1 annot-version=v3.1	1
MIR156a	yes	Zosma06g30670.1	no	4.5	-1	1	20	380	399	UGACAGAAGAGAGUGAGCAC	:::::.::.:: :.: :::	UUGCUCGCUUUCCUUUUUCA	Cleavage	pacid=50100520 locus=Zosma06g30670 ID=Zosma06g30670.1.v3.1 annot-version=v3.1	1
MIR156a	yes	Zosma03g00180.1	no	4.5	-1	1	20	5659	5680	UGACAGAAGAGAGUG--AGCAC	:::: ::::.::::::: ::	UUGCUUCCACUUUCUUCUGACA	Cleavage	pacid=50109510 locus=Zosma03g00180 ID=Zosma03g00180.1.v3.1 annot-version=v3.1	1
MIR156a	yes	Zosma01g27500.1	no	4.5	-1	1	20	117	137	UGACAGAAGAGAGUGA-GCAC	::: :::: ::::::::::	UUGCAUCACCCUCUUCUGUCC	Cleavage	pacid=50092243 locus=Zosma01g27500 ID=Zosma01g27500.1.v3.1 annot-version=v3.1	1
MIR156a	yes	Zosma02g07710.1	no	4.5	-1	1	20	72	91	UGACAGAAGAGAGUGAGCAC	:.:: ::.::::::::.	AGGUUCUCUUUCUUCUGUUU	Cleavage	pacid=50089922 locus=Zosma02g07710 ID=Zosma02g07710.1.v3.1 annot-version=v3.1	1
MIR156a	yes	Zosma05g29690.1	no	4.5	-1	1	20	54	72	UGACAGAAGAGAGUGAGCAC	::: :::::.::::.:::.	GUG-UCACUUUCUUUUGUUU	Cleavage	pacid=50102893 locus=Zosma05g29690 ID=Zosma05g29690.1.v3.1 annot-version=v3.1	1
MIR156a	yes	Zosma05g12350.1	no	4.5	-1	1	20	719	738	UGACAGAAGAGAGUGAGCAC	:::: .::::::.:::.	UGGCUCUUUCUCUUUUGUUU	Cleavage	pacid=50104848 locus=Zosma05g12350 ID=Zosma05g12350.1.v3.1 annot-version=v3.1	1
MIR156a	yes	Zosma01g25600.1	no	4.5	-1	1	20	865	884	UGACAGAAGAGAGUGAGCAC	::: ::::::::::::	CAUCUCUGUCUCUUCUGUCA	Cleavage	pacid=50095099 locus=Zosma01g25600 ID=Zosma01g25600.1.v3.1 annot-version=v3.1	1
MIR156a	yes	Zosma01g02060.1	no	4.5	-1	1	20	288	307	UGACAGAAGAGAGUGAGCAC	:: :::.:::::::: ::.	GUCAUCAUUCUCUUCUUUCG	Cleavage	pacid=50092226 locus=Zosma01g02060 ID=Zosma01g02060.1.v3.1 annot-version=v3.1	1
MIR156a	yes	Zosma03g27010.1	no	4.5	-1	1	20	28	47	UGACAGAAGAGAGUGAGCAC	: .:::.:::::::: ::	CUCUUCAUUCUCUUCUUUCU	Cleavage	pacid=50108992 locus=Zosma03g27010 ID=Zosma03g27010.1.v3.1 annot-version=v3.1	1
MIR156a	yes	Zosma03g06670.1	no	4.5	-1	1	20	403	422	UGACAGAAGAGAGUGAGCAC	: .:.:::::::::: ::	CUCUUUACUCUCUUCUCUCU	Cleavage	pacid=50107541 locus=Zosma03g06670 ID=Zosma03g06670.1.v3.1 annot-version=v3.1	1
MIR156a	yes	Zosma03g28680.1	no	4.5	-1	1	20	1145	1164	UGACAGAAGAGAGUGAGCAC	:: :::::. :::::::.	UUGAUCACUUACUUCUGUUC	Translation	pacid=50108488 locus=Zosma03g28680 ID=Zosma03g28680.1.v3.1 annot-version=v3.1	1
MIR156a	yes	Zosma04g20520.1	no	4.5	-1	1	20	1013	1032	UGACAGAAGAGAGUGAGCAC	::: : ::::::.:::.:	CAGCUAAAUCUCUUUUGUUA	Cleavage	pacid=50097251 locus=Zosma04g20520 ID=Zosma04g20520.1.v3.1 annot-version=v3.1	1
MIR156a	yes	Zosma01g10930.1	no	4.5	-1	1	20	1544	1563	UGACAGAAGAGAGUGAGCAC	: ::::::.:: :: ::::	AUUCUCACUUUCCUCGGUCA	Cleavage	pacid=50091342 locus=Zosma01g10930 ID=Zosma01g10930.1.v3.1 annot-version=v3.1	1
MIR156a	yes	Zosma03g34800.1	no	4.5	-1	1	20	136	155	UGACAGAAGAGAGUGAGCAC	:: :..::::.:::: :.:	CUGGUUGCUCUUUUCUCUUA	Cleavage	pacid=50106988 locus=Zosma03g34800 ID=Zosma03g34800.1.v3.1 annot-version=v3.1	1
MIR156a	yes	Zosma02g03080.1	no	4.5	-1	1	20	349	368	UGACAGAAGAGAGUGAGCAC	: :::::::::::: : :.	UUCCUCACUCUCUUCGGCCG	Cleavage	pacid=50089439 locus=Zosma02g03080 ID=Zosma02g03080.1.v3.1 annot-version=v3.1	1
MIR156a	yes	Zosma04g15950.1	no	4.5	-1	1	20	526	545	UGACAGAAGAGAGUGAGCAC	: ::::::::: :.::: :	AUUCUCACUCUCAUUUGUGA	Cleavage	pacid=50096860 locus=Zosma04g15950 ID=Zosma04g15950.1.v3.1 annot-version=v3.1	1
MIR156a	yes	Zosma01g00790.1	no	4.5	-1	1	20	2463	2482	UGACAGAAGAGAGUGAGCAC	: ::...::::: :::::.	AUACUUGUUCUCUGCUGUCG	Cleavage	pacid=50094648 locus=Zosma01g00790 ID=Zosma01g00790.1.v3.1 annot-version=v3.1	1
MIR156a	yes	Zosma06g09800.1	no	4.5	-1	1	20	246	265	UGACAGAAGAGAGUGAGCAC	: .:::.:::::::: :..	UUCUUCAUUCUCUUCUCUUG	Cleavage	pacid=50099661 locus=Zosma06g09800 ID=Zosma06g09800.1.v3.1 annot-version=v3.1	1
MIR156a	yes	Zosma05g22500.1	no	4.5	-1	1	20	1406	1425	UGACAGAAGAGAGUGAGCAC	::.: :.:::.: .:::::	AUGUUGAUUCUUUCUUGUCA	Cleavage	pacid=50105536 locus=Zosma05g22500 ID=Zosma05g22500.1.v3.1 annot-version=v3.1	1
MIR156a	yes	Zosma03g22930.1	no	4.5	-1	1	20	1369	1388	UGACAGAAGAGAGUGAGCAC	::: ..::.:::::: :.:	CUGCAUGCUUUCUUCUCUUA	Cleavage	pacid=50109110 locus=Zosma03g22930 ID=Zosma03g22930.1.v3.1 annot-version=v3.1	1
MIR156a	yes	Zosma01g34180.1	no	4.5	-1	1	20	225	244	UGACAGAAGAGAGUGAGCAC	: ::::.::::::: :::	UUCCUCAUUCUCUUCCAUCA	Cleavage	pacid=50092792 locus=Zosma01g34180 ID=Zosma01g34180.1.v3.1 annot-version=v3.1	1
MIR156a	yes	Zosma02g04960.1	no	4.5	-1	1	20	75	94	UGACAGAAGAGAGUGAGCAC	: ::::: :::::. ::::	AUCCUCACCCUCUUUCGUCA	Cleavage	pacid=50088926 locus=Zosma02g04960 ID=Zosma02g04960.1.v3.1 annot-version=v3.1	1
MIR156a	yes	Zosma03g02670.1	no	4.5	-1	1	20	845	864	UGACAGAAGAGAGUGAGCAC	::::: . .::::.:::.:	AUGCUCCUAUUCUUUUGUUA	Cleavage	pacid=50107024 locus=Zosma03g02670 ID=Zosma03g02670.1.v3.1 annot-version=v3.1	1
MIR156a	yes	Zosma01g03610.1	no	4.5	-1	1	20	431	450	UGACAGAAGAGAGUGAGCAC	::::: .:. .::.:::::	AUGCUCUUUUCUUUUUGUCA	Translation	pacid=50094872 locus=Zosma01g03610 ID=Zosma01g03610.1.v3.1 annot-version=v3.1	1
MIR156a	yes	Zosma01g22780.1	no	4.5	-1	1	20	800	819	UGACAGAAGAGAGUGAGCAC	::.: .. ::.::::::::	UUGUUGGUGCUUUUCUGUCA	Cleavage	pacid=50093017 locus=Zosma01g22780 ID=Zosma01g22780.1.v3.1 annot-version=v3.1	1
MIR156a	yes	Zosma06g04600.1	no	5	-1	1	20	2267	2287	UGACAG-AAGAGAGUGAGCAC	:::::::.:.:::: .::::.	GUGCUCAUUUUCUUGUUGUCG	Cleavage	pacid=50100008 locus=Zosma06g04600 ID=Zosma06g04600.1.v3.1 annot-version=v3.1	1
MIR156a	yes	Zosma01g25620.1	no	5	-1	1	20	282	301	UGACAGAAGAGAGUGAGCAC	:::::::. .:: ::::::	GUGCUCAUCUUCAUCUGUCU	Cleavage	pacid=50091865 locus=Zosma01g25620 ID=Zosma01g25620.1.v3.1 annot-version=v3.1	1
MIR156a	yes	Zosma06g24480.1	no	5	-1	1	20	2818	2837	UGACAGAAGAGAGUGAGCAC	:::.:::. ::.::::: .:	GUGUUCAUACUUUUCUGGUA	Cleavage	pacid=50099129 locus=Zosma06g24480 ID=Zosma06g24480.1.v3.1 annot-version=v3.1	1
MIR156a	yes	Zosma06g22390.1	no	5	-1	1	20	477	496	UGACAGAAGAGAGUGAGCAC	:::::::::::.: ::	AAUCUCACUCUCUUUUUUCU	Cleavage	pacid=50100071 locus=Zosma06g22390 ID=Zosma06g22390.1.v3.1 annot-version=v3.1	1
MIR156a	yes	Zosma03g20090.1	no	5	-1	1	20	584	603	UGACAGAAGAGAGUGAGCAC	:::.: :. ::.:::::::	GUGUUGAUGCUUUUCUGUCU	Cleavage	pacid=50107618 locus=Zosma03g20090 ID=Zosma03g20090.1.v3.1 annot-version=v3.1	1
MIR156a	yes	Zosma03g02460.1	no	5	-1	1	20	823	842	UGACAGAAGAGAGUGAGCAC	: ::::. :::.::::::.	GAGCUCGAUCUUUUCUGUUC	Cleavage	pacid=50106834 locus=Zosma03g02460 ID=Zosma03g02460.1.v3.1 annot-version=v3.1	1
MIR156a	yes	Zosma03g16430.1	no	5	-1	1	20	113	132	UGACAGAAGAGAGUGAGCAC	:: :::::::::::: ::	GUCCUCACUCUCUUCGAUCU	Cleavage	pacid=50108343 locus=Zosma03g16430 ID=Zosma03g16430.1.v3.1 annot-version=v3.1	1
MIR156a	yes	Zosma04g01330.1	no	5	-1	1	20	558	577	UGACAGAAGAGAGUGAGCAC	:::: .::::::::::	GAAGUCACCUUCUUCUGUCA	Cleavage	pacid=50097133 locus=Zosma04g01330 ID=Zosma04g01330.1.v3.1 annot-version=v3.1	1
MIR156a	yes	Zosma01g19670.1	no	5	-1	1	20	2954	2973	UGACAGAAGAGAGUGAGCAC	:::::.::::: ::::	UCUAUCACUUUCUUCAGUCA	Cleavage	pacid=50093158 locus=Zosma01g19670 ID=Zosma01g19670.1.v3.1 annot-version=v3.1	1
MIR156a	yes	Zosma04g05770.1	no	5	-1	1	20	60	79	UGACAGAAGAGAGUGAGCAC	:::.:. .:::::::: :..	GUGUUUUUUCUCUUCUUUUG	Cleavage	pacid=50097322 locus=Zosma04g05770 ID=Zosma04g05770.1.v3.1 annot-version=v3.1	1
MIR156a	yes	Zosma01g25950.1	no	5	-1	1	20	471	490	UGACAGAAGAGAGUGAGCAC	:::.:. :::::: .:::..	GUGUUUUCUCUCUGUUGUUG	Cleavage	pacid=50091758 locus=Zosma01g25950 ID=Zosma01g25950.1.v3.1 annot-version=v3.1	1
MIR156a	yes	Zosma06g11550.1	no	5	-1	1	20	2946	2965	UGACAGAAGAGAGUGAGCAC	.:::::.::: ::::.:	CGCUUCACUUUCUACUGUUA	Cleavage	pacid=50100189 locus=Zosma06g11550 ID=Zosma06g11550.1.v3.1 annot-version=v3.1	1
MIR156a	yes	Zosma03g12010.1	no	5	-1	1	20	467	486	UGACAGAAGAGAGUGAGCAC	:: .:::.: : ::::::::	GUCUUCAUUAUGUUCUGUCA	Translation	pacid=50107113 locus=Zosma03g12010 ID=Zosma03g12010.1.v3.1 annot-version=v3.1	1
MIR156a	yes	Zosma01g23560.1	no	5	-1	1	20	773	792	UGACAGAAGAGAGUGAGCAC	:::.:: :::.::: ::::	GUGUUCUAUCUUUUCCGUCA	Cleavage	pacid=50095436 locus=Zosma01g23560 ID=Zosma01g23560.1.v3.1 annot-version=v3.1	1
MIR156a	yes	Zosma01g23530.1	no	5	-1	1	20	773	792	UGACAGAAGAGAGUGAGCAC	:::.:: :::.::: ::::	GUGUUCUAUCUUUUCCGUCA	Cleavage	pacid=50093091 locus=Zosma01g23530 ID=Zosma01g23530.1.v3.1 annot-version=v3.1	1
MIR156a	yes	Zosma01g30100.1	no	5	-1	1	20	773	792	UGACAGAAGAGAGUGAGCAC	:::.:: :::.::: ::::	GUGUUCUAUCUUUUCCGUCA	Cleavage	pacid=50093022 locus=Zosma01g30100 ID=Zosma01g30100.1.v3.1 annot-version=v3.1	1
MIR156a	yes	Zosma04g06390.1	no	5	-1	1	20	26	45	UGACAGAAGAGAGUGAGCAC	:::::. :::::.:::.	UCGCUCAUCCUCUUUUGUUC	Cleavage	pacid=50096246 locus=Zosma04g06390 ID=Zosma04g06390.1.v3.1 annot-version=v3.1	1
MIR156a	yes	Zosma03g17800.1	no	5	-1	1	20	2145	2164	UGACAGAAGAGAGUGAGCAC	.:.::::::::: :::.	CCUUUUACUCUCUUCCGUCG	Cleavage	pacid=50106602 locus=Zosma03g17800 ID=Zosma03g17800.1.v3.1 annot-version=v3.1	1
MIR156a	yes	Zosma03g00730.1	no	5	-1	1	20	293	312	UGACAGAAGAGAGUGAGCAC	::::: ..:::.::: ::..	GUGCUGGUUCUUUUCCGUUG	Cleavage	pacid=50106178 locus=Zosma03g00730 ID=Zosma03g00730.1.v3.1 annot-version=v3.1	1
MIR156a	yes	Zosma05g33160.1	no	5	-1	1	20	1708	1727	UGACAGAAGAGAGUGAGCAC	:: :::.::.:::: : :::	GUUCUCGCUUUCUUAUUUCA	Cleavage	pacid=50105243 locus=Zosma05g33160 ID=Zosma05g33160.1.v3.1 annot-version=v3.1	1
MIR156a	yes	Zosma02g02210.1	no	5	-1	1	20	61	80	UGACAGAAGAGAGUGAGCAC	:: ::...:::.::: :::.	GUUCUUGUUCUUUUCGGUCG	Cleavage	pacid=50090875 locus=Zosma02g02210 ID=Zosma02g02210.1.v3.1 annot-version=v3.1	1
MIR156a	yes	Zosma04g25020.1	no	5	-1	1	20	1196	1215	UGACAGAAGAGAGUGAGCAC	::::: : .::::.:::::	GUGCUGAGCUUCUUUUGUCA	Cleavage	pacid=50097017 locus=Zosma04g25020 ID=Zosma04g25020.1.v3.1 annot-version=v3.1	1
MIR156a	yes	Zosma06g22840.1	no	5	-1	1	20	2158	2177	UGACAGAAGAGAGUGAGCAC	:::. :: :::.::: ::::	GUGUACAAUCUUUUCCGUCA	Cleavage	pacid=50101430 locus=Zosma06g22840 ID=Zosma06g22840.1.v3.1 annot-version=v3.1	1
MIR156a	yes	Zosma01g23150.1	no	5	-1	1	20	1902	1921	UGACAGAAGAGAGUGAGCAC	:::.:. .:::::::: :..	GUGUUUUUUCUCUUCUUUUG	Cleavage	pacid=50094067 locus=Zosma01g23150 ID=Zosma01g23150.1.v3.1 annot-version=v3.1	1
MIR156a	yes	Zosma01g21600.1	no	5	-1	1	20	12444	12462	UGACAGAAGAGAGUGAGCAC	: :.:::::.:::::: :::	GGGUUCACUUUCUUCU-UCA	Cleavage	pacid=50091702 locus=Zosma01g21600 ID=Zosma01g21600.1.v3.1 annot-version=v3.1	1
MIR156a	yes	Zosma03g04960.1	no	5	-1	1	20	1923	1942	UGACAGAAGAGAGUGAGCAC	:::::: :::::.:: .:	UAGCUCACACUCUUUUGGUA	Cleavage	pacid=50108340 locus=Zosma03g04960 ID=Zosma03g04960.1.v3.1 annot-version=v3.1	1
MIR156a	yes	Zosma04g15010.1	no	5	-1	1	20	1152	1171	UGACAGAAGAGAGUGAGCAC	:.::: .::::::::::	UCGUUCAACUUCUUCUGUCA	Cleavage	pacid=50098263 locus=Zosma04g15010 ID=Zosma04g15010.1.v3.1 annot-version=v3.1	1
MIR156a	yes	Zosma04g01020.1	no	5	-1	1	20	899	918	UGACAGAAGAGAGUGAGCAC	::.::: .:::::::::	CUGUUCAAGUUCUUCUGUCU	Cleavage	pacid=50097336 locus=Zosma04g01020 ID=Zosma04g01020.1.v3.1 annot-version=v3.1	1
MIR156a	yes	Zosma02g20660.1	no	5	-1	1	20	668	687	UGACAGAAGAGAGUGAGCAC	:::::.::::: : :::.	CUGCUCGCUCUCCUGUGUUU	Cleavage	pacid=50089998 locus=Zosma02g20660 ID=Zosma02g20660.1.v3.1 annot-version=v3.1	1
MIR156a	yes	Zosma01g30750.1	no	5	-1	1	20	818	837	UGACAGAAGAGAGUGAGCAC	::::::.:. :: :::::	UUGCUCAUUUACUACUGUCU	Translation	pacid=50091618 locus=Zosma01g30750 ID=Zosma01g30750.1.v3.1 annot-version=v3.1	1
MIR156a	yes	Zosma02g16750.1	no	5	-1	1	20	1938	1957	UGACAGAAGAGAGUGAGCAC	::::::: .::::::.:	AGGCUCACUACUUUCUGUUA	Translation	pacid=50090856 locus=Zosma02g16750 ID=Zosma02g16750.1.v3.1 annot-version=v3.1	1
MIR156a	yes	Zosma03g27910.1	no	5	-1	1	20	238	257	UGACAGAAGAGAGUGAGCAC	::::::::. :: ::::.	CUGCUCACUUACUACUGUUU	Translation	pacid=50106637 locus=Zosma03g27910 ID=Zosma03g27910.1.v3.1 annot-version=v3.1	1
MIR156a	yes	Zosma01g35350.1	no	5	-1	1	20	262	280	UGACAGAAGAGAGUGAGCAC	::: :::::.::::: :::.	GUGGUCACUUUCUUC-GUCG	Cleavage	pacid=50092176 locus=Zosma01g35350 ID=Zosma01g35350.1.v3.1 annot-version=v3.1	1
MIR156a	yes	Zosma06g07770.1	no	5	-1	1	20	127	146	UGACAGAAGAGAGUGAGCAC	: :::: :::::::: ::	AUCCUCAAUCUCUUCUCUCC	Cleavage	pacid=50101479 locus=Zosma06g07770 ID=Zosma06g07770.1.v3.1 annot-version=v3.1	1
MIR156a	yes	Zosma06g27540.1	no	5	-1	1	20	105	124	UGACAGAAGAGAGUGAGCAC	:.:::. :::: ::::::	CAGUUCAUCCUCUGCUGUCA	Cleavage	pacid=50100820 locus=Zosma06g27540 ID=Zosma06g27540.1.v3.1 annot-version=v3.1	1
MIR156a	yes	Zosma04g03580.1	yes	5	-1	1	20	552	571	UGACAGAAGAGAGUGAGCAC	::::::: :::: :::..	ACGCUCACUGUCUUAUGUUG	Translation	pacid=50096609 locus=Zosma04g03580 ID=Zosma04g03580.1.v3.1 annot-version=v3.1	1
MIR156a	yes	Zosma06g02810.1	no	5	-1	1	20	1470	1488	UGACAGAAGAGAGUGAGCAC	: :::::::.::::: ::.:	GAGCUCACUUUCUUC-GUUA	Cleavage	pacid=50101509 locus=Zosma06g02810 ID=Zosma06g02810.1.v3.1 annot-version=v3.1	1
MIR156a	yes	Zosma05g12540.1	no	5	-1	1	20	1373	1392	UGACAGAAGAGAGUGAGCAC	::::..::::.: ::: .:	UUGCUUGCUCUUUGCUGGUA	Cleavage	pacid=50104317 locus=Zosma05g12540 ID=Zosma05g12540.1.v3.1 annot-version=v3.1	1
MIR156a	yes	Zosma01g09250.1	no	5	-1	1	20	641	660	UGACAGAAGAGAGUGAGCAC	::.:...:::::::: ::	AUGUUUGUUCUCUUCUUGCA	Cleavage	pacid=50091628 locus=Zosma01g09250 ID=Zosma01g09250.1.v3.1 annot-version=v3.1	1
MIR156a	yes	Zosma05g15450.1	no	5	-1	1	20	416	435	UGACAGAAGAGAGUGAGCAC	::::::::.:.: .:: .:	CUGCUCACUUUUUCUUGAUA	Cleavage	pacid=50104951 locus=Zosma05g15450 ID=Zosma05g15450.1.v3.1 annot-version=v3.1	1
MIR156a	yes	Zosma01g20090.1	no	5	-1	1	20	2032	2051	UGACAGAAGAGAGUGAGCAC	::. ::.:::::::::	UACCUUUCUUUCUUCUGUCU	Cleavage	pacid=50094858 locus=Zosma01g20090 ID=Zosma01g20090.1.v3.1 annot-version=v3.1	1
MIR156a	yes	Zosma05g34080.1	no	5	-1	1	20	53	72	UGACAGAAGAGAGUGAGCAC	:::::: :. .::::::..	UUGCUCAGUUGUUUCUGUUG	Translation	pacid=50102900 locus=Zosma05g34080 ID=Zosma05g34080.1.v3.1 annot-version=v3.1	1
MIR156a	yes	Zosma06g02280.1	no	5	-1	1	20	1359	1378	UGACAGAAGAGAGUGAGCAC	::::..::. .: ::::::	UUGCUUGCUUAUUGCUGUCA	Translation	pacid=50100417 locus=Zosma06g02280 ID=Zosma06g02280.1.v3.1 annot-version=v3.1	1
MIR156a	yes	Zosma03g05230.1	no	5	-1	1	20	347	369	UGACAGAAGAGAGU---GAGCAC	::::. :::::::: :::::	AUGCUUGCAACUCUCUUGUGUCA	Cleavage	pacid=50109138 locus=Zosma03g05230 ID=Zosma03g05230.1.v3.1 annot-version=v3.1	1
MIR156a	yes	Zosma01g04190.1	no	5	-1	1	20	1058	1077	UGACAGAAGAGAGUGAGCAC	::::::. ::.: ::::..	CUGCUCAUCCUUUACUGUUG	Cleavage	pacid=50091183 locus=Zosma01g04190 ID=Zosma01g04190.1.v3.1 annot-version=v3.1	1
MIR156b	no	Zosma04g17890.1	no	1	-1	1	20	779	798	UGACAGAAGAGAGUGAGCAC	:::::: :::::::::::::	GUGCUCUCUCUCUUCUGUCA	Cleavage	pacid=50097667 locus=Zosma04g17890 ID=Zosma04g17890.1.v3.1 annot-version=v3.1	1
MIR156b	no	Zosma04g16870.1	no	1	-1	1	20	854	873	UGACAGAAGAGAGUGAGCAC	:::::: :::::::::::::	GUGCUCUCUCUCUUCUGUCA	Cleavage	pacid=50096317 locus=Zosma04g16870 ID=Zosma04g16870.1.v3.1 annot-version=v3.1	1
MIR156b	no	Zosma05g09900.1	no	1	-1	1	20	995	1014	UGACAGAAGAGAGUGAGCAC	:::::: :::::::::::::	GUGCUCUCUCUCUUCUGUCA	Cleavage	pacid=50104828 locus=Zosma05g09900 ID=Zosma05g09900.1.v3.1 annot-version=v3.1	1
MIR156b	no	Zosma06g08420.1	no	1.5	-1	1	20	599	618	UGACAGAAGAGAGUGAGCAC	::.:: :::::::::::::	AUGUUCUCUCUCUUCUGUCA	Cleavage	pacid=50101291 locus=Zosma06g08420 ID=Zosma06g08420.1.v3.1 annot-version=v3.1	1
MIR156b	no	Zosma04g24630.1	no	2.5	-1	1	20	1046	1065	UGACAGAAGAGAGUGAGCAC	::.: ::::::::.::::.	CUGUUAACUCUCUUUUGUCG	Cleavage	pacid=50096757 locus=Zosma04g24630 ID=Zosma04g24630.1.v3.1 annot-version=v3.1	1
MIR156b	no	Zosma05g03290.1	no	3	-1	1	20	7	26	UGACAGAAGAGAGUGAGCAC	::.:::::::::::: :..	CUGUUCACUCUCUUCUCUUG	Cleavage	pacid=50103443 locus=Zosma05g03290 ID=Zosma05g03290.1.v3.1 annot-version=v3.1	1
MIR156b	no	Zosma01g01910.1	no	3	-1	1	20	459	477	UGACAGAAGAGAGUGAGCAC	::::: ::.:::::::::.	UUGCUC-CUUUCUUCUGUCG	Cleavage	pacid=50091896 locus=Zosma01g01910 ID=Zosma01g01910.1.v3.1 annot-version=v3.1	1
MIR156b	no	Zosma07g02010.1	no	3.5	-1	1	20	555	574	UGACAGAAGAGAGUGAGCAC	:: :::::: :.::.:::::	GUACUCACUAUUUUUUGUCA	Translation	pacid=50102145 locus=Zosma07g02010 ID=Zosma07g02010.1.v3.1 annot-version=v3.1	1
MIR156b	no	Zosma05g26650.1	no	3.5	-1	1	20	681	700	UGACAGAAGAGAGUGAGCAC	:.:.:::::::::: :::	AGGUUUACUCUCUUCUCUCA	Cleavage	pacid=50102309 locus=Zosma05g26650 ID=Zosma05g26650.1.v3.1 annot-version=v3.1	1
MIR156b	no	Zosma04g09250.1	yes	3.5	-1	1	20	42	61	UGACAGAAGAGAGUGAGCAC	::.:..:::::::: ::.:	CUGUUUGCUCUCUUCAGUUA	Cleavage	pacid=50095728 locus=Zosma04g09250 ID=Zosma04g09250.1.v3.1 annot-version=v3.1	1
MIR156b	no	Zosma04g02000.1	no	3.5	-1	1	20	1060	1079	UGACAGAAGAGAGUGAGCAC	::::::.:::::::: ::	AUGCUCAUUCUCUUCUCACA	Cleavage	pacid=50097003 locus=Zosma04g02000 ID=Zosma04g02000.1.v3.1 annot-version=v3.1	1
MIR156b	no	Zosma01g20860.1	no	3.5	-1	1	20	115	133	UGACAGAAGAGAGUGAGCAC	::::.::: ::::::::::	AUGCUUACU-UCUUCUGUCA	Translation	pacid=50092913 locus=Zosma01g20860 ID=Zosma01g20860.1.v3.1 annot-version=v3.1	1
MIR156b	no	Zosma01g18640.1	no	3.5	-1	1	20	1375	1393	UGACAGAAGAGAGUGAGCAC	::::.::: ::::::::::	AUGCUUACU-UCUUCUGUCA	Translation	pacid=50092494 locus=Zosma01g18640 ID=Zosma01g18640.1.v3.1 annot-version=v3.1	1
MIR156b	no	Zosma06g20000.1	no	3.5	-1	1	20	25	44	UGACAGAAGAGAGUGAGCAC	:::: :.:.::::::::.	UUGCUAAUUUUCUUCUGUUU	Cleavage	pacid=50100440 locus=Zosma06g20000 ID=Zosma06g20000.1.v3.1 annot-version=v3.1	1
MIR156b	no	Zosma01g01470.1	no	3.5	-1	1	20	240	259	UGACAGAAGAGAGUGAGCAC	::. .::::::::::: ::	CUGUCUACUCUCUUCUGCCA	Cleavage	pacid=50095435 locus=Zosma01g01470 ID=Zosma01g01470.1.v3.1 annot-version=v3.1	1
MIR156b	no	Zosma01g34970.1	no	3.5	-1	1	20	1977	1996	UGACAGAAGAGAGUGAGCAC	::: ::: .::::::::.:	AUGCACACGUUCUUCUGUUA	Cleavage	pacid=50093181 locus=Zosma01g34970 ID=Zosma01g34970.1.v3.1 annot-version=v3.1	1
MIR156b	no	Zosma05g24110.1	no	3.5	-1	1	20	2024	2043	UGACAGAAGAGAGUGAGCAC	: .:::.::::::: ::::	AUUUUCAUUCUCUUCCGUCA	Cleavage	pacid=50103475 locus=Zosma05g24110 ID=Zosma05g24110.1.v3.1 annot-version=v3.1	1
MIR156b	no	Zosma01g30700.1	no	3.5	-1	1	20	4877	4896	UGACAGAAGAGAGUGAGCAC	:::: :: ::::::::::	UUGCUGUCUAUCUUCUGUCA	Translation	pacid=50091771 locus=Zosma01g30700 ID=Zosma01g30700.1.v3.1 annot-version=v3.1	1
MIR156b	no	Zosma06g09430.1	no	3.5	-1	1	20	962	981	UGACAGAAGAGAGUGAGCAC	::. :.::::::::::.:	UUGUGAAUUCUCUUCUGUUA	Cleavage	pacid=50099656 locus=Zosma06g09430 ID=Zosma06g09430.1.v3.1 annot-version=v3.1	1
MIR156b	no	Zosma03g25340.1	no	3.5	-1	1	20	186	205	UGACAGAAGAGAGUGAGCAC	: : : ::::::::::::.	CUCCACUCUCUCUUCUGUCG	Cleavage	pacid=50108824 locus=Zosma03g25340 ID=Zosma03g25340.1.v3.1 annot-version=v3.1	1
MIR156b	no	Zosma06g24800.1	no	4	-1	1	20	130	149	UGACAGAAGAGAGUGAGCAC	:::::: :::: ::::::.	GUGCUCCCUCUGUUCUGUUU	Cleavage	pacid=50100372 locus=Zosma06g24800 ID=Zosma06g24800.1.v3.1 annot-version=v3.1	1
MIR156b	no	Zosma05g31100.1	no	4	-1	1	20	126	145	UGACAGAAGAGAGUGAGCAC	.::..:.::::::::::	CAUUUCGUUUUCUUCUGUCA	Cleavage	pacid=50103025 locus=Zosma05g31100 ID=Zosma05g31100.1.v3.1 annot-version=v3.1	1
MIR156b	no	Zosma06g28980.1	no	4	-1	1	20	480	499	UGACAGAAGAGAGUGAGCAC	.:::.:.::::::::.:	CAAUUCAUUUUCUUCUGUUA	Cleavage	pacid=50100788 locus=Zosma06g28980 ID=Zosma06g28980.1.v3.1 annot-version=v3.1	1
MIR156b	no	Zosma01g23890.1	no	4	-1	1	20	1370	1389	UGACAGAAGAGAGUGAGCAC	:::::: .::::.::::.	CAGCUCACGUUCUUUUGUCG	Cleavage	pacid=50093520 locus=Zosma01g23890 ID=Zosma01g23890.1.v3.1 annot-version=v3.1	1
MIR156b	no	Zosma03g29720.1	no	4	-1	1	20	1063	1082	UGACAGAAGAGAGUGAGCAC	::.:::.:::::::: ::	AUGUUCAUUCUCUUCUCACA	Cleavage	pacid=50107105 locus=Zosma03g29720 ID=Zosma03g29720.1.v3.1 annot-version=v3.1	1
MIR156b	no	Zosma06g11380.1	no	4	-1	1	20	398	417	UGACAGAAGAGAGUGAGCAC	:: ::: ::.:::::: :::	GUUCUCUCUUUCUUCUUUCA	Cleavage	pacid=50101451 locus=Zosma06g11380 ID=Zosma06g11380.1.v3.1 annot-version=v3.1	1
MIR156b	no	Zosma06g11630.1	no	4	-1	1	20	2358	2377	UGACAGAAGAGAGUGAGCAC	:: .:. ::.::::.:::::	GUCUUUUCUUUCUUUUGUCA	Cleavage	pacid=50099119 locus=Zosma06g11630 ID=Zosma06g11630.1.v3.1 annot-version=v3.1	1
MIR156b	no	Zosma07g01500.1	no	4	-1	1	20	1339	1357	UGACAGAAGAGAGUGAGCAC	:::: ::::::.::.::::	GUGC-CACUCUUUUUUGUCU	Cleavage	pacid=50101870 locus=Zosma07g01500 ID=Zosma07g01500.1.v3.1 annot-version=v3.1	1
MIR156b	no	Zosma03g00370.1	no	4	-1	1	20	1673	1692	UGACAGAAGAGAGUGAGCAC	::.: ..::::::::::.	UUGUUGGUUCUCUUCUGUUC	Cleavage	pacid=50106886 locus=Zosma03g00370 ID=Zosma03g00370.1.v3.1 annot-version=v3.1	1
MIR156b	no	Zosma01g34380.1	no	4	-1	1	20	73	92	UGACAGAAGAGAGUGAGCAC	: ::...::::::::::.	UUCCUUGUUCUCUUCUGUUC	Cleavage	pacid=50091428 locus=Zosma01g34380 ID=Zosma01g34380.1.v3.1 annot-version=v3.1	1
MIR156b	no	Zosma06g29650.1	no	4	-1	1	20	2809	2828	UGACAGAAGAGAGUGAGCAC	:.:. ::.:.::::::::	AGGUUUUCUUUUUUCUGUCA	Cleavage	pacid=50099740 locus=Zosma06g29650 ID=Zosma06g29650.1.v3.1 annot-version=v3.1	1
MIR156b	no	Zosma01g32400.1	no	4	-1	1	20	20	39	UGACAGAAGAGAGUGAGCAC	: .:::::.:.:::: :::	UUCUUCACUUUUUUCUUUCA	Cleavage	pacid=50091954 locus=Zosma01g32400 ID=Zosma01g32400.1.v3.1 annot-version=v3.1	1
MIR156b	no	Zosma05g13860.1	no	4	-1	1	20	160	179	UGACAGAAGAGAGUGAGCAC	: ::::.:::: :.::::.	CUCCUCAUUCUCAUUUGUCG	Cleavage	pacid=50104446 locus=Zosma05g13860 ID=Zosma05g13860.1.v3.1 annot-version=v3.1	1
MIR156b	no	Zosma05g03250.1	no	4	-1	1	20	511	530	UGACAGAAGAGAGUGAGCAC	: .:::::::.::: :::.	UUUUUCACUCUUUUCGGUCG	Cleavage	pacid=50105247 locus=Zosma05g03250 ID=Zosma05g03250.1.v3.1 annot-version=v3.1	1
MIR156b	no	Zosma03g04150.1	no	4	-1	1	20	284	303	UGACAGAAGAGAGUGAGCAC	::.: :: .:::::::::.	UUGUUAACCUUCUUCUGUCG	Cleavage	pacid=50109386 locus=Zosma03g04150 ID=Zosma03g04150.1.v3.1 annot-version=v3.1	1
MIR156b	no	Zosma03g28250.1	no	4	-1	1	20	33	52	UGACAGAAGAGAGUGAGCAC	::::. . ::::::::::.	UUGCUUCUGCUCUUCUGUCG	Cleavage	pacid=50107687 locus=Zosma03g28250 ID=Zosma03g28250.1.v3.1 annot-version=v3.1	1
MIR156b	no	Zosma06g09780.1	no	4	-1	1	20	1302	1321	UGACAGAAGAGAGUGAGCAC	: ::::::. :::::::..	AUCCUCACUUGCUUCUGUUG	Translation	pacid=50100804 locus=Zosma06g09780 ID=Zosma06g09780.1.v3.1 annot-version=v3.1	1
MIR156b	no	Zosma05g08260.1	no	4	-1	1	20	1301	1320	UGACAGAAGAGAGUGAGCAC	: .:.:.::: ::::::::	AUUUUUAUUCUGUUCUGUCA	Cleavage	pacid=50105502 locus=Zosma05g08260 ID=Zosma05g08260.1.v3.1 annot-version=v3.1	1
MIR156b	no	Zosma07g01510.1	no	4	-1	1	20	1560	1579	UGACAGAAGAGAGUGAGCAC	::: :::::::::: : ::	UUGCACACUCUCUUCAGCCA	Cleavage	pacid=50102006 locus=Zosma07g01510 ID=Zosma07g01510.1.v3.1 annot-version=v3.1	1
MIR156b	no	Zosma01g19450.1	no	4	-1	1	20	1415	1434	UGACAGAAGAGAGUGAGCAC	:: :. .:::::::::::	AUGGUUCUUCUCUUCUGUCU	Cleavage	pacid=50093919 locus=Zosma01g19450 ID=Zosma01g19450.1.v3.1 annot-version=v3.1	1
MIR156b	no	Zosma02g14810.1	no	4	-1	1	20	742	761	UGACAGAAGAGAGUGAGCAC	:: :: :::::::. ::::	AUGAUCUCUCUCUUUCGUCA	Cleavage	pacid=50088910 locus=Zosma02g14810 ID=Zosma02g14810.1.v3.1 annot-version=v3.1	1
MIR156b	no	Zosma01g03550.1	no	4	-1	1	20	717	736	UGACAGAAGAGAGUGAGCAC	: : :::::::: .:::::	AUACACACUCUCUAUUGUCA	Cleavage	pacid=50093146 locus=Zosma01g03550 ID=Zosma01g03550.1.v3.1 annot-version=v3.1	1
MIR156b	no	Zosma02g22280.1	no	4	-1	1	20	717	736	UGACAGAAGAGAGUGAGCAC	: : :::::::: .:::::	AUACACACUCUCUGUUGUCA	Cleavage	pacid=50088827 locus=Zosma02g22280 ID=Zosma02g22280.1.v3.1 annot-version=v3.1	1
MIR156b	no	Zosma06g08100.1	no	4.5	-1	1	20	476	495	UGACAGAAGAGAGUGAGCAC	:::.:.:.::::::: ::.	GUGUUUAUUCUCUUCAGUUC	Cleavage	pacid=50100537 locus=Zosma06g08100 ID=Zosma06g08100.1.v3.1 annot-version=v3.1	1
MIR156b	no	Zosma01g33630.1	no	4.5	-1	1	20	1459	1478	UGACAGAAGAGAGUGAGCAC	:::.:::.::::: .:::.	GUGUUCAUUCUCUGUUGUUC	Cleavage	pacid=50094827 locus=Zosma01g33630 ID=Zosma01g33630.1.v3.1 annot-version=v3.1	1
MIR156b	no	Zosma02g05000.1	no	4.5	-1	1	20	266	285	UGACAGAAGAGAGUGAGCAC	::::::.:::::::: :	CUGCUCAUUCUCUUCUCUAC	Cleavage	pacid=50088997 locus=Zosma02g05000 ID=Zosma02g05000.1.v3.1 annot-version=v3.1	1
MIR156b	no	Zosma05g20090.1	no	4.5	-1	1	20	2916	2935	UGACAGAAGAGAGUGAGCAC	::::.::::::::::	CAUGGCACUUUCUUCUGUCA	Cleavage	pacid=50105129 locus=Zosma05g20090 ID=Zosma05g20090.1.v3.1 annot-version=v3.1	1
MIR156b	no	Zosma05g16490.1	no	4.5	-1	1	20	521	540	UGACAGAAGAGAGUGAGCAC	.:::.::::::.::::	UGCUUCAUUCUCUUUUGUCU	Cleavage	pacid=50104137 locus=Zosma05g16490 ID=Zosma05g16490.1.v3.1 annot-version=v3.1	1
MIR156b	no	Zosma06g09080.1	no	4.5	-1	1	20	938	957	UGACAGAAGAGAGUGAGCAC	::::: :.:::: :.::::	GUGCUGAUUCUCCUUUGUCU	Cleavage	pacid=50101294 locus=Zosma06g09080 ID=Zosma06g09080.1.v3.1 annot-version=v3.1	1
MIR156b	no	Zosma05g11040.1	no	4.5	-1	1	20	177	196	UGACAGAAGAGAGUGAGCAC	::...::::::.:::.:	GGUCUUGUUCUCUUUUGUUA	Cleavage	pacid=50103451 locus=Zosma05g11040 ID=Zosma05g11040.1.v3.1 annot-version=v3.1	1
MIR156b	no	Zosma03g30960.1	no	4.5	-1	1	20	180	199	UGACAGAAGAGAGUGAGCAC	::::::. .::::::::	CACCUCACUUCUUUCUGUCA	Translation	pacid=50106121 locus=Zosma03g30960 ID=Zosma03g30960.1.v3.1 annot-version=v3.1	1
MIR156b	no	Zosma04g20290.1	no	4.5	-1	1	20	2198	2217	UGACAGAAGAGAGUGAGCAC	.:.:.:::.::::::.:	UACUUUAUUCUUUUCUGUUA	Cleavage	pacid=50097180 locus=Zosma04g20290 ID=Zosma04g20290.1.v3.1 annot-version=v3.1	1
MIR156b	no	Zosma03g03170.1	no	4.5	-1	1	20	80	99	UGACAGAAGAGAGUGAGCAC	.::::::::::: :::.	GGUUUCACUCUCUUCCGUCG	Cleavage	pacid=50105976 locus=Zosma03g03170 ID=Zosma03g03170.1.v3.1 annot-version=v3.1	1
MIR156b	no	Zosma06g14540.1	no	4.5	-1	1	20	1069	1088	UGACAGAAGAGAGUGAGCAC	:::::::::.::: : ::	AAGCUCACUCUUUUCAGGCA	Cleavage	pacid=50100869 locus=Zosma06g14540 ID=Zosma06g14540.1.v3.1 annot-version=v3.1	1
MIR156b	no	Zosma01g17320.1	no	4.5	-1	1	20	85	104	UGACAGAAGAGAGUGAGCAC	::::::.::::: .: ::.	CUGCUCAUUCUCUCUUCUCG	Cleavage	pacid=50092854 locus=Zosma01g17320 ID=Zosma01g17320.1.v3.1 annot-version=v3.1	1
MIR156b	no	Zosma01g38420.1	no	4.5	-1	1	20	1024	1043	UGACAGAAGAGAGUGAGCAC	::::.:: . ::::::::.	UUGCUUACGUACUUCUGUCG	Translation	pacid=50092284 locus=Zosma01g38420 ID=Zosma01g38420.1.v3.1 annot-version=v3.1	1
MIR156b	no	Zosma03g03180.1	no	4.5	-1	1	20	1086	1105	UGACAGAAGAGAGUGAGCAC	:: :::::::::::.:	ACUAUCCCUCUCUUCUGUUA	Cleavage	pacid=50108556 locus=Zosma03g03180 ID=Zosma03g03180.1.v3.1 annot-version=v3.1	1
MIR156b	no	Zosma06g26970.1	yes	4.5	-1	1	20	272	291	UGACAGAAGAGAGUGAGCAC	::::::.:::: :.: :.:	AUGCUCAUUCUCAUUUAUUA	Cleavage	pacid=50099320 locus=Zosma06g26970 ID=Zosma06g26970.1.v3.1 annot-version=v3.1	1
MIR156b	no	Zosma06g30670.1	no	4.5	-1	1	20	380	399	UGACAGAAGAGAGUGAGCAC	:::::.::.:: :.: :::	UUGCUCGCUUUCCUUUUUCA	Cleavage	pacid=50100520 locus=Zosma06g30670 ID=Zosma06g30670.1.v3.1 annot-version=v3.1	1
MIR156b	no	Zosma03g00180.1	no	4.5	-1	1	20	5659	5680	UGACAGAAGAGAGUG--AGCAC	:::: ::::.::::::: ::	UUGCUUCCACUUUCUUCUGACA	Cleavage	pacid=50109510 locus=Zosma03g00180 ID=Zosma03g00180.1.v3.1 annot-version=v3.1	1
MIR156b	no	Zosma01g27500.1	no	4.5	-1	1	20	117	137	UGACAGAAGAGAGUGA-GCAC	::: :::: ::::::::::	UUGCAUCACCCUCUUCUGUCC	Cleavage	pacid=50092243 locus=Zosma01g27500 ID=Zosma01g27500.1.v3.1 annot-version=v3.1	1
MIR156b	no	Zosma02g07710.1	no	4.5	-1	1	20	72	91	UGACAGAAGAGAGUGAGCAC	:.:: ::.::::::::.	AGGUUCUCUUUCUUCUGUUU	Cleavage	pacid=50089922 locus=Zosma02g07710 ID=Zosma02g07710.1.v3.1 annot-version=v3.1	1
MIR156b	no	Zosma05g29690.1	no	4.5	-1	1	20	54	72	UGACAGAAGAGAGUGAGCAC	::: :::::.::::.:::.	GUG-UCACUUUCUUUUGUUU	Cleavage	pacid=50102893 locus=Zosma05g29690 ID=Zosma05g29690.1.v3.1 annot-version=v3.1	1
MIR156b	no	Zosma05g12350.1	no	4.5	-1	1	20	719	738	UGACAGAAGAGAGUGAGCAC	:::: .::::::.:::.	UGGCUCUUUCUCUUUUGUUU	Cleavage	pacid=50104848 locus=Zosma05g12350 ID=Zosma05g12350.1.v3.1 annot-version=v3.1	1
MIR156b	no	Zosma01g25600.1	no	4.5	-1	1	20	865	884	UGACAGAAGAGAGUGAGCAC	::: ::::::::::::	CAUCUCUGUCUCUUCUGUCA	Cleavage	pacid=50095099 locus=Zosma01g25600 ID=Zosma01g25600.1.v3.1 annot-version=v3.1	1
MIR156b	no	Zosma01g02060.1	no	4.5	-1	1	20	288	307	UGACAGAAGAGAGUGAGCAC	:: :::.:::::::: ::.	GUCAUCAUUCUCUUCUUUCG	Cleavage	pacid=50092226 locus=Zosma01g02060 ID=Zosma01g02060.1.v3.1 annot-version=v3.1	1
MIR156b	no	Zosma03g27010.1	no	4.5	-1	1	20	28	47	UGACAGAAGAGAGUGAGCAC	: .:::.:::::::: ::	CUCUUCAUUCUCUUCUUUCU	Cleavage	pacid=50108992 locus=Zosma03g27010 ID=Zosma03g27010.1.v3.1 annot-version=v3.1	1
MIR156b	no	Zosma03g06670.1	no	4.5	-1	1	20	403	422	UGACAGAAGAGAGUGAGCAC	: .:.:::::::::: ::	CUCUUUACUCUCUUCUCUCU	Cleavage	pacid=50107541 locus=Zosma03g06670 ID=Zosma03g06670.1.v3.1 annot-version=v3.1	1
MIR156b	no	Zosma03g28680.1	no	4.5	-1	1	20	1145	1164	UGACAGAAGAGAGUGAGCAC	:: :::::. :::::::.	UUGAUCACUUACUUCUGUUC	Translation	pacid=50108488 locus=Zosma03g28680 ID=Zosma03g28680.1.v3.1 annot-version=v3.1	1
MIR156b	no	Zosma04g20520.1	no	4.5	-1	1	20	1013	1032	UGACAGAAGAGAGUGAGCAC	::: : ::::::.:::.:	CAGCUAAAUCUCUUUUGUUA	Cleavage	pacid=50097251 locus=Zosma04g20520 ID=Zosma04g20520.1.v3.1 annot-version=v3.1	1
MIR156b	no	Zosma01g10930.1	no	4.5	-1	1	20	1544	1563	UGACAGAAGAGAGUGAGCAC	: ::::::.:: :: ::::	AUUCUCACUUUCCUCGGUCA	Cleavage	pacid=50091342 locus=Zosma01g10930 ID=Zosma01g10930.1.v3.1 annot-version=v3.1	1
MIR156b	no	Zosma03g34800.1	no	4.5	-1	1	20	136	155	UGACAGAAGAGAGUGAGCAC	:: :..::::.:::: :.:	CUGGUUGCUCUUUUCUCUUA	Cleavage	pacid=50106988 locus=Zosma03g34800 ID=Zosma03g34800.1.v3.1 annot-version=v3.1	1
MIR156b	no	Zosma02g03080.1	no	4.5	-1	1	20	349	368	UGACAGAAGAGAGUGAGCAC	: :::::::::::: : :.	UUCCUCACUCUCUUCGGCCG	Cleavage	pacid=50089439 locus=Zosma02g03080 ID=Zosma02g03080.1.v3.1 annot-version=v3.1	1
MIR156b	no	Zosma04g15950.1	no	4.5	-1	1	20	526	545	UGACAGAAGAGAGUGAGCAC	: ::::::::: :.::: :	AUUCUCACUCUCAUUUGUGA	Cleavage	pacid=50096860 locus=Zosma04g15950 ID=Zosma04g15950.1.v3.1 annot-version=v3.1	1
MIR156b	no	Zosma01g00790.1	no	4.5	-1	1	20	2463	2482	UGACAGAAGAGAGUGAGCAC	: ::...::::: :::::.	AUACUUGUUCUCUGCUGUCG	Cleavage	pacid=50094648 locus=Zosma01g00790 ID=Zosma01g00790.1.v3.1 annot-version=v3.1	1
MIR156b	no	Zosma06g09800.1	no	4.5	-1	1	20	246	265	UGACAGAAGAGAGUGAGCAC	: .:::.:::::::: :..	UUCUUCAUUCUCUUCUCUUG	Cleavage	pacid=50099661 locus=Zosma06g09800 ID=Zosma06g09800.1.v3.1 annot-version=v3.1	1
MIR156b	no	Zosma05g22500.1	no	4.5	-1	1	20	1406	1425	UGACAGAAGAGAGUGAGCAC	::.: :.:::.: .:::::	AUGUUGAUUCUUUCUUGUCA	Cleavage	pacid=50105536 locus=Zosma05g22500 ID=Zosma05g22500.1.v3.1 annot-version=v3.1	1
MIR156b	no	Zosma03g22930.1	no	4.5	-1	1	20	1369	1388	UGACAGAAGAGAGUGAGCAC	::: ..::.:::::: :.:	CUGCAUGCUUUCUUCUCUUA	Cleavage	pacid=50109110 locus=Zosma03g22930 ID=Zosma03g22930.1.v3.1 annot-version=v3.1	1
MIR156b	no	Zosma01g34180.1	no	4.5	-1	1	20	225	244	UGACAGAAGAGAGUGAGCAC	: ::::.::::::: :::	UUCCUCAUUCUCUUCCAUCA	Cleavage	pacid=50092792 locus=Zosma01g34180 ID=Zosma01g34180.1.v3.1 annot-version=v3.1	1
MIR156b	no	Zosma02g04960.1	no	4.5	-1	1	20	75	94	UGACAGAAGAGAGUGAGCAC	: ::::: :::::. ::::	AUCCUCACCCUCUUUCGUCA	Cleavage	pacid=50088926 locus=Zosma02g04960 ID=Zosma02g04960.1.v3.1 annot-version=v3.1	1
MIR156b	no	Zosma03g02670.1	no	4.5	-1	1	20	845	864	UGACAGAAGAGAGUGAGCAC	::::: . .::::.:::.:	AUGCUCCUAUUCUUUUGUUA	Cleavage	pacid=50107024 locus=Zosma03g02670 ID=Zosma03g02670.1.v3.1 annot-version=v3.1	1
MIR156b	no	Zosma01g03610.1	no	4.5	-1	1	20	431	450	UGACAGAAGAGAGUGAGCAC	::::: .:. .::.:::::	AUGCUCUUUUCUUUUUGUCA	Translation	pacid=50094872 locus=Zosma01g03610 ID=Zosma01g03610.1.v3.1 annot-version=v3.1	1
MIR156b	no	Zosma01g22780.1	no	4.5	-1	1	20	800	819	UGACAGAAGAGAGUGAGCAC	::.: .. ::.::::::::	UUGUUGGUGCUUUUCUGUCA	Cleavage	pacid=50093017 locus=Zosma01g22780 ID=Zosma01g22780.1.v3.1 annot-version=v3.1	1
MIR156b	no	Zosma06g04600.1	no	5	-1	1	20	2267	2287	UGACAG-AAGAGAGUGAGCAC	:::::::.:.:::: .::::.	GUGCUCAUUUUCUUGUUGUCG	Cleavage	pacid=50100008 locus=Zosma06g04600 ID=Zosma06g04600.1.v3.1 annot-version=v3.1	1
MIR156b	no	Zosma01g25620.1	no	5	-1	1	20	282	301	UGACAGAAGAGAGUGAGCAC	:::::::. .:: ::::::	GUGCUCAUCUUCAUCUGUCU	Cleavage	pacid=50091865 locus=Zosma01g25620 ID=Zosma01g25620.1.v3.1 annot-version=v3.1	1
MIR156b	no	Zosma06g24480.1	no	5	-1	1	20	2818	2837	UGACAGAAGAGAGUGAGCAC	:::.:::. ::.::::: .:	GUGUUCAUACUUUUCUGGUA	Cleavage	pacid=50099129 locus=Zosma06g24480 ID=Zosma06g24480.1.v3.1 annot-version=v3.1	1
MIR156b	no	Zosma06g22390.1	no	5	-1	1	20	477	496	UGACAGAAGAGAGUGAGCAC	:::::::::::.: ::	AAUCUCACUCUCUUUUUUCU	Cleavage	pacid=50100071 locus=Zosma06g22390 ID=Zosma06g22390.1.v3.1 annot-version=v3.1	1
MIR156b	no	Zosma03g20090.1	no	5	-1	1	20	584	603	UGACAGAAGAGAGUGAGCAC	:::.: :. ::.:::::::	GUGUUGAUGCUUUUCUGUCU	Cleavage	pacid=50107618 locus=Zosma03g20090 ID=Zosma03g20090.1.v3.1 annot-version=v3.1	1
MIR156b	no	Zosma03g02460.1	no	5	-1	1	20	823	842	UGACAGAAGAGAGUGAGCAC	: ::::. :::.::::::.	GAGCUCGAUCUUUUCUGUUC	Cleavage	pacid=50106834 locus=Zosma03g02460 ID=Zosma03g02460.1.v3.1 annot-version=v3.1	1
MIR156b	no	Zosma03g16430.1	no	5	-1	1	20	113	132	UGACAGAAGAGAGUGAGCAC	:: :::::::::::: ::	GUCCUCACUCUCUUCGAUCU	Cleavage	pacid=50108343 locus=Zosma03g16430 ID=Zosma03g16430.1.v3.1 annot-version=v3.1	1
MIR156b	no	Zosma04g01330.1	no	5	-1	1	20	558	577	UGACAGAAGAGAGUGAGCAC	:::: .::::::::::	GAAGUCACCUUCUUCUGUCA	Cleavage	pacid=50097133 locus=Zosma04g01330 ID=Zosma04g01330.1.v3.1 annot-version=v3.1	1
MIR156b	no	Zosma01g19670.1	no	5	-1	1	20	2954	2973	UGACAGAAGAGAGUGAGCAC	:::::.::::: ::::	UCUAUCACUUUCUUCAGUCA	Cleavage	pacid=50093158 locus=Zosma01g19670 ID=Zosma01g19670.1.v3.1 annot-version=v3.1	1
MIR156b	no	Zosma04g05770.1	no	5	-1	1	20	60	79	UGACAGAAGAGAGUGAGCAC	:::.:. .:::::::: :..	GUGUUUUUUCUCUUCUUUUG	Cleavage	pacid=50097322 locus=Zosma04g05770 ID=Zosma04g05770.1.v3.1 annot-version=v3.1	1
MIR156b	no	Zosma01g25950.1	no	5	-1	1	20	471	490	UGACAGAAGAGAGUGAGCAC	:::.:. :::::: .:::..	GUGUUUUCUCUCUGUUGUUG	Cleavage	pacid=50091758 locus=Zosma01g25950 ID=Zosma01g25950.1.v3.1 annot-version=v3.1	1
MIR156b	no	Zosma06g11550.1	no	5	-1	1	20	2946	2965	UGACAGAAGAGAGUGAGCAC	.:::::.::: ::::.:	CGCUUCACUUUCUACUGUUA	Cleavage	pacid=50100189 locus=Zosma06g11550 ID=Zosma06g11550.1.v3.1 annot-version=v3.1	1
MIR156b	no	Zosma03g12010.1	no	5	-1	1	20	467	486	UGACAGAAGAGAGUGAGCAC	:: .:::.: : ::::::::	GUCUUCAUUAUGUUCUGUCA	Translation	pacid=50107113 locus=Zosma03g12010 ID=Zosma03g12010.1.v3.1 annot-version=v3.1	1
MIR156b	no	Zosma01g30100.1	no	5	-1	1	20	773	792	UGACAGAAGAGAGUGAGCAC	:::.:: :::.::: ::::	GUGUUCUAUCUUUUCCGUCA	Cleavage	pacid=50093022 locus=Zosma01g30100 ID=Zosma01g30100.1.v3.1 annot-version=v3.1	1
MIR156b	no	Zosma01g23560.1	no	5	-1	1	20	773	792	UGACAGAAGAGAGUGAGCAC	:::.:: :::.::: ::::	GUGUUCUAUCUUUUCCGUCA	Cleavage	pacid=50095436 locus=Zosma01g23560 ID=Zosma01g23560.1.v3.1 annot-version=v3.1	1
MIR156b	no	Zosma01g23530.1	no	5	-1	1	20	773	792	UGACAGAAGAGAGUGAGCAC	:::.:: :::.::: ::::	GUGUUCUAUCUUUUCCGUCA	Cleavage	pacid=50093091 locus=Zosma01g23530 ID=Zosma01g23530.1.v3.1 annot-version=v3.1	1
MIR156b	no	Zosma04g06390.1	no	5	-1	1	20	26	45	UGACAGAAGAGAGUGAGCAC	:::::. :::::.:::.	UCGCUCAUCCUCUUUUGUUC	Cleavage	pacid=50096246 locus=Zosma04g06390 ID=Zosma04g06390.1.v3.1 annot-version=v3.1	1
MIR156b	no	Zosma03g17800.1	no	5	-1	1	20	2145	2164	UGACAGAAGAGAGUGAGCAC	.:.::::::::: :::.	CCUUUUACUCUCUUCCGUCG	Cleavage	pacid=50106602 locus=Zosma03g17800 ID=Zosma03g17800.1.v3.1 annot-version=v3.1	1
MIR156b	no	Zosma03g00730.1	no	5	-1	1	20	293	312	UGACAGAAGAGAGUGAGCAC	::::: ..:::.::: ::..	GUGCUGGUUCUUUUCCGUUG	Cleavage	pacid=50106178 locus=Zosma03g00730 ID=Zosma03g00730.1.v3.1 annot-version=v3.1	1
MIR156b	no	Zosma05g33160.1	no	5	-1	1	20	1708	1727	UGACAGAAGAGAGUGAGCAC	:: :::.::.:::: : :::	GUUCUCGCUUUCUUAUUUCA	Cleavage	pacid=50105243 locus=Zosma05g33160 ID=Zosma05g33160.1.v3.1 annot-version=v3.1	1
MIR156b	no	Zosma02g02210.1	no	5	-1	1	20	61	80	UGACAGAAGAGAGUGAGCAC	:: ::...:::.::: :::.	GUUCUUGUUCUUUUCGGUCG	Cleavage	pacid=50090875 locus=Zosma02g02210 ID=Zosma02g02210.1.v3.1 annot-version=v3.1	1
MIR156b	no	Zosma04g25020.1	no	5	-1	1	20	1196	1215	UGACAGAAGAGAGUGAGCAC	::::: : .::::.:::::	GUGCUGAGCUUCUUUUGUCA	Cleavage	pacid=50097017 locus=Zosma04g25020 ID=Zosma04g25020.1.v3.1 annot-version=v3.1	1
MIR156b	no	Zosma06g22840.1	no	5	-1	1	20	2158	2177	UGACAGAAGAGAGUGAGCAC	:::. :: :::.::: ::::	GUGUACAAUCUUUUCCGUCA	Cleavage	pacid=50101430 locus=Zosma06g22840 ID=Zosma06g22840.1.v3.1 annot-version=v3.1	1
MIR156b	no	Zosma01g23150.1	no	5	-1	1	20	1902	1921	UGACAGAAGAGAGUGAGCAC	:::.:. .:::::::: :..	GUGUUUUUUCUCUUCUUUUG	Cleavage	pacid=50094067 locus=Zosma01g23150 ID=Zosma01g23150.1.v3.1 annot-version=v3.1	1
MIR156b	no	Zosma01g21600.1	no	5	-1	1	20	12444	12462	UGACAGAAGAGAGUGAGCAC	: :.:::::.:::::: :::	GGGUUCACUUUCUUCU-UCA	Cleavage	pacid=50091702 locus=Zosma01g21600 ID=Zosma01g21600.1.v3.1 annot-version=v3.1	1
MIR156b	no	Zosma03g04960.1	no	5	-1	1	20	1923	1942	UGACAGAAGAGAGUGAGCAC	:::::: :::::.:: .:	UAGCUCACACUCUUUUGGUA	Cleavage	pacid=50108340 locus=Zosma03g04960 ID=Zosma03g04960.1.v3.1 annot-version=v3.1	1
MIR156b	no	Zosma04g15010.1	no	5	-1	1	20	1152	1171	UGACAGAAGAGAGUGAGCAC	:.::: .::::::::::	UCGUUCAACUUCUUCUGUCA	Cleavage	pacid=50098263 locus=Zosma04g15010 ID=Zosma04g15010.1.v3.1 annot-version=v3.1	1
MIR156b	no	Zosma04g01020.1	no	5	-1	1	20	899	918	UGACAGAAGAGAGUGAGCAC	::.::: .:::::::::	CUGUUCAAGUUCUUCUGUCU	Cleavage	pacid=50097336 locus=Zosma04g01020 ID=Zosma04g01020.1.v3.1 annot-version=v3.1	1
MIR156b	no	Zosma02g20660.1	no	5	-1	1	20	668	687	UGACAGAAGAGAGUGAGCAC	:::::.::::: : :::.	CUGCUCGCUCUCCUGUGUUU	Cleavage	pacid=50089998 locus=Zosma02g20660 ID=Zosma02g20660.1.v3.1 annot-version=v3.1	1
MIR156b	no	Zosma01g30750.1	no	5	-1	1	20	818	837	UGACAGAAGAGAGUGAGCAC	::::::.:. :: :::::	UUGCUCAUUUACUACUGUCU	Translation	pacid=50091618 locus=Zosma01g30750 ID=Zosma01g30750.1.v3.1 annot-version=v3.1	1
MIR156b	no	Zosma02g16750.1	no	5	-1	1	20	1938	1957	UGACAGAAGAGAGUGAGCAC	::::::: .::::::.:	AGGCUCACUACUUUCUGUUA	Translation	pacid=50090856 locus=Zosma02g16750 ID=Zosma02g16750.1.v3.1 annot-version=v3.1	1
MIR156b	no	Zosma03g27910.1	no	5	-1	1	20	238	257	UGACAGAAGAGAGUGAGCAC	::::::::. :: ::::.	CUGCUCACUUACUACUGUUU	Translation	pacid=50106637 locus=Zosma03g27910 ID=Zosma03g27910.1.v3.1 annot-version=v3.1	1
MIR156b	no	Zosma01g35350.1	no	5	-1	1	20	262	280	UGACAGAAGAGAGUGAGCAC	::: :::::.::::: :::.	GUGGUCACUUUCUUC-GUCG	Cleavage	pacid=50092176 locus=Zosma01g35350 ID=Zosma01g35350.1.v3.1 annot-version=v3.1	1
MIR156b	no	Zosma06g07770.1	no	5	-1	1	20	127	146	UGACAGAAGAGAGUGAGCAC	: :::: :::::::: ::	AUCCUCAAUCUCUUCUCUCC	Cleavage	pacid=50101479 locus=Zosma06g07770 ID=Zosma06g07770.1.v3.1 annot-version=v3.1	1
MIR156b	no	Zosma06g27540.1	no	5	-1	1	20	105	124	UGACAGAAGAGAGUGAGCAC	:.:::. :::: ::::::	CAGUUCAUCCUCUGCUGUCA	Cleavage	pacid=50100820 locus=Zosma06g27540 ID=Zosma06g27540.1.v3.1 annot-version=v3.1	1
MIR156b	no	Zosma04g03580.1	yes	5	-1	1	20	552	571	UGACAGAAGAGAGUGAGCAC	::::::: :::: :::..	ACGCUCACUGUCUUAUGUUG	Translation	pacid=50096609 locus=Zosma04g03580 ID=Zosma04g03580.1.v3.1 annot-version=v3.1	1
MIR156b	no	Zosma06g02810.1	no	5	-1	1	20	1470	1488	UGACAGAAGAGAGUGAGCAC	: :::::::.::::: ::.:	GAGCUCACUUUCUUC-GUUA	Cleavage	pacid=50101509 locus=Zosma06g02810 ID=Zosma06g02810.1.v3.1 annot-version=v3.1	1
MIR156b	no	Zosma05g12540.1	no	5	-1	1	20	1373	1392	UGACAGAAGAGAGUGAGCAC	::::..::::.: ::: .:	UUGCUUGCUCUUUGCUGGUA	Cleavage	pacid=50104317 locus=Zosma05g12540 ID=Zosma05g12540.1.v3.1 annot-version=v3.1	1
MIR156b	no	Zosma01g09250.1	no	5	-1	1	20	641	660	UGACAGAAGAGAGUGAGCAC	::.:...:::::::: ::	AUGUUUGUUCUCUUCUUGCA	Cleavage	pacid=50091628 locus=Zosma01g09250 ID=Zosma01g09250.1.v3.1 annot-version=v3.1	1
MIR156b	no	Zosma05g15450.1	no	5	-1	1	20	416	435	UGACAGAAGAGAGUGAGCAC	::::::::.:.: .:: .:	CUGCUCACUUUUUCUUGAUA	Cleavage	pacid=50104951 locus=Zosma05g15450 ID=Zosma05g15450.1.v3.1 annot-version=v3.1	1
MIR156b	no	Zosma01g20090.1	no	5	-1	1	20	2032	2051	UGACAGAAGAGAGUGAGCAC	::. ::.:::::::::	UACCUUUCUUUCUUCUGUCU	Cleavage	pacid=50094858 locus=Zosma01g20090 ID=Zosma01g20090.1.v3.1 annot-version=v3.1	1
MIR156b	no	Zosma05g34080.1	no	5	-1	1	20	53	72	UGACAGAAGAGAGUGAGCAC	:::::: :. .::::::..	UUGCUCAGUUGUUUCUGUUG	Translation	pacid=50102900 locus=Zosma05g34080 ID=Zosma05g34080.1.v3.1 annot-version=v3.1	1
MIR156b	no	Zosma06g02280.1	no	5	-1	1	20	1359	1378	UGACAGAAGAGAGUGAGCAC	::::..::. .: ::::::	UUGCUUGCUUAUUGCUGUCA	Translation	pacid=50100417 locus=Zosma06g02280 ID=Zosma06g02280.1.v3.1 annot-version=v3.1	1
MIR156b	no	Zosma03g05230.1	no	5	-1	1	20	347	369	UGACAGAAGAGAGU---GAGCAC	::::. :::::::: :::::	AUGCUUGCAACUCUCUUGUGUCA	Cleavage	pacid=50109138 locus=Zosma03g05230 ID=Zosma03g05230.1.v3.1 annot-version=v3.1	1
MIR156b	no	Zosma01g04190.1	no	5	-1	1	20	1058	1077	UGACAGAAGAGAGUGAGCAC	::::::. ::.: ::::..	CUGCUCAUCCUUUACUGUUG	Cleavage	pacid=50091183 locus=Zosma01g04190 ID=Zosma01g04190.1.v3.1 annot-version=v3.1	1
MIR156c	no	Zosma05g09900.1	no	1	-1	1	21	994	1014	UGACAGAAGAGAGAGCGCACU	:::: :::::::::::::::	UGUGCUCUCUCUCUUCUGUCA	Cleavage	pacid=50104828 locus=Zosma05g09900 ID=Zosma05g09900.1.v3.1 annot-version=v3.1	1
MIR156c	no	Zosma04g16870.1	no	1	-1	1	21	853	873	UGACAGAAGAGAGAGCGCACU	:::: :::::::::::::::	UGUGCUCUCUCUCUUCUGUCA	Cleavage	pacid=50096317 locus=Zosma04g16870 ID=Zosma04g16870.1.v3.1 annot-version=v3.1	1
MIR156c	no	Zosma04g17890.1	no	1	-1	1	21	778	798	UGACAGAAGAGAGAGCGCACU	:::: :::::::::::::::	UGUGCUCUCUCUCUUCUGUCA	Cleavage	pacid=50097667 locus=Zosma04g17890 ID=Zosma04g17890.1.v3.1 annot-version=v3.1	1
MIR156c	no	Zosma06g08420.1	no	1.5	-1	1	21	598	618	UGACAGAAGAGAGAGCGCACU	::. :::::::::::::::	CAUGUUCUCUCUCUUCUGUCA	Cleavage	pacid=50101291 locus=Zosma06g08420 ID=Zosma06g08420.1.v3.1 annot-version=v3.1	1
MIR156c	no	Zosma03g25340.1	no	2.5	-1	1	21	185	205	UGACAGAAGAGAGAGCGCACU	: : ::::::::::::::.	CCUCCACUCUCUCUUCUGUCG	Cleavage	pacid=50108824 locus=Zosma03g25340 ID=Zosma03g25340.1.v3.1 annot-version=v3.1	1
MIR156c	no	Zosma03g04640.1	no	3	-1	1	21	1241	1261	UGACAGAAGAGAGAGCGCACU	: :::: ::::::::.:: ::	ACUGCGGUCUCUCUUUUGACA	Cleavage	pacid=50107829 locus=Zosma03g04640 ID=Zosma03g04640.1.v3.1 annot-version=v3.1	1
MIR156c	no	Zosma03g29720.1	no	3.5	-1	1	21	46	66	UGACAGAAGAGAGAGCGCACU	.:: .:::::.:::::: :::	GGUUUGCUCUUUCUUCUCUCA	Cleavage	pacid=50107105 locus=Zosma03g29720 ID=Zosma03g29720.1.v3.1 annot-version=v3.1	1
MIR156c	no	Zosma03g35180.1	no	3.5	-1	1	21	1060	1080	UGACAGAAGAGAGAGCGCACU	.::::::::::.:::.:	CUCUUGCUCUCUCUUUUGUUA	Cleavage	pacid=50106760 locus=Zosma03g35180 ID=Zosma03g35180.1.v3.1 annot-version=v3.1	1
MIR156c	no	Zosma06g10530.1	no	3.5	-1	1	20	1	20	UGACAGAAGAGAGAGCGCAC	:::::::::::::.: :.	AUGCGCUCUCUCUUUUCUUC	Cleavage	pacid=50099121 locus=Zosma06g10530 ID=Zosma06g10530.1.v3.1 annot-version=v3.1	1
MIR156c	no	Zosma07g03870.1	no	3.5	-1	1	21	731	751	UGACAGAAGAGAGAGCGCACU	: .::::::::::::: .:	UAUAUGCUCUCUCUUCUGAUA	Cleavage	pacid=50102175 locus=Zosma07g03870 ID=Zosma07g03870.1.v3.1 annot-version=v3.1	1
MIR156c	no	Zosma07g03770.1	no	3.5	-1	1	21	731	751	UGACAGAAGAGAGAGCGCACU	: .::::::::::::: .:	UAUAUGCUCUCUCUUCUGAUA	Cleavage	pacid=50101884 locus=Zosma07g03770 ID=Zosma07g03770.1.v3.1 annot-version=v3.1	1
MIR156c	no	Zosma07g03730.1	no	3.5	-1	1	21	545	565	UGACAGAAGAGAGAGCGCACU	: .::::::::::::: .:	UAUAUGCUCUCUCUUCUGAUA	Cleavage	pacid=50101790 locus=Zosma07g03730 ID=Zosma07g03730.1.v3.1 annot-version=v3.1	1
MIR156c	no	Zosma01g12520.1	no	3.5	-1	1	21	56	76	UGACAGAAGAGAGAGCGCACU	:: :.:.:::::::: :::	UAUGGGUUUUCUCUUCUAUCA	Cleavage	pacid=50093892 locus=Zosma01g12520 ID=Zosma01g12520.1.v3.1 annot-version=v3.1	1
MIR156c	no	Zosma01g30700.1	no	3.5	-1	1	21	4876	4896	UGACAGAAGAGAGAGCGCACU	: ::: ::: ::::::::::	AUUGCUGUCUAUCUUCUGUCA	Translation	pacid=50091771 locus=Zosma01g30700 ID=Zosma01g30700.1.v3.1 annot-version=v3.1	1
MIR156c	no	Zosma06g09430.1	no	3.5	-1	1	21	961	981	UGACAGAAGAGAGAGCGCACU	::.: .::::::::::.:	UUUGUGAAUUCUCUUCUGUUA	Cleavage	pacid=50099656 locus=Zosma06g09430 ID=Zosma06g09430.1.v3.1 annot-version=v3.1	1
MIR156c	no	Zosma05g13880.1	no	4	-1	1	21	203	223	UGACAGAAGAGAGAGCGCACU	.: :::.:: .:::::::::.	GGGGCGUUCCUUCUUCUGUCG	Cleavage	pacid=50103746 locus=Zosma05g13880 ID=Zosma05g13880.1.v3.1 annot-version=v3.1	1
MIR156c	no	Zosma02g20120.1	no	4	-1	1	21	350	370	UGACAGAAGAGAGAGCGCACU	:::::.::::::::.:	UUAUGGCUCUUUCUUCUGUUA	Cleavage	pacid=50089853 locus=Zosma02g20120 ID=Zosma02g20120.1.v3.1 annot-version=v3.1	1
MIR156c	no	Zosma02g06250.1	no	4	-1	1	21	585	605	UGACAGAAGAGAGAGCGCACU	::: :.:.:::.::: ::::	UGUGAGUUUUCUUUUCCGUCA	Cleavage	pacid=50088790 locus=Zosma02g06250 ID=Zosma02g06250.1.v3.1 annot-version=v3.1	1
MIR156c	no	Zosma06g11630.1	no	4	-1	1	21	2357	2377	UGACAGAAGAGAGAGCGCACU	.:: . .:::.::::.:::::	GGUCUUUUCUUUCUUUUGUCA	Cleavage	pacid=50099119 locus=Zosma06g11630 ID=Zosma06g11630.1.v3.1 annot-version=v3.1	1
MIR156c	no	Zosma03g20140.1	no	4	-1	1	21	941	961	UGACAGAAGAGAGAGCGCACU	:.:::.::::: ::::.:	AUGGUGCUUUCUCUGCUGUUA	Cleavage	pacid=50109519 locus=Zosma03g20140 ID=Zosma03g20140.1.v3.1 annot-version=v3.1	1
MIR156c	no	Zosma06g11380.1	no	4	-1	1	21	397	417	UGACAGAAGAGAGAGCGCACU	.:: : ::::.:::::: :::	GGUUCUCUCUUUCUUCUUUCA	Cleavage	pacid=50101451 locus=Zosma06g11380 ID=Zosma06g11380.1.v3.1 annot-version=v3.1	1
MIR156c	no	Zosma02g18250.1	no	4	-1	1	21	469	489	UGACAGAAGAGAGAGCGCACU	:::.:.::::::.:: ::	UUGGCGUUUUCUCUUUUGGCA	Cleavage	pacid=50090961 locus=Zosma02g18250 ID=Zosma02g18250.1.v3.1 annot-version=v3.1	1
MIR156c	no	Zosma06g23450.1	no	4	-1	1	21	1716	1736	UGACAGAAGAGAGAGCGCACU	::.::::: :::::: ::.	CCUGUGCUCUAUCUUCUAUCG	Translation	pacid=50100969 locus=Zosma06g23450 ID=Zosma06g23450.1.v3.1 annot-version=v3.1	1
MIR156c	no	Zosma01g27810.1	no	4	-1	1	21	383	403	UGACAGAAGAGAGAGCGCACU	::.::: :.:.::::::..	GAUGUGCUGUUUUUUCUGUUG	Cleavage	pacid=50095463 locus=Zosma01g27810 ID=Zosma01g27810.1.v3.1 annot-version=v3.1	1
MIR156c	no	Zosma06g29650.1	no	4	-1	1	21	2808	2828	UGACAGAAGAGAGAGCGCACU	:. .:::.:.::::::::	AAGGUUUUCUUUUUUCUGUCA	Cleavage	pacid=50099740 locus=Zosma06g29650 ID=Zosma06g29650.1.v3.1 annot-version=v3.1	1
MIR156c	no	Zosma01g11840.1	no	4	-1	1	21	550	570	UGACAGAAGAGAGAGCGCACU	: ::::: :::::.::::	GCUUCGCUCCCUCUUUUGUCU	Cleavage	pacid=50093746 locus=Zosma01g11840 ID=Zosma01g11840.1.v3.1 annot-version=v3.1	1
MIR156c	no	Zosma06g30590.1	no	4	-1	1	21	116	136	UGACAGAAGAGAGAGCGCACU	::: :: .::::::::::	AUAGCGAUCCUUCUUCUGUCA	Cleavage	pacid=50100238 locus=Zosma06g30590 ID=Zosma06g30590.1.v3.1 annot-version=v3.1	1
MIR156c	no	Zosma05g18920.1	no	4	-1	1	21	844	864	UGACAGAAGAGAGAGCGCACU	::: ::.::: ::::::..	UCUGCACUUUCUGUUCUGUUG	Cleavage	pacid=50103633 locus=Zosma05g18920 ID=Zosma05g18920.1.v3.1 annot-version=v3.1	1
MIR156c	no	Zosma01g16610.1	no	4	-1	1	21	744	764	UGACAGAAGAGAGAGCGCACU	: .:::.:.:::::::: :	CUUUUGCUUUUUCUUCUGUGA	Cleavage	pacid=50091870 locus=Zosma01g16610 ID=Zosma01g16610.1.v3.1 annot-version=v3.1	1
MIR156c	no	Zosma04g25800.1	no	4	-1	1	21	37	57	UGACAGAAGAGAGAGCGCACU	:: :::::::::::::	CGAUCGAGCUCUCUUCUGUCA	Cleavage	pacid=50097781 locus=Zosma04g25800 ID=Zosma04g25800.1.v3.1 annot-version=v3.1	1
MIR156c	no	Zosma02g14810.1	no	4	-1	1	21	741	761	UGACAGAAGAGAGAGCGCACU	: :: :::::::::. ::::	AAUGAUCUCUCUCUUUCGUCA	Cleavage	pacid=50088910 locus=Zosma02g14810 ID=Zosma02g14810.1.v3.1 annot-version=v3.1	1
MIR156c	no	Zosma02g06990.1	no	4	-1	1	21	101	121	UGACAGAAGAGAGAGCGCACU	: :: :::.::::::::.	CUUCCGAUCUUUCUUCUGUUU	Cleavage	pacid=50088554 locus=Zosma02g06990 ID=Zosma02g06990.1.v3.1 annot-version=v3.1	1
MIR156c	no	Zosma01g24500.1	no	4.5	-1	1	21	1291	1311	UGACAGAAGAGAGAGCGCACU	::::.:.:.:::: :.::::	AGUGUGUUUUCUCGUUUGUCU	Cleavage	pacid=50094754 locus=Zosma01g24500 ID=Zosma01g24500.1.v3.1 annot-version=v3.1	1
MIR156c	no	Zosma04g02000.1	no	4.5	-1	1	21	46	66	UGACAGAAGAGAGAGCGCACU	.:: .:::::.:::::: ::	GGUUUGCUCUUUCUUCUCUCU	Cleavage	pacid=50097003 locus=Zosma04g02000 ID=Zosma04g02000.1.v3.1 annot-version=v3.1	1
MIR156c	no	Zosma06g20030.1	no	4.5	-1	1	21	637	657	UGACAGAAGAGAGAGCGCACU	::::::::.::. ::::	CAACCGCUCUCUUUUUCGUCA	Cleavage	pacid=50099741 locus=Zosma06g20030 ID=Zosma06g20030.1.v3.1 annot-version=v3.1	1
MIR156c	no	Zosma02g01840.1	no	4.5	-1	1	21	17	37	UGACAGAAGAGAGAGCGCACU	.:::::::.: ::::::	UCAAUGCUCUCUUUACUGUCA	Cleavage	pacid=50089875 locus=Zosma02g01840 ID=Zosma02g01840.1.v3.1 annot-version=v3.1	1
MIR156c	no	Zosma04g09370.1	no	4.5	-1	1	21	1459	1479	UGACAGAAGAGAGAGCGCACU	: ::.:.:: .::: ::::::	ACUGUGUUCAUUCUGCUGUCA	Cleavage	pacid=50097205 locus=Zosma04g09370 ID=Zosma04g09370.1.v3.1 annot-version=v3.1	1
MIR156c	no	Zosma06g08620.1	no	4.5	-1	1	21	322	342	UGACAGAAGAGAGAGCGCACU	:.::: ::::::: ::::	AAGGUGCUAUCUCUUCGGUCA	Cleavage	pacid=50100352 locus=Zosma06g08620 ID=Zosma06g08620.1.v3.1 annot-version=v3.1	1
MIR156c	no	Zosma01g35350.1	no	4.5	-1	1	21	54	74	UGACAGAAGAGAGAGCGCACU	::::.:.:::: :.:::.	GCUGCGUUUUCUCCUUUGUUU	Cleavage	pacid=50092176 locus=Zosma01g35350 ID=Zosma01g35350.1.v3.1 annot-version=v3.1	1
MIR156c	no	Zosma03g24720.1	no	4.5	-1	1	21	32	52	UGACAGAAGAGAGAGCGCACU	::::::: : :::::::.	GAUGCGCUCCCGCUUCUGUUC	Translation	pacid=50107478 locus=Zosma03g24720 ID=Zosma03g24720.1.v3.1 annot-version=v3.1	1
MIR156c	no	Zosma03g28610.1	yes	4.5	-1	1	21	617	637	UGACAGAAGAGAGAGCGCACU	:.:::: ::::::::::	CUAGUGCUCAAUCUUCUGUCA	Translation	pacid=50108117 locus=Zosma03g28610 ID=Zosma03g28610.1.v3.1 annot-version=v3.1	1
MIR156c	no	Zosma03g28080.1	no	4.5	-1	1	21	401	421	UGACAGAAGAGAGAGCGCACU	:::.::::::::. ::..	CCAGCGUUCUCUCUUUGGUUG	Cleavage	pacid=50108363 locus=Zosma03g28080 ID=Zosma03g28080.1.v3.1 annot-version=v3.1	1
MIR156c	no	Zosma06g25190.1	no	4.5	-1	1	21	4734	4754	UGACAGAAGAGAGAGCGCACU	::::.:. .:::::: :::	UCUGCGUUUCUUCUUCUUUCA	Cleavage	pacid=50099910 locus=Zosma06g25190 ID=Zosma06g25190.1.v3.1 annot-version=v3.1	1
MIR156c	no	Zosma05g22930.1	no	4.5	-1	1	21	3020	3040	UGACAGAAGAGAGAGCGCACU	::: :: .:::.::::::.	UGUGGGCCUUCUUUUCUGUUU	Cleavage	pacid=50102628 locus=Zosma05g22930 ID=Zosma05g22930.1.v3.1 annot-version=v3.1	1
MIR156c	no	Zosma05g20090.1	no	4.5	-1	1	21	2915	2935	UGACAGAAGAGAGAGCGCACU	:: ::.::::::::::	GCAUGGCACUUUCUUCUGUCA	Cleavage	pacid=50105129 locus=Zosma05g20090 ID=Zosma05g20090.1.v3.1 annot-version=v3.1	1
MIR156c	no	Zosma01g38810.1	no	4.5	-1	1	21	1382	1402	UGACAGAAGAGAGAGCGCACU	::.::: :.:.::::: ::	GUUGUGCUGUUUUUUCUGGCA	Cleavage	pacid=50093846 locus=Zosma01g38810 ID=Zosma01g38810.1.v3.1 annot-version=v3.1	1
MIR156c	no	Zosma05g18440.1	no	4.5	-1	1	21	362	382	UGACAGAAGAGAGAGCGCACU	::::::.::: ::. :::.	CUUGCGCUUUCUAUUUGGUCG	Cleavage	pacid=50105503 locus=Zosma05g18440 ID=Zosma05g18440.1.v3.1 annot-version=v3.1	1
MIR156c	no	Zosma02g03900.1	no	4.5	-1	1	21	2584	2604	UGACAGAAGAGAGAGCGCACU	: :: :::.::::::. :::	AAUGGGCUUUCUCUUUCGUCU	Cleavage	pacid=50089703 locus=Zosma02g03900 ID=Zosma02g03900.1.v3.1 annot-version=v3.1	1
MIR156c	no	Zosma05g31890.1	no	4.5	-1	1	21	476	496	UGACAGAAGAGAGAGCGCACU	: :.:: : .::::::::::	CGGGUGCCCCUUCUUCUGUCA	Cleavage	pacid=50105090 locus=Zosma05g31890 ID=Zosma05g31890.1.v3.1 annot-version=v3.1	1
MIR156c	no	Zosma05g12350.1	no	4.5	-1	1	21	718	738	UGACAGAAGAGAGAGCGCACU	:: ::.::::::.:::.	UUGGCUCUUUCUCUUUUGUUU	Cleavage	pacid=50104848 locus=Zosma05g12350 ID=Zosma05g12350.1.v3.1 annot-version=v3.1	1
MIR156c	no	Zosma04g07040.1	no	4.5	-1	1	21	305	325	UGACAGAAGAGAGAGCGCACU	: : :::: :.::::::::.	AAUACGCUGUUUCUUCUGUUU	Cleavage	pacid=50096900 locus=Zosma04g07040 ID=Zosma04g07040.1.v3.1 annot-version=v3.1	1
MIR156c	no	Zosma02g21280.1	no	4.5	-1	1	21	974	994	UGACAGAAGAGAGAGCGCACU	:: :: : :.:::::::::.	CGUUCGAUGUUUCUUCUGUCG	Cleavage	pacid=50090366 locus=Zosma02g21280 ID=Zosma02g21280.1.v3.1 annot-version=v3.1	1
MIR156c	no	Zosma01g25600.1	no	4.5	-1	1	21	864	884	UGACAGAAGAGAGAGCGCACU	: :: ::::::::::::	UCAUCUCUGUCUCUUCUGUCA	Cleavage	pacid=50095099 locus=Zosma01g25600 ID=Zosma01g25600.1.v3.1 annot-version=v3.1	1
MIR156c	no	Zosma02g17030.1	no	4.5	-1	1	21	173	193	UGACAGAAGAGAGAGCGCACU	: :.: ::::::: :::::.	CGGGUGAUCUCUCUGCUGUCG	Cleavage	pacid=50090780 locus=Zosma02g17030 ID=Zosma02g17030.1.v3.1 annot-version=v3.1	1
MIR156c	no	Zosma02g07710.1	no	4.5	-1	1	21	71	91	UGACAGAAGAGAGAGCGCACU	:. ::::.::::::::.	UAGGUUCUCUUUCUUCUGUUU	Cleavage	pacid=50089922 locus=Zosma02g07710 ID=Zosma02g07710.1.v3.1 annot-version=v3.1	1
MIR156c	no	Zosma06g02040.1	no	4.5	-1	1	21	1070	1090	UGACAGAAGAGAGAGCGCACU	: : .:::.::::::.: ::.	ACUCUGCUUUCUCUUUUUUCG	Cleavage	pacid=50098593 locus=Zosma06g02040 ID=Zosma06g02040.1.v3.1 annot-version=v3.1	1
MIR156c	no	Zosma04g20330.1	no	4.5	-1	1	21	730	749	UGACAGAAGAGAGAGCGCACU	:::: ::::. .::::::::	CGUGC-CUCUUGUUUCUGUCA	Translation	pacid=50095654 locus=Zosma04g20330 ID=Zosma04g20330.1.v3.1 annot-version=v3.1	1
MIR156c	no	Zosma02g09450.1	no	4.5	-1	1	21	40	60	UGACAGAAGAGAGAGCGCACU	: .:.:. .::::::::::	CUUUUGUUUCUUCUUCUGUCA	Cleavage	pacid=50090637 locus=Zosma02g09450 ID=Zosma02g09450.1.v3.1 annot-version=v3.1	1
MIR156c	no	Zosma01g03610.1	no	4.5	-1	1	21	430	450	UGACAGAAGAGAGAGCGCACU	::: ::.:. .::.:::::	GAUGCUCUUUUCUUUUUGUCA	Translation	pacid=50094872 locus=Zosma01g03610 ID=Zosma01g03610.1.v3.1 annot-version=v3.1	1
MIR156c	no	Zosma07g00480.1	no	4.5	-1	1	21	163	183	UGACAGAAGAGAGAGCGCACU	::.:: .:.:.:: :::::	GAUGUGCCUUUUUUUGUGUCA	Cleavage	pacid=50101922 locus=Zosma07g00480 ID=Zosma07g00480.1.v3.1 annot-version=v3.1	1
MIR156c	no	Zosma03g05650.1	no	4.5	-1	1	21	1294	1314	UGACAGAAGAGAGAGCGCACU	: .:.:::::.:: :::.:	GCUAUGUUCUCUUUUAUGUUA	Cleavage	pacid=50105969 locus=Zosma03g05650 ID=Zosma03g05650.1.v3.1 annot-version=v3.1	1
MIR156c	no	Zosma05g25640.1	no	4.5	-1	1	21	178	198	UGACAGAAGAGAGAGCGCACU	:: :::::. ::::: :::	UAUGAGCUCUUCCUUCUCUCA	Translation	pacid=50103401 locus=Zosma05g25640 ID=Zosma05g25640.1.v3.1 annot-version=v3.1	1
MIR156c	no	Zosma06g13860.1	no	4.5	-1	1	21	728	748	UGACAGAAGAGAGAGCGCACU	: .::::::::::: : ::	UAUAUGCUCUCUCUUCGGACA	Cleavage	pacid=50101628 locus=Zosma06g13860 ID=Zosma06g13860.1.v3.1 annot-version=v3.1	1
MIR156c	no	Zosma05g02220.1	no	4.5	-1	1	21	116	136	UGACAGAAGAGAGAGCGCACU	: .:::::. .::.:::::	UUUAUGCUCUUGUUUUUGUCA	Translation	pacid=50104716 locus=Zosma05g02220 ID=Zosma05g02220.1.v3.1 annot-version=v3.1	1
MIR156c	no	Zosma05g05630.1	no	4.5	-1	1	21	109	129	UGACAGAAGAGAGAGCGCACU	:: ::::::::: :::.:	CAUGGGCUCUCUCUCAUGUUA	Cleavage	pacid=50104237 locus=Zosma05g05630 ID=Zosma05g05630.1.v3.1 annot-version=v3.1	1
MIR156c	no	Zosma06g28290.1	no	4.5	-1	1	21	53	72	UGACAGAAGAGAGAGCGCACU	::: .::: ::::::::::	UUUGCAUUCU-UCUUCUGUCA	Translation	pacid=50100719 locus=Zosma06g28290 ID=Zosma06g28290.1.v3.1 annot-version=v3.1	1
MIR156c	no	Zosma05g29400.1	no	5	-1	1	21	1493	1513	UGACAGAAGAGAGAGCGCACU	.:::.:::::.:::::: :	GGUGUGCUCUUUCUUCUAUGG	Cleavage	pacid=50105545 locus=Zosma05g29400 ID=Zosma05g29400.1.v3.1 annot-version=v3.1	1
MIR156c	no	Zosma06g06550.1	no	5	-1	1	21	443	463	UGACAGAAGAGAGAGCGCACU	::::.:::: ::.::.:: :.	AGUGUGCUCACUUUUUUGGCG	Cleavage	pacid=50101219 locus=Zosma06g06550 ID=Zosma06g06550.1.v3.1 annot-version=v3.1	1
MIR156c	no	Zosma05g01440.1	yes	5	-1	1	21	293	313	UGACAGAAGAGAGAGCGCACU	::: ::.:::::: :. ::::	AGUCCGUUCUCUCCUUCGUCA	Cleavage	pacid=50102831 locus=Zosma05g01440 ID=Zosma05g01440.1.v3.1 annot-version=v3.1	1
MIR156c	no	Zosma05g03740.1	no	5	-1	1	21	885	905	UGACAGAAGAGAGAGCGCACU	.::: :.:.:::: :::::.	GGUGGGUUUUCUCAUCUGUUU	Cleavage	pacid=50105444 locus=Zosma05g03740 ID=Zosma05g03740.1.v3.1 annot-version=v3.1	1
MIR156c	no	Zosma03g17670.1	no	5	-1	1	21	630	650	UGACAGAAGAGAGAGCGCACU	.:::.:. .::::::: :::	GGUGUGUGUUCUCUUCCGUCU	Cleavage	pacid=50108581 locus=Zosma03g17670 ID=Zosma03g17670.1.v3.1 annot-version=v3.1	1
MIR156c	no	Zosma03g05390.1	no	5	-1	1	21	434	454	UGACAGAAGAGAGAGCGCACU	.:.::::::::::::	AUCAACUUUUCUCUUCUGUCA	Cleavage	pacid=50106273 locus=Zosma03g05390 ID=Zosma03g05390.1.v3.1 annot-version=v3.1	1
MIR156c	no	Zosma01g30100.1	no	5	-1	1	21	772	792	UGACAGAAGAGAGAGCGCACU	.:::. :: :::.::: ::::	GGUGUUCUAUCUUUUCCGUCA	Cleavage	pacid=50093022 locus=Zosma01g30100 ID=Zosma01g30100.1.v3.1 annot-version=v3.1	1
MIR156c	no	Zosma01g23560.1	no	5	-1	1	21	772	792	UGACAGAAGAGAGAGCGCACU	.:::. :: :::.::: ::::	GGUGUUCUAUCUUUUCCGUCA	Cleavage	pacid=50095436 locus=Zosma01g23560 ID=Zosma01g23560.1.v3.1 annot-version=v3.1	1
MIR156c	no	Zosma01g23530.1	no	5	-1	1	21	772	792	UGACAGAAGAGAGAGCGCACU	.:::. :: :::.::: ::::	GGUGUUCUAUCUUUUCCGUCA	Cleavage	pacid=50093091 locus=Zosma01g23530 ID=Zosma01g23530.1.v3.1 annot-version=v3.1	1
MIR156c	no	Zosma02g18600.1	no	5	-1	1	21	905	925	UGACAGAAGAGAGAGCGCACU	:.:::.:::::::::	CAGAGGUUCUUUCUUCUGUCU	Cleavage	pacid=50089394 locus=Zosma02g18600 ID=Zosma02g18600.1.v3.1 annot-version=v3.1	1
MIR156c	no	Zosma03g12790.1	no	5	-1	1	21	578	598	UGACAGAAGAGAGAGCGCACU	::: ::: :.::::::::..	AGUUGGCUGUUUCUUCUGUUG	Cleavage	pacid=50108291 locus=Zosma03g12790 ID=Zosma03g12790.1.v3.1 annot-version=v3.1	1
MIR156c	no	Zosma07g02560.1	no	5	-1	1	21	437	457	UGACAGAAGAGAGAGCGCACU	::: . .:::::: :::::.:	AGUUUUUUCUCUCAUCUGUUA	Cleavage	pacid=50101724 locus=Zosma07g02560 ID=Zosma07g02560.1.v3.1 annot-version=v3.1	1
MIR156c	no	Zosma04g15010.1	no	5	-1	1	21	1037	1057	UGACAGAAGAGAGAGCGCACU	:::::::.: ::::::	UAACAGCUCUCUUUGCUGUCA	Cleavage	pacid=50098263 locus=Zosma04g15010 ID=Zosma04g15010.1.v3.1 annot-version=v3.1	1
MIR156c	no	Zosma06g28380.1	yes	5	-1	1	21	1780	1800	UGACAGAAGAGAGAGCGCACU	.:::.::::::.: :::	AACCUGCUUUCUCUUUUAUCA	Cleavage	pacid=50100079 locus=Zosma06g28380 ID=Zosma06g28380.1.v3.1 annot-version=v3.1	1
MIR156c	no	Zosma04g24930.1	no	5	-1	1	21	1919	1940	UGACAGAAGA-GAGAGCGCACU	: ::.:: ::. ::::::::::	ACUGUGCCCUUGUCUUCUGUCA	Translation	pacid=50095891 locus=Zosma04g24930 ID=Zosma04g24930.1.v3.1 annot-version=v3.1	1
MIR156c	no	Zosma03g21240.1	no	5	-1	1	21	800	820	UGACAGAAGAGAGAGCGCACU	.:::::: .::::::.:	CAGAUGCUCUCAUUUCUGUUA	Translation	pacid=50106423 locus=Zosma03g21240 ID=Zosma03g21240.1.v3.1 annot-version=v3.1	1
MIR156c	no	Zosma01g23150.1	no	5	-1	1	21	1901	1921	UGACAGAAGAGAGAGCGCACU	:::. .:.:::::::: :..	UGUGUUUUUUCUCUUCUUUUG	Cleavage	pacid=50094067 locus=Zosma01g23150 ID=Zosma01g23150.1.v3.1 annot-version=v3.1	1
MIR156c	no	Zosma05g21300.1	no	5	-1	1	21	1402	1422	UGACAGAAGAGAGAGCGCACU	: ::.:.:.:.:.: :::::	AAUGUGUUUUUUUUACUGUCC	Cleavage	pacid=50104963 locus=Zosma05g21300 ID=Zosma05g21300.1.v3.1 annot-version=v3.1	1
MIR156c	no	Zosma05g11740.1	no	5	-1	1	21	1897	1917	UGACAGAAGAGAGAGCGCACU	: ::.:.:.:.:::::: :.	ACUGUGUUUUUUCUUCUUUUU	Cleavage	pacid=50102802 locus=Zosma05g11740 ID=Zosma05g11740.1.v3.1 annot-version=v3.1	1
MIR156c	no	Zosma05g03500.1	no	5	-1	1	21	1367	1387	UGACAGAAGAGAGAGCGCACU	: :.::::: .::::::::	UGAGUGCUCUGGUUUCUGUCA	Translation	pacid=50103621 locus=Zosma05g03500 ID=Zosma05g03500.1.v3.1 annot-version=v3.1	1
MIR156c	no	Zosma03g19360.1	no	5	-1	1	21	113	133	UGACAGAAGAGAGAGCGCACU	:: ::::::.::: . ::::	UGUUCGCUCUUUCUCUCGUCA	Cleavage	pacid=50105948 locus=Zosma03g19360 ID=Zosma03g19360.1.v3.1 annot-version=v3.1	1
MIR156c	no	Zosma01g25950.1	no	5	-1	1	21	470	490	UGACAGAAGAGAGAGCGCACU	:::. .::::::: .:::..	UGUGUUUUCUCUCUGUUGUUG	Cleavage	pacid=50091758 locus=Zosma01g25950 ID=Zosma01g25950.1.v3.1 annot-version=v3.1	1
MIR156c	no	Zosma06g24800.1	no	5	-1	1	21	129	149	UGACAGAAGAGAGAGCGCACU	.:::: : :::: ::::::.	GGUGCUCCCUCUGUUCUGUUU	Cleavage	pacid=50100372 locus=Zosma06g24800 ID=Zosma06g24800.1.v3.1 annot-version=v3.1	1
MIR156c	no	Zosma04g05770.1	no	5	-1	1	21	59	79	UGACAGAAGAGAGAGCGCACU	:::. .:.:::::::: :..	UGUGUUUUUUCUCUUCUUUUG	Cleavage	pacid=50097322 locus=Zosma04g05770 ID=Zosma04g05770.1.v3.1 annot-version=v3.1	1
MIR156c	no	Zosma05g21710.1	no	5	-1	1	21	140	160	UGACAGAAGAGAGAGCGCACU	::.:::.::::. ::::	UGCUCGUUCUUUCUUUCGUCA	Cleavage	pacid=50104011 locus=Zosma05g21710 ID=Zosma05g21710.1.v3.1 annot-version=v3.1	1
MIR156c	no	Zosma07g02310.1	no	5	-1	1	21	2117	2137	UGACAGAAGAGAGAGCGCACU	:.:.: ::::::.:::..	AUGGUGUUGUCUCUUUUGUUG	Cleavage	pacid=50101776 locus=Zosma07g02310 ID=Zosma07g02310.1.v3.1 annot-version=v3.1	1
MIR156c	no	Zosma07g01500.1	no	5	-1	1	21	1338	1357	UGACAGAAGAGAGAGCGCACU	::::: : ::::.::.::::	AGUGC-CACUCUUUUUUGUCU	Cleavage	pacid=50101870 locus=Zosma07g01500 ID=Zosma07g01500.1.v3.1 annot-version=v3.1	1
MIR156c	no	Zosma06g07600.1	no	5	-1	1	21	2227	2247	UGACAGAAGAGAGAGCGCACU	.:::: : :.:.::::::.:	GGUGCUGUGUUUUUUCUGUUA	Cleavage	pacid=50099542 locus=Zosma06g07600 ID=Zosma06g07600.1.v3.1 annot-version=v3.1	1
MIR156c	no	Zosma06g16940.1	no	5	-1	1	21	24	44	UGACAGAAGAGAGAGCGCACU	::.:.:.:::.::: ::.	UUUGUGUUUUCUUUUCAGUUU	Cleavage	pacid=50100992 locus=Zosma06g16940 ID=Zosma06g16940.1.v3.1 annot-version=v3.1	1
MIR156c	no	Zosma02g04590.1	no	5	-1	1	21	1500	1519	UGACAGAAGAGAGAGCGCACU	:::::::::: ::::::	ACACCGCUCUCUCU-CUGUCA	Cleavage	pacid=50089832 locus=Zosma02g04590 ID=Zosma02g04590.1.v3.1 annot-version=v3.1	1
MIR156c	no	Zosma04g06360.1	no	5	-1	1	21	580	600	UGACAGAAGAGAGAGCGCACU	::.:::.:.::: .:::.	GUUGUGCUUUUUCUAUUGUUU	Cleavage	pacid=50095928 locus=Zosma04g06360 ID=Zosma04g06360.1.v3.1 annot-version=v3.1	1
MIR156c	no	Zosma03g30490.1	no	5	-1	1	21	193	213	UGACAGAAGAGAGAGCGCACU	:.:.:. .::::::::.:	CUGGUGUUUGUUCUUCUGUUA	Cleavage	pacid=50108805 locus=Zosma03g30490 ID=Zosma03g30490.1.v3.1 annot-version=v3.1	1
MIR156c	no	Zosma03g05010.1	no	5	-1	1	21	175	195	UGACAGAAGAGAGAGCGCACU	:.:::.:: ::: :::::	GCAGUGCUUUCCCUUGUGUCA	Translation	pacid=50105999 locus=Zosma03g05010 ID=Zosma03g05010.1.v3.1 annot-version=v3.1	1
MIR156c	no	Zosma06g07040.1	no	5	-1	1	21	43	63	UGACAGAAGAGAGAGCGCACU	.:::: : :.:.::::::.:	GGUGCUGUGUUUUUUCUGUUA	Cleavage	pacid=50100879 locus=Zosma06g07040 ID=Zosma06g07040.1.v3.1 annot-version=v3.1	1
MIR156c	no	Zosma04g16140.1	no	5	-1	1	21	1823	1843	UGACAGAAGAGAGAGCGCACU	::.:::::. : :::::..	UUUGUGCUCUUCCCUCUGUUG	Translation	pacid=50097588 locus=Zosma04g16140 ID=Zosma04g16140.1.v3.1 annot-version=v3.1	1
MIR156c	no	Zosma01g16780.1	no	5	-1	1	21	2064	2084	UGACAGAAGAGAGAGCGCACU	::.:::. .::::. ::::	UCUGUGCUUCUUCUUUGGUCA	Cleavage	pacid=50092543 locus=Zosma01g16780 ID=Zosma01g16780.1.v3.1 annot-version=v3.1	1
MIR156c	no	Zosma01g35560.1	no	5	-1	1	21	1623	1643	UGACAGAAGAGAGAGCGCACU	::::.:::: : :.:::..	CCUGCGUUCUCCCAUUUGUUG	Translation	pacid=50094261 locus=Zosma01g35560 ID=Zosma01g35560.1.v3.1 annot-version=v3.1	1
MIR156c	no	Zosma01g20090.1	no	5	-1	1	21	2031	2051	UGACAGAAGAGAGAGCGCACU	: .:::.:::::::::	CUACCUUUCUUUCUUCUGUCU	Cleavage	pacid=50094858 locus=Zosma01g20090 ID=Zosma01g20090.1.v3.1 annot-version=v3.1	1
MIR156c	no	Zosma277g00050.1	no	5	-1	1	21	804	824	UGACAGAAGAGAGAGCGCACU	::::.:::: : :.:::..	CCUGCGUUCUCCCAUUUGUUG	Translation	pacid=50105809 locus=Zosma277g00050 ID=Zosma277g00050.1.v3.1 annot-version=v3.1	1
MIR156c	no	Zosma06g24860.1	no	5	-1	1	21	1196	1216	UGACAGAAGAGAGAGCGCACU	::::::::.:. :.: :.:	CAUGCGCUCUUUUGUUUUUUA	Cleavage	pacid=50101265 locus=Zosma06g24860 ID=Zosma06g24860.1.v3.1 annot-version=v3.1	1
MIR156c	no	Zosma01g33970.1	no	5	-1	1	21	142	161	UGACAGAAGAGAGAGCGCACU	::: .: :::.:.::.:::::	AGUAUG-UCUUUUUUUUGUCA	Cleavage	pacid=50095093 locus=Zosma01g33970 ID=Zosma01g33970.1.v3.1 annot-version=v3.1	1
MIR156c	no	Zosma06g02210.1	no	5	-1	1	21	911	931	UGACAGAAGAGAGAGCGCACU	: ::.: :: .::::.::::	AUUGUGAUCAUUCUUUUGUCC	Cleavage	pacid=50100137 locus=Zosma06g02210 ID=Zosma06g02210.1.v3.1 annot-version=v3.1	1
MIR156c	no	Zosma01g28170.1	no	5	-1	1	21	401	421	UGACAGAAGAGAGAGCGCACU	::: ::.::::::: ::	CUCACGCGCUUUCUUCUGCCA	Cleavage	pacid=50093125 locus=Zosma01g28170 ID=Zosma01g28170.1.v3.1 annot-version=v3.1	1
MIR156c	no	Zosma03g19750.1	no	5	-1	1	21	1463	1483	UGACAGAAGAGAGAGCGCACU	:: :::::.:.::::: .:	CGUCAGCUCUUUUUUCUGGUA	Cleavage	pacid=50106443 locus=Zosma03g19750 ID=Zosma03g19750.1.v3.1 annot-version=v3.1	1
MIR156c	no	Zosma01g18370.1	no	5	-1	1	21	1066	1086	UGACAGAAGAGAGAGCGCACU	: :. ::.:.::::: ::::	UGGGUCCUUUUUCUUCAGUCA	Cleavage	pacid=50094574 locus=Zosma01g18370 ID=Zosma01g18370.1.v3.1 annot-version=v3.1	1
MIR156c	no	Zosma06g22320.1	no	5	-1	1	21	391	411	UGACAGAAGAGAGAGCGCACU	: ::: .:::.:::: :::.	AAUGCUUUCUUUCUUAUGUUC	Cleavage	pacid=50101360 locus=Zosma06g22320 ID=Zosma06g22320.1.v3.1 annot-version=v3.1	1
MIR156d	yes	Zosma04g17890.1	no	1	-1	1	20	779	798	UGACAGAAGAGAGUGAGCAC	:::::: :::::::::::::	GUGCUCUCUCUCUUCUGUCA	Cleavage	pacid=50097667 locus=Zosma04g17890 ID=Zosma04g17890.1.v3.1 annot-version=v3.1	1
MIR156d	yes	Zosma04g16870.1	no	1	-1	1	20	854	873	UGACAGAAGAGAGUGAGCAC	:::::: :::::::::::::	GUGCUCUCUCUCUUCUGUCA	Cleavage	pacid=50096317 locus=Zosma04g16870 ID=Zosma04g16870.1.v3.1 annot-version=v3.1	1
MIR156d	yes	Zosma05g09900.1	no	1	-1	1	20	995	1014	UGACAGAAGAGAGUGAGCAC	:::::: :::::::::::::	GUGCUCUCUCUCUUCUGUCA	Cleavage	pacid=50104828 locus=Zosma05g09900 ID=Zosma05g09900.1.v3.1 annot-version=v3.1	1
MIR156d	yes	Zosma06g08420.1	no	1.5	-1	1	20	599	618	UGACAGAAGAGAGUGAGCAC	::.:: :::::::::::::	AUGUUCUCUCUCUUCUGUCA	Cleavage	pacid=50101291 locus=Zosma06g08420 ID=Zosma06g08420.1.v3.1 annot-version=v3.1	1
MIR156d	yes	Zosma04g24630.1	no	2.5	-1	1	20	1046	1065	UGACAGAAGAGAGUGAGCAC	::.: ::::::::.::::.	CUGUUAACUCUCUUUUGUCG	Cleavage	pacid=50096757 locus=Zosma04g24630 ID=Zosma04g24630.1.v3.1 annot-version=v3.1	1
MIR156d	yes	Zosma05g03290.1	no	3	-1	1	20	7	26	UGACAGAAGAGAGUGAGCAC	::.:::::::::::: :..	CUGUUCACUCUCUUCUCUUG	Cleavage	pacid=50103443 locus=Zosma05g03290 ID=Zosma05g03290.1.v3.1 annot-version=v3.1	1
MIR156d	yes	Zosma01g01910.1	no	3	-1	1	20	459	477	UGACAGAAGAGAGUGAGCAC	::::: ::.:::::::::.	UUGCUC-CUUUCUUCUGUCG	Cleavage	pacid=50091896 locus=Zosma01g01910 ID=Zosma01g01910.1.v3.1 annot-version=v3.1	1
MIR156d	yes	Zosma07g02010.1	no	3.5	-1	1	20	555	574	UGACAGAAGAGAGUGAGCAC	:: :::::: :.::.:::::	GUACUCACUAUUUUUUGUCA	Translation	pacid=50102145 locus=Zosma07g02010 ID=Zosma07g02010.1.v3.1 annot-version=v3.1	1
MIR156d	yes	Zosma05g26650.1	no	3.5	-1	1	20	681	700	UGACAGAAGAGAGUGAGCAC	:.:.:::::::::: :::	AGGUUUACUCUCUUCUCUCA	Cleavage	pacid=50102309 locus=Zosma05g26650 ID=Zosma05g26650.1.v3.1 annot-version=v3.1	1
MIR156d	yes	Zosma04g09250.1	yes	3.5	-1	1	20	42	61	UGACAGAAGAGAGUGAGCAC	::.:..:::::::: ::.:	CUGUUUGCUCUCUUCAGUUA	Cleavage	pacid=50095728 locus=Zosma04g09250 ID=Zosma04g09250.1.v3.1 annot-version=v3.1	1
MIR156d	yes	Zosma04g02000.1	no	3.5	-1	1	20	1060	1079	UGACAGAAGAGAGUGAGCAC	::::::.:::::::: ::	AUGCUCAUUCUCUUCUCACA	Cleavage	pacid=50097003 locus=Zosma04g02000 ID=Zosma04g02000.1.v3.1 annot-version=v3.1	1
MIR156d	yes	Zosma01g20860.1	no	3.5	-1	1	20	115	133	UGACAGAAGAGAGUGAGCAC	::::.::: ::::::::::	AUGCUUACU-UCUUCUGUCA	Translation	pacid=50092913 locus=Zosma01g20860 ID=Zosma01g20860.1.v3.1 annot-version=v3.1	1
MIR156d	yes	Zosma01g18640.1	no	3.5	-1	1	20	1375	1393	UGACAGAAGAGAGUGAGCAC	::::.::: ::::::::::	AUGCUUACU-UCUUCUGUCA	Translation	pacid=50092494 locus=Zosma01g18640 ID=Zosma01g18640.1.v3.1 annot-version=v3.1	1
MIR156d	yes	Zosma06g20000.1	no	3.5	-1	1	20	25	44	UGACAGAAGAGAGUGAGCAC	:::: :.:.::::::::.	UUGCUAAUUUUCUUCUGUUU	Cleavage	pacid=50100440 locus=Zosma06g20000 ID=Zosma06g20000.1.v3.1 annot-version=v3.1	1
MIR156d	yes	Zosma01g01470.1	no	3.5	-1	1	20	240	259	UGACAGAAGAGAGUGAGCAC	::. .::::::::::: ::	CUGUCUACUCUCUUCUGCCA	Cleavage	pacid=50095435 locus=Zosma01g01470 ID=Zosma01g01470.1.v3.1 annot-version=v3.1	1
MIR156d	yes	Zosma01g34970.1	no	3.5	-1	1	20	1977	1996	UGACAGAAGAGAGUGAGCAC	::: ::: .::::::::.:	AUGCACACGUUCUUCUGUUA	Cleavage	pacid=50093181 locus=Zosma01g34970 ID=Zosma01g34970.1.v3.1 annot-version=v3.1	1
MIR156d	yes	Zosma05g24110.1	no	3.5	-1	1	20	2024	2043	UGACAGAAGAGAGUGAGCAC	: .:::.::::::: ::::	AUUUUCAUUCUCUUCCGUCA	Cleavage	pacid=50103475 locus=Zosma05g24110 ID=Zosma05g24110.1.v3.1 annot-version=v3.1	1
MIR156d	yes	Zosma01g30700.1	no	3.5	-1	1	20	4877	4896	UGACAGAAGAGAGUGAGCAC	:::: :: ::::::::::	UUGCUGUCUAUCUUCUGUCA	Translation	pacid=50091771 locus=Zosma01g30700 ID=Zosma01g30700.1.v3.1 annot-version=v3.1	1
MIR156d	yes	Zosma06g09430.1	no	3.5	-1	1	20	962	981	UGACAGAAGAGAGUGAGCAC	::. :.::::::::::.:	UUGUGAAUUCUCUUCUGUUA	Cleavage	pacid=50099656 locus=Zosma06g09430 ID=Zosma06g09430.1.v3.1 annot-version=v3.1	1
MIR156d	yes	Zosma03g25340.1	no	3.5	-1	1	20	186	205	UGACAGAAGAGAGUGAGCAC	: : : ::::::::::::.	CUCCACUCUCUCUUCUGUCG	Cleavage	pacid=50108824 locus=Zosma03g25340 ID=Zosma03g25340.1.v3.1 annot-version=v3.1	1
MIR156d	yes	Zosma06g24800.1	no	4	-1	1	20	130	149	UGACAGAAGAGAGUGAGCAC	:::::: :::: ::::::.	GUGCUCCCUCUGUUCUGUUU	Cleavage	pacid=50100372 locus=Zosma06g24800 ID=Zosma06g24800.1.v3.1 annot-version=v3.1	1
MIR156d	yes	Zosma05g31100.1	no	4	-1	1	20	126	145	UGACAGAAGAGAGUGAGCAC	.::..:.::::::::::	CAUUUCGUUUUCUUCUGUCA	Cleavage	pacid=50103025 locus=Zosma05g31100 ID=Zosma05g31100.1.v3.1 annot-version=v3.1	1
MIR156d	yes	Zosma06g28980.1	no	4	-1	1	20	480	499	UGACAGAAGAGAGUGAGCAC	.:::.:.::::::::.:	CAAUUCAUUUUCUUCUGUUA	Cleavage	pacid=50100788 locus=Zosma06g28980 ID=Zosma06g28980.1.v3.1 annot-version=v3.1	1
MIR156d	yes	Zosma01g23890.1	no	4	-1	1	20	1370	1389	UGACAGAAGAGAGUGAGCAC	:::::: .::::.::::.	CAGCUCACGUUCUUUUGUCG	Cleavage	pacid=50093520 locus=Zosma01g23890 ID=Zosma01g23890.1.v3.1 annot-version=v3.1	1
MIR156d	yes	Zosma03g29720.1	no	4	-1	1	20	1063	1082	UGACAGAAGAGAGUGAGCAC	::.:::.:::::::: ::	AUGUUCAUUCUCUUCUCACA	Cleavage	pacid=50107105 locus=Zosma03g29720 ID=Zosma03g29720.1.v3.1 annot-version=v3.1	1
MIR156d	yes	Zosma06g11380.1	no	4	-1	1	20	398	417	UGACAGAAGAGAGUGAGCAC	:: ::: ::.:::::: :::	GUUCUCUCUUUCUUCUUUCA	Cleavage	pacid=50101451 locus=Zosma06g11380 ID=Zosma06g11380.1.v3.1 annot-version=v3.1	1
MIR156d	yes	Zosma06g11630.1	no	4	-1	1	20	2358	2377	UGACAGAAGAGAGUGAGCAC	:: .:. ::.::::.:::::	GUCUUUUCUUUCUUUUGUCA	Cleavage	pacid=50099119 locus=Zosma06g11630 ID=Zosma06g11630.1.v3.1 annot-version=v3.1	1
MIR156d	yes	Zosma07g01500.1	no	4	-1	1	20	1339	1357	UGACAGAAGAGAGUGAGCAC	:::: ::::::.::.::::	GUGC-CACUCUUUUUUGUCU	Cleavage	pacid=50101870 locus=Zosma07g01500 ID=Zosma07g01500.1.v3.1 annot-version=v3.1	1
MIR156d	yes	Zosma03g00370.1	no	4	-1	1	20	1673	1692	UGACAGAAGAGAGUGAGCAC	::.: ..::::::::::.	UUGUUGGUUCUCUUCUGUUC	Cleavage	pacid=50106886 locus=Zosma03g00370 ID=Zosma03g00370.1.v3.1 annot-version=v3.1	1
MIR156d	yes	Zosma01g34380.1	no	4	-1	1	20	73	92	UGACAGAAGAGAGUGAGCAC	: ::...::::::::::.	UUCCUUGUUCUCUUCUGUUC	Cleavage	pacid=50091428 locus=Zosma01g34380 ID=Zosma01g34380.1.v3.1 annot-version=v3.1	1
MIR156d	yes	Zosma06g29650.1	no	4	-1	1	20	2809	2828	UGACAGAAGAGAGUGAGCAC	:.:. ::.:.::::::::	AGGUUUUCUUUUUUCUGUCA	Cleavage	pacid=50099740 locus=Zosma06g29650 ID=Zosma06g29650.1.v3.1 annot-version=v3.1	1
MIR156d	yes	Zosma01g32400.1	no	4	-1	1	20	20	39	UGACAGAAGAGAGUGAGCAC	: .:::::.:.:::: :::	UUCUUCACUUUUUUCUUUCA	Cleavage	pacid=50091954 locus=Zosma01g32400 ID=Zosma01g32400.1.v3.1 annot-version=v3.1	1
MIR156d	yes	Zosma05g13860.1	no	4	-1	1	20	160	179	UGACAGAAGAGAGUGAGCAC	: ::::.:::: :.::::.	CUCCUCAUUCUCAUUUGUCG	Cleavage	pacid=50104446 locus=Zosma05g13860 ID=Zosma05g13860.1.v3.1 annot-version=v3.1	1
MIR156d	yes	Zosma05g03250.1	no	4	-1	1	20	511	530	UGACAGAAGAGAGUGAGCAC	: .:::::::.::: :::.	UUUUUCACUCUUUUCGGUCG	Cleavage	pacid=50105247 locus=Zosma05g03250 ID=Zosma05g03250.1.v3.1 annot-version=v3.1	1
MIR156d	yes	Zosma03g04150.1	no	4	-1	1	20	284	303	UGACAGAAGAGAGUGAGCAC	::.: :: .:::::::::.	UUGUUAACCUUCUUCUGUCG	Cleavage	pacid=50109386 locus=Zosma03g04150 ID=Zosma03g04150.1.v3.1 annot-version=v3.1	1
MIR156d	yes	Zosma03g28250.1	no	4	-1	1	20	33	52	UGACAGAAGAGAGUGAGCAC	::::. . ::::::::::.	UUGCUUCUGCUCUUCUGUCG	Cleavage	pacid=50107687 locus=Zosma03g28250 ID=Zosma03g28250.1.v3.1 annot-version=v3.1	1
MIR156d	yes	Zosma06g09780.1	no	4	-1	1	20	1302	1321	UGACAGAAGAGAGUGAGCAC	: ::::::. :::::::..	AUCCUCACUUGCUUCUGUUG	Translation	pacid=50100804 locus=Zosma06g09780 ID=Zosma06g09780.1.v3.1 annot-version=v3.1	1
MIR156d	yes	Zosma05g08260.1	no	4	-1	1	20	1301	1320	UGACAGAAGAGAGUGAGCAC	: .:.:.::: ::::::::	AUUUUUAUUCUGUUCUGUCA	Cleavage	pacid=50105502 locus=Zosma05g08260 ID=Zosma05g08260.1.v3.1 annot-version=v3.1	1
MIR156d	yes	Zosma07g01510.1	no	4	-1	1	20	1560	1579	UGACAGAAGAGAGUGAGCAC	::: :::::::::: : ::	UUGCACACUCUCUUCAGCCA	Cleavage	pacid=50102006 locus=Zosma07g01510 ID=Zosma07g01510.1.v3.1 annot-version=v3.1	1
MIR156d	yes	Zosma01g19450.1	no	4	-1	1	20	1415	1434	UGACAGAAGAGAGUGAGCAC	:: :. .:::::::::::	AUGGUUCUUCUCUUCUGUCU	Cleavage	pacid=50093919 locus=Zosma01g19450 ID=Zosma01g19450.1.v3.1 annot-version=v3.1	1
MIR156d	yes	Zosma02g14810.1	no	4	-1	1	20	742	761	UGACAGAAGAGAGUGAGCAC	:: :: :::::::. ::::	AUGAUCUCUCUCUUUCGUCA	Cleavage	pacid=50088910 locus=Zosma02g14810 ID=Zosma02g14810.1.v3.1 annot-version=v3.1	1
MIR156d	yes	Zosma02g22280.1	no	4	-1	1	20	717	736	UGACAGAAGAGAGUGAGCAC	: : :::::::: .:::::	AUACACACUCUCUGUUGUCA	Cleavage	pacid=50088827 locus=Zosma02g22280 ID=Zosma02g22280.1.v3.1 annot-version=v3.1	1
MIR156d	yes	Zosma01g03550.1	no	4	-1	1	20	717	736	UGACAGAAGAGAGUGAGCAC	: : :::::::: .:::::	AUACACACUCUCUAUUGUCA	Cleavage	pacid=50093146 locus=Zosma01g03550 ID=Zosma01g03550.1.v3.1 annot-version=v3.1	1
MIR156d	yes	Zosma06g08100.1	no	4.5	-1	1	20	476	495	UGACAGAAGAGAGUGAGCAC	:::.:.:.::::::: ::.	GUGUUUAUUCUCUUCAGUUC	Cleavage	pacid=50100537 locus=Zosma06g08100 ID=Zosma06g08100.1.v3.1 annot-version=v3.1	1
MIR156d	yes	Zosma01g33630.1	no	4.5	-1	1	20	1459	1478	UGACAGAAGAGAGUGAGCAC	:::.:::.::::: .:::.	GUGUUCAUUCUCUGUUGUUC	Cleavage	pacid=50094827 locus=Zosma01g33630 ID=Zosma01g33630.1.v3.1 annot-version=v3.1	1
MIR156d	yes	Zosma02g05000.1	no	4.5	-1	1	20	266	285	UGACAGAAGAGAGUGAGCAC	::::::.:::::::: :	CUGCUCAUUCUCUUCUCUAC	Cleavage	pacid=50088997 locus=Zosma02g05000 ID=Zosma02g05000.1.v3.1 annot-version=v3.1	1
MIR156d	yes	Zosma05g20090.1	no	4.5	-1	1	20	2916	2935	UGACAGAAGAGAGUGAGCAC	::::.::::::::::	CAUGGCACUUUCUUCUGUCA	Cleavage	pacid=50105129 locus=Zosma05g20090 ID=Zosma05g20090.1.v3.1 annot-version=v3.1	1
MIR156d	yes	Zosma05g16490.1	no	4.5	-1	1	20	521	540	UGACAGAAGAGAGUGAGCAC	.:::.::::::.::::	UGCUUCAUUCUCUUUUGUCU	Cleavage	pacid=50104137 locus=Zosma05g16490 ID=Zosma05g16490.1.v3.1 annot-version=v3.1	1
MIR156d	yes	Zosma06g09080.1	no	4.5	-1	1	20	938	957	UGACAGAAGAGAGUGAGCAC	::::: :.:::: :.::::	GUGCUGAUUCUCCUUUGUCU	Cleavage	pacid=50101294 locus=Zosma06g09080 ID=Zosma06g09080.1.v3.1 annot-version=v3.1	1
MIR156d	yes	Zosma05g11040.1	no	4.5	-1	1	20	177	196	UGACAGAAGAGAGUGAGCAC	::...::::::.:::.:	GGUCUUGUUCUCUUUUGUUA	Cleavage	pacid=50103451 locus=Zosma05g11040 ID=Zosma05g11040.1.v3.1 annot-version=v3.1	1
MIR156d	yes	Zosma03g30960.1	no	4.5	-1	1	20	180	199	UGACAGAAGAGAGUGAGCAC	::::::. .::::::::	CACCUCACUUCUUUCUGUCA	Translation	pacid=50106121 locus=Zosma03g30960 ID=Zosma03g30960.1.v3.1 annot-version=v3.1	1
MIR156d	yes	Zosma04g20290.1	no	4.5	-1	1	20	2198	2217	UGACAGAAGAGAGUGAGCAC	.:.:.:::.::::::.:	UACUUUAUUCUUUUCUGUUA	Cleavage	pacid=50097180 locus=Zosma04g20290 ID=Zosma04g20290.1.v3.1 annot-version=v3.1	1
MIR156d	yes	Zosma03g03170.1	no	4.5	-1	1	20	80	99	UGACAGAAGAGAGUGAGCAC	.::::::::::: :::.	GGUUUCACUCUCUUCCGUCG	Cleavage	pacid=50105976 locus=Zosma03g03170 ID=Zosma03g03170.1.v3.1 annot-version=v3.1	1
MIR156d	yes	Zosma06g14540.1	no	4.5	-1	1	20	1069	1088	UGACAGAAGAGAGUGAGCAC	:::::::::.::: : ::	AAGCUCACUCUUUUCAGGCA	Cleavage	pacid=50100869 locus=Zosma06g14540 ID=Zosma06g14540.1.v3.1 annot-version=v3.1	1
MIR156d	yes	Zosma01g17320.1	no	4.5	-1	1	20	85	104	UGACAGAAGAGAGUGAGCAC	::::::.::::: .: ::.	CUGCUCAUUCUCUCUUCUCG	Cleavage	pacid=50092854 locus=Zosma01g17320 ID=Zosma01g17320.1.v3.1 annot-version=v3.1	1
MIR156d	yes	Zosma01g38420.1	no	4.5	-1	1	20	1024	1043	UGACAGAAGAGAGUGAGCAC	::::.:: . ::::::::.	UUGCUUACGUACUUCUGUCG	Translation	pacid=50092284 locus=Zosma01g38420 ID=Zosma01g38420.1.v3.1 annot-version=v3.1	1
MIR156d	yes	Zosma03g03180.1	no	4.5	-1	1	20	1086	1105	UGACAGAAGAGAGUGAGCAC	:: :::::::::::.:	ACUAUCCCUCUCUUCUGUUA	Cleavage	pacid=50108556 locus=Zosma03g03180 ID=Zosma03g03180.1.v3.1 annot-version=v3.1	1
MIR156d	yes	Zosma06g26970.1	yes	4.5	-1	1	20	272	291	UGACAGAAGAGAGUGAGCAC	::::::.:::: :.: :.:	AUGCUCAUUCUCAUUUAUUA	Cleavage	pacid=50099320 locus=Zosma06g26970 ID=Zosma06g26970.1.v3.1 annot-version=v3.1	1
MIR156d	yes	Zosma06g30670.1	no	4.5	-1	1	20	380	399	UGACAGAAGAGAGUGAGCAC	:::::.::.:: :.: :::	UUGCUCGCUUUCCUUUUUCA	Cleavage	pacid=50100520 locus=Zosma06g30670 ID=Zosma06g30670.1.v3.1 annot-version=v3.1	1
MIR156d	yes	Zosma03g00180.1	no	4.5	-1	1	20	5659	5680	UGACAGAAGAGAGUG--AGCAC	:::: ::::.::::::: ::	UUGCUUCCACUUUCUUCUGACA	Cleavage	pacid=50109510 locus=Zosma03g00180 ID=Zosma03g00180.1.v3.1 annot-version=v3.1	1
MIR156d	yes	Zosma01g27500.1	no	4.5	-1	1	20	117	137	UGACAGAAGAGAGUGA-GCAC	::: :::: ::::::::::	UUGCAUCACCCUCUUCUGUCC	Cleavage	pacid=50092243 locus=Zosma01g27500 ID=Zosma01g27500.1.v3.1 annot-version=v3.1	1
MIR156d	yes	Zosma02g07710.1	no	4.5	-1	1	20	72	91	UGACAGAAGAGAGUGAGCAC	:.:: ::.::::::::.	AGGUUCUCUUUCUUCUGUUU	Cleavage	pacid=50089922 locus=Zosma02g07710 ID=Zosma02g07710.1.v3.1 annot-version=v3.1	1
MIR156d	yes	Zosma05g29690.1	no	4.5	-1	1	20	54	72	UGACAGAAGAGAGUGAGCAC	::: :::::.::::.:::.	GUG-UCACUUUCUUUUGUUU	Cleavage	pacid=50102893 locus=Zosma05g29690 ID=Zosma05g29690.1.v3.1 annot-version=v3.1	1
MIR156d	yes	Zosma05g12350.1	no	4.5	-1	1	20	719	738	UGACAGAAGAGAGUGAGCAC	:::: .::::::.:::.	UGGCUCUUUCUCUUUUGUUU	Cleavage	pacid=50104848 locus=Zosma05g12350 ID=Zosma05g12350.1.v3.1 annot-version=v3.1	1
MIR156d	yes	Zosma01g25600.1	no	4.5	-1	1	20	865	884	UGACAGAAGAGAGUGAGCAC	::: ::::::::::::	CAUCUCUGUCUCUUCUGUCA	Cleavage	pacid=50095099 locus=Zosma01g25600 ID=Zosma01g25600.1.v3.1 annot-version=v3.1	1
MIR156d	yes	Zosma01g02060.1	no	4.5	-1	1	20	288	307	UGACAGAAGAGAGUGAGCAC	:: :::.:::::::: ::.	GUCAUCAUUCUCUUCUUUCG	Cleavage	pacid=50092226 locus=Zosma01g02060 ID=Zosma01g02060.1.v3.1 annot-version=v3.1	1
MIR156d	yes	Zosma03g27010.1	no	4.5	-1	1	20	28	47	UGACAGAAGAGAGUGAGCAC	: .:::.:::::::: ::	CUCUUCAUUCUCUUCUUUCU	Cleavage	pacid=50108992 locus=Zosma03g27010 ID=Zosma03g27010.1.v3.1 annot-version=v3.1	1
MIR156d	yes	Zosma03g06670.1	no	4.5	-1	1	20	403	422	UGACAGAAGAGAGUGAGCAC	: .:.:::::::::: ::	CUCUUUACUCUCUUCUCUCU	Cleavage	pacid=50107541 locus=Zosma03g06670 ID=Zosma03g06670.1.v3.1 annot-version=v3.1	1
MIR156d	yes	Zosma03g28680.1	no	4.5	-1	1	20	1145	1164	UGACAGAAGAGAGUGAGCAC	:: :::::. :::::::.	UUGAUCACUUACUUCUGUUC	Translation	pacid=50108488 locus=Zosma03g28680 ID=Zosma03g28680.1.v3.1 annot-version=v3.1	1
MIR156d	yes	Zosma04g20520.1	no	4.5	-1	1	20	1013	1032	UGACAGAAGAGAGUGAGCAC	::: : ::::::.:::.:	CAGCUAAAUCUCUUUUGUUA	Cleavage	pacid=50097251 locus=Zosma04g20520 ID=Zosma04g20520.1.v3.1 annot-version=v3.1	1
MIR156d	yes	Zosma01g10930.1	no	4.5	-1	1	20	1544	1563	UGACAGAAGAGAGUGAGCAC	: ::::::.:: :: ::::	AUUCUCACUUUCCUCGGUCA	Cleavage	pacid=50091342 locus=Zosma01g10930 ID=Zosma01g10930.1.v3.1 annot-version=v3.1	1
MIR156d	yes	Zosma03g34800.1	no	4.5	-1	1	20	136	155	UGACAGAAGAGAGUGAGCAC	:: :..::::.:::: :.:	CUGGUUGCUCUUUUCUCUUA	Cleavage	pacid=50106988 locus=Zosma03g34800 ID=Zosma03g34800.1.v3.1 annot-version=v3.1	1
MIR156d	yes	Zosma02g03080.1	no	4.5	-1	1	20	349	368	UGACAGAAGAGAGUGAGCAC	: :::::::::::: : :.	UUCCUCACUCUCUUCGGCCG	Cleavage	pacid=50089439 locus=Zosma02g03080 ID=Zosma02g03080.1.v3.1 annot-version=v3.1	1
MIR156d	yes	Zosma04g15950.1	no	4.5	-1	1	20	526	545	UGACAGAAGAGAGUGAGCAC	: ::::::::: :.::: :	AUUCUCACUCUCAUUUGUGA	Cleavage	pacid=50096860 locus=Zosma04g15950 ID=Zosma04g15950.1.v3.1 annot-version=v3.1	1
MIR156d	yes	Zosma01g00790.1	no	4.5	-1	1	20	2463	2482	UGACAGAAGAGAGUGAGCAC	: ::...::::: :::::.	AUACUUGUUCUCUGCUGUCG	Cleavage	pacid=50094648 locus=Zosma01g00790 ID=Zosma01g00790.1.v3.1 annot-version=v3.1	1
MIR156d	yes	Zosma06g09800.1	no	4.5	-1	1	20	246	265	UGACAGAAGAGAGUGAGCAC	: .:::.:::::::: :..	UUCUUCAUUCUCUUCUCUUG	Cleavage	pacid=50099661 locus=Zosma06g09800 ID=Zosma06g09800.1.v3.1 annot-version=v3.1	1
MIR156d	yes	Zosma05g22500.1	no	4.5	-1	1	20	1406	1425	UGACAGAAGAGAGUGAGCAC	::.: :.:::.: .:::::	AUGUUGAUUCUUUCUUGUCA	Cleavage	pacid=50105536 locus=Zosma05g22500 ID=Zosma05g22500.1.v3.1 annot-version=v3.1	1
MIR156d	yes	Zosma03g22930.1	no	4.5	-1	1	20	1369	1388	UGACAGAAGAGAGUGAGCAC	::: ..::.:::::: :.:	CUGCAUGCUUUCUUCUCUUA	Cleavage	pacid=50109110 locus=Zosma03g22930 ID=Zosma03g22930.1.v3.1 annot-version=v3.1	1
MIR156d	yes	Zosma01g34180.1	no	4.5	-1	1	20	225	244	UGACAGAAGAGAGUGAGCAC	: ::::.::::::: :::	UUCCUCAUUCUCUUCCAUCA	Cleavage	pacid=50092792 locus=Zosma01g34180 ID=Zosma01g34180.1.v3.1 annot-version=v3.1	1
MIR156d	yes	Zosma02g04960.1	no	4.5	-1	1	20	75	94	UGACAGAAGAGAGUGAGCAC	: ::::: :::::. ::::	AUCCUCACCCUCUUUCGUCA	Cleavage	pacid=50088926 locus=Zosma02g04960 ID=Zosma02g04960.1.v3.1 annot-version=v3.1	1
MIR156d	yes	Zosma03g02670.1	no	4.5	-1	1	20	845	864	UGACAGAAGAGAGUGAGCAC	::::: . .::::.:::.:	AUGCUCCUAUUCUUUUGUUA	Cleavage	pacid=50107024 locus=Zosma03g02670 ID=Zosma03g02670.1.v3.1 annot-version=v3.1	1
MIR156d	yes	Zosma01g03610.1	no	4.5	-1	1	20	431	450	UGACAGAAGAGAGUGAGCAC	::::: .:. .::.:::::	AUGCUCUUUUCUUUUUGUCA	Translation	pacid=50094872 locus=Zosma01g03610 ID=Zosma01g03610.1.v3.1 annot-version=v3.1	1
MIR156d	yes	Zosma01g22780.1	no	4.5	-1	1	20	800	819	UGACAGAAGAGAGUGAGCAC	::.: .. ::.::::::::	UUGUUGGUGCUUUUCUGUCA	Cleavage	pacid=50093017 locus=Zosma01g22780 ID=Zosma01g22780.1.v3.1 annot-version=v3.1	1
MIR156d	yes	Zosma06g04600.1	no	5	-1	1	20	2267	2287	UGACAG-AAGAGAGUGAGCAC	:::::::.:.:::: .::::.	GUGCUCAUUUUCUUGUUGUCG	Cleavage	pacid=50100008 locus=Zosma06g04600 ID=Zosma06g04600.1.v3.1 annot-version=v3.1	1
MIR156d	yes	Zosma01g25620.1	no	5	-1	1	20	282	301	UGACAGAAGAGAGUGAGCAC	:::::::. .:: ::::::	GUGCUCAUCUUCAUCUGUCU	Cleavage	pacid=50091865 locus=Zosma01g25620 ID=Zosma01g25620.1.v3.1 annot-version=v3.1	1
MIR156d	yes	Zosma06g24480.1	no	5	-1	1	20	2818	2837	UGACAGAAGAGAGUGAGCAC	:::.:::. ::.::::: .:	GUGUUCAUACUUUUCUGGUA	Cleavage	pacid=50099129 locus=Zosma06g24480 ID=Zosma06g24480.1.v3.1 annot-version=v3.1	1
MIR156d	yes	Zosma06g22390.1	no	5	-1	1	20	477	496	UGACAGAAGAGAGUGAGCAC	:::::::::::.: ::	AAUCUCACUCUCUUUUUUCU	Cleavage	pacid=50100071 locus=Zosma06g22390 ID=Zosma06g22390.1.v3.1 annot-version=v3.1	1
MIR156d	yes	Zosma03g20090.1	no	5	-1	1	20	584	603	UGACAGAAGAGAGUGAGCAC	:::.: :. ::.:::::::	GUGUUGAUGCUUUUCUGUCU	Cleavage	pacid=50107618 locus=Zosma03g20090 ID=Zosma03g20090.1.v3.1 annot-version=v3.1	1
MIR156d	yes	Zosma03g02460.1	no	5	-1	1	20	823	842	UGACAGAAGAGAGUGAGCAC	: ::::. :::.::::::.	GAGCUCGAUCUUUUCUGUUC	Cleavage	pacid=50106834 locus=Zosma03g02460 ID=Zosma03g02460.1.v3.1 annot-version=v3.1	1
MIR156d	yes	Zosma03g16430.1	no	5	-1	1	20	113	132	UGACAGAAGAGAGUGAGCAC	:: :::::::::::: ::	GUCCUCACUCUCUUCGAUCU	Cleavage	pacid=50108343 locus=Zosma03g16430 ID=Zosma03g16430.1.v3.1 annot-version=v3.1	1
MIR156d	yes	Zosma04g01330.1	no	5	-1	1	20	558	577	UGACAGAAGAGAGUGAGCAC	:::: .::::::::::	GAAGUCACCUUCUUCUGUCA	Cleavage	pacid=50097133 locus=Zosma04g01330 ID=Zosma04g01330.1.v3.1 annot-version=v3.1	1
MIR156d	yes	Zosma01g19670.1	no	5	-1	1	20	2954	2973	UGACAGAAGAGAGUGAGCAC	:::::.::::: ::::	UCUAUCACUUUCUUCAGUCA	Cleavage	pacid=50093158 locus=Zosma01g19670 ID=Zosma01g19670.1.v3.1 annot-version=v3.1	1
MIR156d	yes	Zosma04g05770.1	no	5	-1	1	20	60	79	UGACAGAAGAGAGUGAGCAC	:::.:. .:::::::: :..	GUGUUUUUUCUCUUCUUUUG	Cleavage	pacid=50097322 locus=Zosma04g05770 ID=Zosma04g05770.1.v3.1 annot-version=v3.1	1
MIR156d	yes	Zosma01g25950.1	no	5	-1	1	20	471	490	UGACAGAAGAGAGUGAGCAC	:::.:. :::::: .:::..	GUGUUUUCUCUCUGUUGUUG	Cleavage	pacid=50091758 locus=Zosma01g25950 ID=Zosma01g25950.1.v3.1 annot-version=v3.1	1
MIR156d	yes	Zosma06g11550.1	no	5	-1	1	20	2946	2965	UGACAGAAGAGAGUGAGCAC	.:::::.::: ::::.:	CGCUUCACUUUCUACUGUUA	Cleavage	pacid=50100189 locus=Zosma06g11550 ID=Zosma06g11550.1.v3.1 annot-version=v3.1	1
MIR156d	yes	Zosma03g12010.1	no	5	-1	1	20	467	486	UGACAGAAGAGAGUGAGCAC	:: .:::.: : ::::::::	GUCUUCAUUAUGUUCUGUCA	Translation	pacid=50107113 locus=Zosma03g12010 ID=Zosma03g12010.1.v3.1 annot-version=v3.1	1
MIR156d	yes	Zosma01g23530.1	no	5	-1	1	20	773	792	UGACAGAAGAGAGUGAGCAC	:::.:: :::.::: ::::	GUGUUCUAUCUUUUCCGUCA	Cleavage	pacid=50093091 locus=Zosma01g23530 ID=Zosma01g23530.1.v3.1 annot-version=v3.1	1
MIR156d	yes	Zosma01g30100.1	no	5	-1	1	20	773	792	UGACAGAAGAGAGUGAGCAC	:::.:: :::.::: ::::	GUGUUCUAUCUUUUCCGUCA	Cleavage	pacid=50093022 locus=Zosma01g30100 ID=Zosma01g30100.1.v3.1 annot-version=v3.1	1
MIR156d	yes	Zosma01g23560.1	no	5	-1	1	20	773	792	UGACAGAAGAGAGUGAGCAC	:::.:: :::.::: ::::	GUGUUCUAUCUUUUCCGUCA	Cleavage	pacid=50095436 locus=Zosma01g23560 ID=Zosma01g23560.1.v3.1 annot-version=v3.1	1
MIR156d	yes	Zosma04g06390.1	no	5	-1	1	20	26	45	UGACAGAAGAGAGUGAGCAC	:::::. :::::.:::.	UCGCUCAUCCUCUUUUGUUC	Cleavage	pacid=50096246 locus=Zosma04g06390 ID=Zosma04g06390.1.v3.1 annot-version=v3.1	1
MIR156d	yes	Zosma03g17800.1	no	5	-1	1	20	2145	2164	UGACAGAAGAGAGUGAGCAC	.:.::::::::: :::.	CCUUUUACUCUCUUCCGUCG	Cleavage	pacid=50106602 locus=Zosma03g17800 ID=Zosma03g17800.1.v3.1 annot-version=v3.1	1
MIR156d	yes	Zosma03g00730.1	no	5	-1	1	20	293	312	UGACAGAAGAGAGUGAGCAC	::::: ..:::.::: ::..	GUGCUGGUUCUUUUCCGUUG	Cleavage	pacid=50106178 locus=Zosma03g00730 ID=Zosma03g00730.1.v3.1 annot-version=v3.1	1
MIR156d	yes	Zosma05g33160.1	no	5	-1	1	20	1708	1727	UGACAGAAGAGAGUGAGCAC	:: :::.::.:::: : :::	GUUCUCGCUUUCUUAUUUCA	Cleavage	pacid=50105243 locus=Zosma05g33160 ID=Zosma05g33160.1.v3.1 annot-version=v3.1	1
MIR156d	yes	Zosma02g02210.1	no	5	-1	1	20	61	80	UGACAGAAGAGAGUGAGCAC	:: ::...:::.::: :::.	GUUCUUGUUCUUUUCGGUCG	Cleavage	pacid=50090875 locus=Zosma02g02210 ID=Zosma02g02210.1.v3.1 annot-version=v3.1	1
MIR156d	yes	Zosma04g25020.1	no	5	-1	1	20	1196	1215	UGACAGAAGAGAGUGAGCAC	::::: : .::::.:::::	GUGCUGAGCUUCUUUUGUCA	Cleavage	pacid=50097017 locus=Zosma04g25020 ID=Zosma04g25020.1.v3.1 annot-version=v3.1	1
MIR156d	yes	Zosma06g22840.1	no	5	-1	1	20	2158	2177	UGACAGAAGAGAGUGAGCAC	:::. :: :::.::: ::::	GUGUACAAUCUUUUCCGUCA	Cleavage	pacid=50101430 locus=Zosma06g22840 ID=Zosma06g22840.1.v3.1 annot-version=v3.1	1
MIR156d	yes	Zosma01g23150.1	no	5	-1	1	20	1902	1921	UGACAGAAGAGAGUGAGCAC	:::.:. .:::::::: :..	GUGUUUUUUCUCUUCUUUUG	Cleavage	pacid=50094067 locus=Zosma01g23150 ID=Zosma01g23150.1.v3.1 annot-version=v3.1	1
MIR156d	yes	Zosma01g21600.1	no	5	-1	1	20	12444	12462	UGACAGAAGAGAGUGAGCAC	: :.:::::.:::::: :::	GGGUUCACUUUCUUCU-UCA	Cleavage	pacid=50091702 locus=Zosma01g21600 ID=Zosma01g21600.1.v3.1 annot-version=v3.1	1
MIR156d	yes	Zosma03g04960.1	no	5	-1	1	20	1923	1942	UGACAGAAGAGAGUGAGCAC	:::::: :::::.:: .:	UAGCUCACACUCUUUUGGUA	Cleavage	pacid=50108340 locus=Zosma03g04960 ID=Zosma03g04960.1.v3.1 annot-version=v3.1	1
MIR156d	yes	Zosma04g15010.1	no	5	-1	1	20	1152	1171	UGACAGAAGAGAGUGAGCAC	:.::: .::::::::::	UCGUUCAACUUCUUCUGUCA	Cleavage	pacid=50098263 locus=Zosma04g15010 ID=Zosma04g15010.1.v3.1 annot-version=v3.1	1
MIR156d	yes	Zosma02g20660.1	no	5	-1	1	20	668	687	UGACAGAAGAGAGUGAGCAC	:::::.::::: : :::.	CUGCUCGCUCUCCUGUGUUU	Cleavage	pacid=50089998 locus=Zosma02g20660 ID=Zosma02g20660.1.v3.1 annot-version=v3.1	1
MIR156d	yes	Zosma04g01020.1	no	5	-1	1	20	899	918	UGACAGAAGAGAGUGAGCAC	::.::: .:::::::::	CUGUUCAAGUUCUUCUGUCU	Cleavage	pacid=50097336 locus=Zosma04g01020 ID=Zosma04g01020.1.v3.1 annot-version=v3.1	1
MIR156d	yes	Zosma01g30750.1	no	5	-1	1	20	818	837	UGACAGAAGAGAGUGAGCAC	::::::.:. :: :::::	UUGCUCAUUUACUACUGUCU	Translation	pacid=50091618 locus=Zosma01g30750 ID=Zosma01g30750.1.v3.1 annot-version=v3.1	1
MIR156d	yes	Zosma02g16750.1	no	5	-1	1	20	1938	1957	UGACAGAAGAGAGUGAGCAC	::::::: .::::::.:	AGGCUCACUACUUUCUGUUA	Translation	pacid=50090856 locus=Zosma02g16750 ID=Zosma02g16750.1.v3.1 annot-version=v3.1	1
MIR156d	yes	Zosma03g27910.1	no	5	-1	1	20	238	257	UGACAGAAGAGAGUGAGCAC	::::::::. :: ::::.	CUGCUCACUUACUACUGUUU	Translation	pacid=50106637 locus=Zosma03g27910 ID=Zosma03g27910.1.v3.1 annot-version=v3.1	1
MIR156d	yes	Zosma01g35350.1	no	5	-1	1	20	262	280	UGACAGAAGAGAGUGAGCAC	::: :::::.::::: :::.	GUGGUCACUUUCUUC-GUCG	Cleavage	pacid=50092176 locus=Zosma01g35350 ID=Zosma01g35350.1.v3.1 annot-version=v3.1	1
MIR156d	yes	Zosma06g07770.1	no	5	-1	1	20	127	146	UGACAGAAGAGAGUGAGCAC	: :::: :::::::: ::	AUCCUCAAUCUCUUCUCUCC	Cleavage	pacid=50101479 locus=Zosma06g07770 ID=Zosma06g07770.1.v3.1 annot-version=v3.1	1
MIR156d	yes	Zosma06g27540.1	no	5	-1	1	20	105	124	UGACAGAAGAGAGUGAGCAC	:.:::. :::: ::::::	CAGUUCAUCCUCUGCUGUCA	Cleavage	pacid=50100820 locus=Zosma06g27540 ID=Zosma06g27540.1.v3.1 annot-version=v3.1	1
MIR156d	yes	Zosma04g03580.1	yes	5	-1	1	20	552	571	UGACAGAAGAGAGUGAGCAC	::::::: :::: :::..	ACGCUCACUGUCUUAUGUUG	Translation	pacid=50096609 locus=Zosma04g03580 ID=Zosma04g03580.1.v3.1 annot-version=v3.1	1
MIR156d	yes	Zosma06g02810.1	no	5	-1	1	20	1470	1488	UGACAGAAGAGAGUGAGCAC	: :::::::.::::: ::.:	GAGCUCACUUUCUUC-GUUA	Cleavage	pacid=50101509 locus=Zosma06g02810 ID=Zosma06g02810.1.v3.1 annot-version=v3.1	1
MIR156d	yes	Zosma05g12540.1	no	5	-1	1	20	1373	1392	UGACAGAAGAGAGUGAGCAC	::::..::::.: ::: .:	UUGCUUGCUCUUUGCUGGUA	Cleavage	pacid=50104317 locus=Zosma05g12540 ID=Zosma05g12540.1.v3.1 annot-version=v3.1	1
MIR156d	yes	Zosma01g09250.1	no	5	-1	1	20	641	660	UGACAGAAGAGAGUGAGCAC	::.:...:::::::: ::	AUGUUUGUUCUCUUCUUGCA	Cleavage	pacid=50091628 locus=Zosma01g09250 ID=Zosma01g09250.1.v3.1 annot-version=v3.1	1
MIR156d	yes	Zosma05g15450.1	no	5	-1	1	20	416	435	UGACAGAAGAGAGUGAGCAC	::::::::.:.: .:: .:	CUGCUCACUUUUUCUUGAUA	Cleavage	pacid=50104951 locus=Zosma05g15450 ID=Zosma05g15450.1.v3.1 annot-version=v3.1	1
MIR156d	yes	Zosma01g20090.1	no	5	-1	1	20	2032	2051	UGACAGAAGAGAGUGAGCAC	::. ::.:::::::::	UACCUUUCUUUCUUCUGUCU	Cleavage	pacid=50094858 locus=Zosma01g20090 ID=Zosma01g20090.1.v3.1 annot-version=v3.1	1
MIR156d	yes	Zosma05g34080.1	no	5	-1	1	20	53	72	UGACAGAAGAGAGUGAGCAC	:::::: :. .::::::..	UUGCUCAGUUGUUUCUGUUG	Translation	pacid=50102900 locus=Zosma05g34080 ID=Zosma05g34080.1.v3.1 annot-version=v3.1	1
MIR156d	yes	Zosma06g02280.1	no	5	-1	1	20	1359	1378	UGACAGAAGAGAGUGAGCAC	::::..::. .: ::::::	UUGCUUGCUUAUUGCUGUCA	Translation	pacid=50100417 locus=Zosma06g02280 ID=Zosma06g02280.1.v3.1 annot-version=v3.1	1
MIR156d	yes	Zosma03g05230.1	no	5	-1	1	20	347	369	UGACAGAAGAGAGU---GAGCAC	::::. :::::::: :::::	AUGCUUGCAACUCUCUUGUGUCA	Cleavage	pacid=50109138 locus=Zosma03g05230 ID=Zosma03g05230.1.v3.1 annot-version=v3.1	1
MIR156d	yes	Zosma01g04190.1	no	5	-1	1	20	1058	1077	UGACAGAAGAGAGUGAGCAC	::::::. ::.: ::::..	CUGCUCAUCCUUUACUGUUG	Cleavage	pacid=50091183 locus=Zosma01g04190 ID=Zosma01g04190.1.v3.1 annot-version=v3.1	1
MIR156e	no	Zosma07g02010.1	no	2	-1	1	21	554	574	UGACAGAAGAUAGUGAGCACA	::: ::::::::.::.:::::	UGUACUCACUAUUUUUUGUCA	Cleavage	pacid=50102145 locus=Zosma07g02010 ID=Zosma07g02010.1.v3.1 annot-version=v3.1	1
MIR156e	no	Zosma01g30700.1	no	2	-1	1	21	4876	4896	UGACAGAAGAUAGUGAGCACA	:::: :::::::::::::	AUUGCUGUCUAUCUUCUGUCA	Cleavage	pacid=50091771 locus=Zosma01g30700 ID=Zosma01g30700.1.v3.1 annot-version=v3.1	1
MIR156e	no	Zosma04g17890.1	no	2.5	-1	1	21	778	798	UGACAGAAGAUAGUGAGCACA	::::::: :: ::::::::::	UGUGCUCUCUCUCUUCUGUCA	Translation	pacid=50097667 locus=Zosma04g17890 ID=Zosma04g17890.1.v3.1 annot-version=v3.1	1
MIR156e	no	Zosma04g16870.1	no	2.5	-1	1	21	853	873	UGACAGAAGAUAGUGAGCACA	::::::: :: ::::::::::	UGUGCUCUCUCUCUUCUGUCA	Translation	pacid=50096317 locus=Zosma04g16870 ID=Zosma04g16870.1.v3.1 annot-version=v3.1	1
MIR156e	no	Zosma05g09900.1	no	2.5	-1	1	21	994	1014	UGACAGAAGAUAGUGAGCACA	::::::: :: ::::::::::	UGUGCUCUCUCUCUUCUGUCA	Translation	pacid=50104828 locus=Zosma05g09900 ID=Zosma05g09900.1.v3.1 annot-version=v3.1	1
MIR156e	no	Zosma06g08420.1	no	3	-1	1	21	598	618	UGACAGAAGAUAGUGAGCACA	::.:: :: ::::::::::	CAUGUUCUCUCUCUUCUGUCA	Translation	pacid=50101291 locus=Zosma06g08420 ID=Zosma06g08420.1.v3.1 annot-version=v3.1	1
MIR156e	no	Zosma03g12010.1	no	3.5	-1	1	21	466	486	UGACAGAAGAUAGUGAGCACA	:: .:::.::: ::::::::	GGUCUUCAUUAUGUUCUGUCA	Cleavage	pacid=50107113 locus=Zosma03g12010 ID=Zosma03g12010.1.v3.1 annot-version=v3.1	1
MIR156e	no	Zosma02g16750.1	no	3.5	-1	1	21	1937	1957	UGACAGAAGAUAGUGAGCACA	:::::::: .::::::.:	AAGGCUCACUACUUUCUGUUA	Translation	pacid=50090856 locus=Zosma02g16750 ID=Zosma02g16750.1.v3.1 annot-version=v3.1	1
MIR156e	no	Zosma01g20860.1	no	3.5	-1	1	21	114	133	UGACAGAAGAUAGUGAGCACA	: ::::.::: ::::::::::	UAUGCUUACU-UCUUCUGUCA	Translation	pacid=50092913 locus=Zosma01g20860 ID=Zosma01g20860.1.v3.1 annot-version=v3.1	1
MIR156e	no	Zosma01g18640.1	no	3.5	-1	1	21	1374	1393	UGACAGAAGAUAGUGAGCACA	: ::::.::: ::::::::::	UAUGCUUACU-UCUUCUGUCA	Translation	pacid=50092494 locus=Zosma01g18640 ID=Zosma01g18640.1.v3.1 annot-version=v3.1	1
MIR156e	no	Zosma05g33150.1	no	3.5	-1	1	21	487	507	UGACAGAAGAUAGUGAGCACA	::.:::::::: :::: ::	ACUGUUCACUAUCAUCUGCCA	Cleavage	pacid=50102735 locus=Zosma05g33150 ID=Zosma05g33150.1.v3.1 annot-version=v3.1	1
MIR156e	no	Zosma06g24960.1	no	3.5	-1	1	21	50	70	UGACAGAAGAUAGUGAGCACA	::: .::::::::::::	GGCACUCUUUAUCUUCUGUCA	Cleavage	pacid=50099250 locus=Zosma06g24960 ID=Zosma06g24960.1.v3.1 annot-version=v3.1	1
MIR156e	no	Zosma03g23710.1	no	3.5	-1	1	21	333	353	UGACAGAAGAUAGUGAGCACA	: ::.: ::.::::::::.:	UAUGUUAUCUGUCUUCUGUUA	Cleavage	pacid=50107430 locus=Zosma03g23710 ID=Zosma03g23710.1.v3.1 annot-version=v3.1	1
MIR156e	no	Zosma01g35600.1	no	3.5	-1	1	21	1200	1220	UGACAGAAGAUAGUGAGCACA	: ::: :::: ::::::::	CCUUCUCUCUAUGUUCUGUCA	Cleavage	pacid=50092385 locus=Zosma01g35600 ID=Zosma01g35600.1.v3.1 annot-version=v3.1	2
MIR156e	no	Zosma06g28150.1	no	3.5	-1	1	21	610	630	UGACAGAAGAUAGUGAGCACA	::. :.::::::.:::::	GCUGUGAAUUAUCUUUUGUCA	Cleavage	pacid=50100185 locus=Zosma06g28150 ID=Zosma06g28150.1.v3.1 annot-version=v3.1	1
MIR156e	no	Zosma06g28160.1	no	3.5	-1	1	21	610	630	UGACAGAAGAUAGUGAGCACA	::. :.::::::.:::::	GCUGUGAAUUAUCUUUUGUCA	Cleavage	pacid=50100480 locus=Zosma06g28160 ID=Zosma06g28160.1.v3.1 annot-version=v3.1	1
MIR156e	no	Zosma06g28170.1	no	3.5	-1	1	21	610	630	UGACAGAAGAUAGUGAGCACA	::. :.::::::.:::::	GCUGUGAAUUAUCUUUUGUCA	Cleavage	pacid=50099591 locus=Zosma06g28170 ID=Zosma06g28170.1.v3.1 annot-version=v3.1	1
MIR156e	no	Zosma04g22110.1	no	4	-1	1	21	20	40	UGACAGAAGAUAGUGAGCACA	:: :.:::.::::::.: :::	UGAGUUCAUUAUCUUUUAUCA	Cleavage	pacid=50097439 locus=Zosma04g22110 ID=Zosma04g22110.1.v3.1 annot-version=v3.1	1
MIR156e	no	Zosma03g02250.1	no	4	-1	1	21	858	878	UGACAGAAGAUAGUGAGCACA	:: ::::.::: ::::::::	UGACCUCAUUAUGUUCUGUCA	Cleavage	pacid=50106045 locus=Zosma03g02250 ID=Zosma03g02250.1.v3.1 annot-version=v3.1	1
MIR156e	no	Zosma05g24480.1	no	4	-1	1	21	356	376	UGACAGAAGAUAGUGAGCACA	:: ::::: ::::::::: :	CGUCCUCACCAUCUUCUGUAA	Cleavage	pacid=50104363 locus=Zosma05g24480 ID=Zosma05g24480.1.v3.1 annot-version=v3.1	1
MIR156e	no	Zosma04g00880.1	no	4	-1	1	21	700	720	UGACAGAAGAUAGUGAGCACA	:::::: ::::::::: :	CUUGCUCAGUAUCUUCUGGCU	Cleavage	pacid=50096229 locus=Zosma04g00880 ID=Zosma04g00880.1.v3.1 annot-version=v3.1	1
MIR156e	no	Zosma05g21730.1	no	4	-1	1	21	1921	1941	UGACAGAAGAUAGUGAGCACA	: ::.:::::: :::.: :::	UUUGUUCACUACCUUUUCUCA	Translation	pacid=50102476 locus=Zosma05g21730 ID=Zosma05g21730.1.v3.1 annot-version=v3.1	1
MIR156e	no	Zosma04g03580.1	yes	4	-1	1	21	551	571	UGACAGAAGAUAGUGAGCACA	:::::::.:::: :::..	AACGCUCACUGUCUUAUGUUG	Cleavage	pacid=50096609 locus=Zosma04g03580 ID=Zosma04g03580.1.v3.1 annot-version=v3.1	1
MIR156e	no	Zosma01g19770.1	no	4	-1	1	21	1628	1648	UGACAGAAGAUAGUGAGCACA	::.:.. :::.:::::::.	GCUGUUUGGUAUUUUCUGUCG	Cleavage	pacid=50092345 locus=Zosma01g19770 ID=Zosma01g19770.1.v3.1 annot-version=v3.1	1
MIR156e	no	Zosma04g24930.1	no	4	-1	1	21	1921	1940	UGACAGAAGAUAGUGAGCACA	::::: : .:.::::::::::	UGUGCCC-UUGUCUUCUGUCA	Cleavage	pacid=50095891 locus=Zosma04g24930 ID=Zosma04g24930.1.v3.1 annot-version=v3.1	1
MIR156e	no	Zosma01g04670.1	no	4	-1	1	21	30	50	UGACAGAAGAUAGUGAGCACA	::::..:::: :::: :::	GCUGCUUGCUAUGUUCUUUCA	Cleavage	pacid=50094317 locus=Zosma01g04670 ID=Zosma01g04670.1.v3.1 annot-version=v3.1	1
MIR156e	no	Zosma06g00530.1	no	4	-1	1	21	122	142	UGACAGAAGAUAGUGAGCACA	::: ::::.::.:::::	AUCCCUCUCUAUUUUUUGUCA	Cleavage	pacid=50100504 locus=Zosma06g00530 ID=Zosma06g00530.1.v3.1 annot-version=v3.1	1
MIR156e	no	Zosma02g16530.1	no	4	-1	1	21	73	93	UGACAGAAGAUAGUGAGCACA	: ::::: ::.:::::: ::	UCUGCUCUCUGUCUUCUCUCC	Cleavage	pacid=50089600 locus=Zosma02g16530 ID=Zosma02g16530.1.v3.1 annot-version=v3.1	1
MIR156e	no	Zosma06g22090.1	no	4	-1	1	21	1561	1581	UGACAGAAGAUAGUGAGCACA	:::: :.:::::: ::::	GAUGCUAAUUAUCUUAUGUCU	Cleavage	pacid=50099932 locus=Zosma06g22090 ID=Zosma06g22090.1.v3.1 annot-version=v3.1	1
MIR156e	no	Zosma06g17020.1	no	4	-1	1	21	1309	1329	UGACAGAAGAUAGUGAGCACA	:: ::::::.:: :::::	AAGGCACACUAUUUUAUGUCA	Cleavage	pacid=50101275 locus=Zosma06g17020 ID=Zosma06g17020.1.v3.1 annot-version=v3.1	1
MIR156e	no	Zosma04g06510.1	no	4	-1	1	21	274	293	UGACAGAAGAUAGUGAGCACA	::::: :. :::::::::::	GGUGCU-AUCAUCUUCUGUCA	Cleavage	pacid=50096591 locus=Zosma04g06510 ID=Zosma04g06510.1.v3.1 annot-version=v3.1	1
MIR156e	no	Zosma04g24630.1	no	4	-1	1	21	1045	1065	UGACAGAAGAUAGUGAGCACA	: ::.: ::: ::::.::::.	UCUGUUAACUCUCUUUUGUCG	Translation	pacid=50096757 locus=Zosma04g24630 ID=Zosma04g24630.1.v3.1 annot-version=v3.1	1
MIR156e	no	Zosma03g29560.1	yes	4	-1	1	21	3199	3219	UGACAGAAGAUAGUGAGCACA	:: :::::::.::.:: .:	CUUGAUCACUAUUUUUUGCUA	Cleavage	pacid=50108895 locus=Zosma03g29560 ID=Zosma03g29560.1.v3.1 annot-version=v3.1	1
MIR156e	no	Zosma01g34070.1	no	4	-1	1	21	150	170	UGACAGAAGAUAGUGAGCACA	::::: ::.: ::.:::.:	CCUGCUCUCUGUAUUUUGUUA	Cleavage	pacid=50093571 locus=Zosma01g34070 ID=Zosma01g34070.1.v3.1 annot-version=v3.1	1
MIR156e	no	Zosma30g00010.1	no	4	-1	1	21	207	227	UGACAGAAGAUAGUGAGCACA	::::: ::.: ::.:::.:	CCUGCUCUCUGUAUUUUGUUA	Cleavage	pacid=50091161 locus=Zosma30g00010 ID=Zosma30g00010.1.v3.1 annot-version=v3.1	1
MIR156e	no	Zosma04g26780.1	no	4	-1	1	21	266	286	UGACAGAAGAUAGUGAGCACA	: .::..:::: :::::::	CUUCUUCGUUAUCCUCUGUCA	Cleavage	pacid=50097391 locus=Zosma04g26780 ID=Zosma04g26780.1.v3.1 annot-version=v3.1	1
MIR156e	no	Zosma01g00050.1	no	4	-1	1	21	1246	1266	UGACAGAAGAUAGUGAGCACA	:: .:::.:::::::::	AAUGAGUACUGUCUUCUGUCU	Cleavage	pacid=50092712 locus=Zosma01g00050 ID=Zosma01g00050.1.v3.1 annot-version=v3.1	1
MIR156e	no	Zosma06g09700.1	no	4	-1	1	21	3227	3247	UGACAGAAGAUAGUGAGCACA	: : ...::::::::::.:	GUUCCAUGUUAUCUUCUGUUA	Cleavage	pacid=50100176 locus=Zosma06g09700 ID=Zosma06g09700.1.v3.1 annot-version=v3.1	1
MIR156e	no	Zosma01g41810.1	yes	4	-1	1	21	1397	1417	UGACAGAAGAUAGUGAGCACA	:: .:::::::::: :::	CUUGGAUACUAUCUUCUCUCA	Cleavage	pacid=50093570 locus=Zosma01g41810 ID=Zosma01g41810.1.v3.1 annot-version=v3.1	1
MIR156e	no	Zosma04g20450.1	no	4.5	-1	1	21	2734	2754	UGACAGAAGAUAGUGAGCACA	::::::: ::::: :.:::.	UGUGCUCUCUAUCCUUUGUUU	Cleavage	pacid=50095893 locus=Zosma04g20450 ID=Zosma04g20450.1.v3.1 annot-version=v3.1	1
MIR156e	no	Zosma03g35790.1	no	4.5	-1	1	21	767	787	UGACAGAAGAUAGUGAGCACA	:::::...:.:.::.:::.	CGUGCUUGUUGUUUUUUGUUU	Cleavage	pacid=50106939 locus=Zosma03g35790 ID=Zosma03g35790.1.v3.1 annot-version=v3.1	1
MIR156e	no	Zosma01g30360.1	no	4.5	-1	1	21	624	644	UGACAGAAGAUAGUGAGCACA	:: .:..:::::::.:::.	GGUAUUUGCUAUCUUUUGUUU	Cleavage	pacid=50095183 locus=Zosma01g30360 ID=Zosma01g30360.1.v3.1 annot-version=v3.1	2
MIR156e	no	Zosma07g01480.1	no	4.5	-1	1	21	100	120	UGACAGAAGAUAGUGAGCACA	: :.:::: :::::::: ::	AGCGUUCACGAUCUUCUGGCA	Cleavage	pacid=50102094 locus=Zosma07g01480 ID=Zosma07g01480.1.v3.1 annot-version=v3.1	1
MIR156e	no	Zosma02g00440.1	no	4.5	-1	1	21	185	205	UGACAGAAGAUAGUGAGCACA	::::..::::: ::::..	AAGGCUCGUUAUCUGCUGUUG	Cleavage	pacid=50090377 locus=Zosma02g00440 ID=Zosma02g00440.1.v3.1 annot-version=v3.1	1
MIR156e	no	Zosma04g20630.1	no	4.5	-1	1	21	1606	1626	UGACAGAAGAUAGUGAGCACA	: ::.:.:. .::::.:::.:	UUUGUUUAUGGUCUUUUGUUA	Cleavage	pacid=50096465 locus=Zosma04g20630 ID=Zosma04g20630.1.v3.1 annot-version=v3.1	1
MIR156e	no	Zosma05g03290.1	no	4.5	-1	1	21	6	26	UGACAGAAGAUAGUGAGCACA	::.::::: :::::: :..	GCUGUUCACUCUCUUCUCUUG	Translation	pacid=50103443 locus=Zosma05g03290 ID=Zosma05g03290.1.v3.1 annot-version=v3.1	1
MIR156e	no	Zosma02g00910.1	no	4.5	-1	1	21	162	181	UGACAGAAGAUAGUGAGCACA	::::: :::.:.::::::.:	UGUGCA-ACUGUUUUCUGUUA	Cleavage	pacid=50089019 locus=Zosma02g00910 ID=Zosma02g00910.1.v3.1 annot-version=v3.1	1
MIR156e	no	Zosma406g00020.1	no	4.5	-1	1	21	162	181	UGACAGAAGAUAGUGAGCACA	::::: :::.:.::::::.:	UGUGCA-ACUGUUUUCUGUUA	Cleavage	pacid=50098391 locus=Zosma406g00020 ID=Zosma406g00020.1.v3.1 annot-version=v3.1	1
MIR156e	no	Zosma15g00260.1	no	4.5	-1	1	21	162	181	UGACAGAAGAUAGUGAGCACA	::::: :::.:.::::::.:	UGUGCA-ACUGUUUUCUGUUA	Cleavage	pacid=50105712 locus=Zosma15g00260 ID=Zosma15g00260.1.v3.1 annot-version=v3.1	1
MIR156e	no	Zosma05g13910.1	no	4.5	-1	1	21	53	73	UGACAGAAGAUAGUGAGCACA	::.:.::::::: :: ::.	ACUGUUUACUAUCUACUCUCG	Cleavage	pacid=50103764 locus=Zosma05g13910 ID=Zosma05g13910.1.v3.1 annot-version=v3.1	1
MIR156e	no	Zosma05g26670.1	no	4.5	-1	1	21	5551	5571	UGACAGAAGAUAGUGAGCACA	: : :::.::::.:::: ::	UAUUCUCGCUAUUUUCUUUCU	Cleavage	pacid=50103642 locus=Zosma05g26670 ID=Zosma05g26670.1.v3.1 annot-version=v3.1	1
MIR156e	no	Zosma05g05140.1	no	4.5	-1	1	21	408	428	UGACAGAAGAUAGUGAGCACA	: :::. .:::::::: :::	CGCGCUUCUUAUCUUCUCUCA	Cleavage	pacid=50103808 locus=Zosma05g05140 ID=Zosma05g05140.1.v3.1 annot-version=v3.1	1
MIR156e	no	Zosma05g21770.1	no	4.5	-1	1	21	1147	1167	UGACAGAAGAUAGUGAGCACA	: :: :.::::::.: :::	CUUCCUGAUUAUCUUUUUUCA	Cleavage	pacid=50104800 locus=Zosma05g21770 ID=Zosma05g21770.1.v3.1 annot-version=v3.1	1
MIR156e	no	Zosma03g20460.1	no	4.5	-1	1	21	410	430	UGACAGAAGAUAGUGAGCACA	:: .:::::::::::..	CUCCCUGGCUAUCUUCUGUUG	Cleavage	pacid=50108248 locus=Zosma03g20460 ID=Zosma03g20460.1.v3.1 annot-version=v3.1	1
MIR156e	no	Zosma01g28530.1	no	4.5	-1	1	21	1384	1404	UGACAGAAGAUAGUGAGCACA	: ::.:: .::::::: :::	UCUGUUCCUUAUCUUCGGUCU	Cleavage	pacid=50094368 locus=Zosma01g28530 ID=Zosma01g28530.1.v3.1 annot-version=v3.1	1
MIR156e	no	Zosma02g01180.1	no	4.5	-1	1	21	831	851	UGACAGAAGAUAGUGAGCACA	:: ..:::::::::::.	GCAGCGUGCUAUCUUCUGUUU	Cleavage	pacid=50089098 locus=Zosma02g01180 ID=Zosma02g01180.1.v3.1 annot-version=v3.1	1
MIR156e	no	Zosma01g03880.1	no	4.5	-1	1	21	295	315	UGACAGAAGAUAGUGAGCACA	: : ::.:.:::: ::::::	UCUUCUUAUUAUCAUCUGUCU	Cleavage	pacid=50094919 locus=Zosma01g03880 ID=Zosma01g03880.1.v3.1 annot-version=v3.1	1
MIR156e	no	Zosma06g26730.1	no	4.5	-1	1	21	2858	2878	UGACAGAAGAUAGUGAGCACA	: : .:.:.:::: :::::.:	UUUCUUUAUUAUCCUCUGUUA	Cleavage	pacid=50100057 locus=Zosma06g26730 ID=Zosma06g26730.1.v3.1 annot-version=v3.1	1
MIR156e	no	Zosma01g36640.1	no	4.5	-1	1	21	2164	2184	UGACAGAAGAUAGUGAGCACA	: .:: ::::::.:::::	AUUUUUCCAUAUCUUUUGUCA	Cleavage	pacid=50094802 locus=Zosma01g36640 ID=Zosma01g36640.1.v3.1 annot-version=v3.1	1
MIR156e	no	Zosma01g17420.1	no	4.5	-1	1	21	1386	1406	UGACAGAAGAUAGUGAGCACA	:: :::::::.: ::::.	GAUGGUCACUAUUUCCUGUUU	Cleavage	pacid=50091849 locus=Zosma01g17420 ID=Zosma01g17420.1.v3.1 annot-version=v3.1	1
MIR156e	no	Zosma01g07890.1	no	4.5	-1	1	21	1441	1461	UGACAGAAGAUAGUGAGCACA	::: ::.:::.:::: ::	AAUGCACAUUAUUUUCUUUCU	Cleavage	pacid=50091355 locus=Zosma01g07890 ID=Zosma01g07890.1.v3.1 annot-version=v3.1	1
MIR156e	no	Zosma01g19710.1	no	4.5	-1	1	21	99	119	UGACAGAAGAUAGUGAGCACA	::::. ::. ::::::::	GUUGCUUCCUGCCUUCUGUCC	Translation	pacid=50091502 locus=Zosma01g19710 ID=Zosma01g19710.1.v3.1 annot-version=v3.1	1
MIR156e	no	Zosma06g20000.1	no	4.5	-1	1	21	24	44	UGACAGAAGAUAGUGAGCACA	:::: :.: ::::::::.	GUUGCUAAUUUUCUUCUGUUU	Translation	pacid=50100440 locus=Zosma06g20000 ID=Zosma06g20000.1.v3.1 annot-version=v3.1	1
MIR156e	no	Zosma01g38240.1	no	4.5	-1	1	21	398	418	UGACAGAAGAUAGUGAGCACA	:: .:.::::::::: ::	AACGCCUAUUAUCUUCUGGCA	Cleavage	pacid=50091661 locus=Zosma01g38240 ID=Zosma01g38240.1.v3.1 annot-version=v3.1	1
MIR156e	no	Zosma06g04550.1	no	4.5	-1	1	21	289	309	UGACAGAAGAUAGUGAGCACA	:: :::.:::::::: :.	GAUGAUCAUUAUCUUCUCUUC	Cleavage	pacid=50100973 locus=Zosma06g04550 ID=Zosma06g04550.1.v3.1 annot-version=v3.1	1
MIR156e	no	Zosma07g02550.1	no	4.5	-1	1	21	43	63	UGACAGAAGAUAGUGAGCACA	:.: ::::::::.:: ::	UUGGUUAACUAUCUUUUGACA	Cleavage	pacid=50101948 locus=Zosma07g02550 ID=Zosma07g02550.1.v3.1 annot-version=v3.1	1
MIR156e	no	Zosma06g11630.1	no	4.5	-1	1	21	1494	1514	UGACAGAAGAUAGUGAGCACA	::. ::.:.::::.::: :	CCUGUGCAUUGUCUUUUGUAA	Cleavage	pacid=50099119 locus=Zosma06g11630 ID=Zosma06g11630.1.v3.1 annot-version=v3.1	2
MIR156e	no	Zosma01g34970.1	no	4.5	-1	1	21	1976	1996	UGACAGAAGAUAGUGAGCACA	::: ::: ::::::::.:	CAUGCACACGUUCUUCUGUUA	Translation	pacid=50093181 locus=Zosma01g34970 ID=Zosma01g34970.1.v3.1 annot-version=v3.1	1
MIR156e	no	Zosma01g31160.1	no	4.5	-1	1	21	2044	2064	UGACAGAAGAUAGUGAGCACA	:::: :. ::::::: :::	CAUGCUGAUCAUCUUCUCUCA	Cleavage	pacid=50094424 locus=Zosma01g31160 ID=Zosma01g31160.1.v3.1 annot-version=v3.1	1
MIR156e	no	Zosma03g00370.1	no	4.5	-1	1	21	1919	1939	UGACAGAAGAUAGUGAGCACA	::.:: :: :::::::::	CAUGUUCUGUAACUUCUGUCA	Translation	pacid=50106886 locus=Zosma03g00370 ID=Zosma03g00370.1.v3.1 annot-version=v3.1	1
MIR156e	no	Zosma06g19760.1	no	4.5	-1	1	21	1450	1470	UGACAGAAGAUAGUGAGCACA	:: ::: :::.::.:::..	AAUGGUCAGUAUUUUUUGUUG	Cleavage	pacid=50101546 locus=Zosma06g19760 ID=Zosma06g19760.1.v3.1 annot-version=v3.1	1
MIR156e	no	Zosma01g19120.1	no	5	-1	1	21	222	242	UGACAGAAGAUAGUGAGCACA	: ::::.:.:::::::::	UAUGCUUAUUAUCUUCUGCGA	Cleavage	pacid=50091659 locus=Zosma01g19120 ID=Zosma01g19120.1.v3.1 annot-version=v3.1	1
MIR156e	no	Zosma01g08740.1	no	5	-1	1	21	4536	4556	UGACAGAAGAUAGUGAGCACA	:::::: : :.:.: ::::::	UGUGCUAAAUGUUUACUGUCA	Cleavage	pacid=50093900 locus=Zosma01g08740 ID=Zosma01g08740.1.v3.1 annot-version=v3.1	1
MIR156e	no	Zosma01g30360.1	no	5	-1	1	21	303	323	UGACAGAAGAUAGUGAGCACA	:::. ..:::::::::::	GGUGUAUGCUAUCUUCUGUAU	Cleavage	pacid=50095183 locus=Zosma01g30360 ID=Zosma01g30360.1.v3.1 annot-version=v3.1	2
MIR156e	no	Zosma02g19780.1	no	5	-1	1	21	704	723	UGACAGAAGAUAGUGAGCACA	::: .:::.::::::: ::::	UGUAUUCAUUAUCUUC-GUCA	Cleavage	pacid=50088798 locus=Zosma02g19780 ID=Zosma02g19780.1.v3.1 annot-version=v3.1	1
MIR156e	no	Zosma01g13600.1	no	5	-1	1	21	706	726	UGACAGAAGAUAGUGAGCACA	:::::::.:::.::. : .:	GGUGCUCAUUAUUUUUGGCUA	Cleavage	pacid=50091314 locus=Zosma01g13600 ID=Zosma01g13600.1.v3.1 annot-version=v3.1	1
MIR156e	no	Zosma06g07490.1	no	5	-1	1	21	338	358	UGACAGAAGAUAGUGAGCACA	:::.:::.::::: .: :.:	GGUGUUCAUUAUCUCUUCUUA	Cleavage	pacid=50100508 locus=Zosma06g07490 ID=Zosma06g07490.1.v3.1 annot-version=v3.1	1
MIR156e	no	Zosma06g13240.1	no	5	-1	1	21	178	198	UGACAGAAGAUAGUGAGCACA	:::: : :.:::::::: ::	UGUGAUGAUUAUCUUCUAUCC	Cleavage	pacid=50100708 locus=Zosma06g13240 ID=Zosma06g13240.1.v3.1 annot-version=v3.1	1
MIR156e	no	Zosma02g01500.1	no	5	-1	1	21	149	169	UGACAGAAGAUAGUGAGCACA	:::::.. :.::::: ::.:	AGUGCUUGGUGUCUUCAGUUA	Cleavage	pacid=50089406 locus=Zosma02g01500 ID=Zosma02g01500.1.v3.1 annot-version=v3.1	1
MIR156e	no	Zosma01g35600.1	no	5	-1	1	21	2478	2498	UGACAGAAGAUAGUGAGCACA	:: :::: ::: :::::::	GGUUCUCAGUAUGUUCUGUCC	Cleavage	pacid=50092385 locus=Zosma01g35600 ID=Zosma01g35600.1.v3.1 annot-version=v3.1	2
MIR156e	no	Zosma06g04970.1	no	5	-1	1	21	1380	1400	UGACAGAAGAUAGUGAGCACA	.::..::::::::::.	CUGCUUCGUUAUCUUCUGUUU	Cleavage	pacid=50099814 locus=Zosma06g04970 ID=Zosma06g04970.1.v3.1 annot-version=v3.1	1
MIR156e	no	Zosma02g24340.1	no	5	-1	1	21	796	816	UGACAGAAGAUAGUGAGCACA	::: :::::::::::.	AUGAAUCAAUAUCUUCUGUCG	Cleavage	pacid=50090356 locus=Zosma02g24340 ID=Zosma02g24340.1.v3.1 annot-version=v3.1	1
MIR156e	no	Zosma02g10610.1	no	5	-1	1	21	283	303	UGACAGAAGAUAGUGAGCACA	::.::::::::: :::	GGGUCUUACUAUCUUCCGUCU	Cleavage	pacid=50088730 locus=Zosma02g10610 ID=Zosma02g10610.1.v3.1 annot-version=v3.1	1
MIR156e	no	Zosma01g04890.1	no	5	-1	1	21	943	964	UGACAGAAGAUAGUG-AGCACA	::::: ::::::.:::: :..	AGUGCUGCACUAUUUUCUCUUG	Cleavage	pacid=50091724 locus=Zosma01g04890 ID=Zosma01g04890.1.v3.1 annot-version=v3.1	1
MIR156e	no	Zosma05g33080.1	no	5	-1	1	21	2167	2187	UGACAGAAGAUAGUGAGCACA	::: :::: .:.:: :::::	AGUGGUCACAGUUUUAUGUCA	Cleavage	pacid=50103970 locus=Zosma05g33080 ID=Zosma05g33080.1.v3.1 annot-version=v3.1	1
MIR156e	no	Zosma06g28980.1	no	5	-1	1	21	479	499	UGACAGAAGAUAGUGAGCACA	.:::.: ::::::::.:	GCAAUUCAUUUUCUUCUGUUA	Translation	pacid=50100788 locus=Zosma06g28980 ID=Zosma06g28980.1.v3.1 annot-version=v3.1	1
MIR156e	no	Zosma05g13040.1	no	5	-1	1	21	23	43	UGACAGAAGAUAGUGAGCACA	::::::: ::::: :::	GAAUCUCACUAGCUUCUUUCA	Translation	pacid=50104530 locus=Zosma05g13040 ID=Zosma05g13040.1.v3.1 annot-version=v3.1	1
MIR156e	no	Zosma05g19790.1	no	5	-1	1	21	425	445	UGACAGAAGAUAGUGAGCACA	.:::::.:::::: :.:	CCAAUUCACUGUCUUCUCUUA	Cleavage	pacid=50102479 locus=Zosma05g19790 ID=Zosma05g19790.1.v3.1 annot-version=v3.1	1
MIR156e	no	Zosma05g03240.1	no	5	-1	1	21	428	448	UGACAGAAGAUAGUGAGCACA	.:.:::::.::::: ::	UCACUUUACUAUUUUCUGCCA	Cleavage	pacid=50102999 locus=Zosma05g03240 ID=Zosma05g03240.1.v3.1 annot-version=v3.1	1
MIR156e	no	Zosma01g27740.1	no	5	-1	1	21	77	97	UGACAGAAGAUAGUGAGCACA	:: .:..::.: ::::::.:	CGUCUUUGCUGUGUUCUGUUA	Cleavage	pacid=50094615 locus=Zosma01g27740 ID=Zosma01g27740.1.v3.1 annot-version=v3.1	1
MIR156e	no	Zosma05g31100.1	no	5	-1	1	21	125	145	UGACAGAAGAUAGUGAGCACA	.::..: ::::::::::	CCAUUUCGUUUUCUUCUGUCA	Translation	pacid=50103025 locus=Zosma05g31100 ID=Zosma05g31100.1.v3.1 annot-version=v3.1	1
MIR156e	no	Zosma06g24480.1	no	5	-1	1	21	369	389	UGACAGAAGAUAGUGAGCACA	: :::::.: .::::. :::.	UAUGCUCGCCGUCUUUGGUCG	Cleavage	pacid=50099129 locus=Zosma06g24480 ID=Zosma06g24480.1.v3.1 annot-version=v3.1	1
MIR156e	no	Zosma01g25780.1	no	5	-1	1	21	1138	1158	UGACAGAAGAUAGUGAGCACA	::::::::.:.::: : :	GCUGCUCACUGUUUUCCGCCU	Cleavage	pacid=50092101 locus=Zosma01g25780 ID=Zosma01g25780.1.v3.1 annot-version=v3.1	1
MIR156e	no	Zosma01g23890.1	no	5	-1	1	21	1369	1389	UGACAGAAGAUAGUGAGCACA	:::::: ::::.::::.	GCAGCUCACGUUCUUUUGUCG	Translation	pacid=50093520 locus=Zosma01g23890 ID=Zosma01g23890.1.v3.1 annot-version=v3.1	1
MIR156e	no	Zosma01g29930.1	no	5	-1	1	21	1075	1095	UGACAGAAGAUAGUGAGCACA	::::.:.::: ::::: :	CCUGCUUAUUAUGUUCUGGCU	Cleavage	pacid=50092234 locus=Zosma01g29930 ID=Zosma01g29930.1.v3.1 annot-version=v3.1	1
MIR156e	no	Zosma05g26650.1	no	5	-1	1	21	680	700	UGACAGAAGAUAGUGAGCACA	:.:.::: :::::: :::	CAGGUUUACUCUCUUCUCUCA	Translation	pacid=50102309 locus=Zosma05g26650 ID=Zosma05g26650.1.v3.1 annot-version=v3.1	1
MIR156e	no	Zosma04g18580.1	no	5	-1	1	21	129	150	UGACAGAAGAUAGU-GAGCACA	:: ::: .:::::::::::.	CGUUCUCUGCUAUCUUCUGUUC	Cleavage	pacid=50096428 locus=Zosma04g18580 ID=Zosma04g18580.1.v3.1 annot-version=v3.1	1
MIR156e	no	Zosma06g11630.1	no	5	-1	1	21	2357	2377	UGACAGAAGAUAGUGAGCACA	:: .:. :: ::::.:::::	GGUCUUUUCUUUCUUUUGUCA	Translation	pacid=50099119 locus=Zosma06g11630 ID=Zosma06g11630.1.v3.1 annot-version=v3.1	2
MIR156e	no	Zosma06g23640.1	no	5	-1	1	21	544	564	UGACAGAAGAUAGUGAGCACA	::.:.:: : :::::::..	AUUGUUUACGAGCUUCUGUUG	Translation	pacid=50101484 locus=Zosma06g23640 ID=Zosma06g23640.1.v3.1 annot-version=v3.1	1
MIR156e	no	Zosma03g23170.1	no	5	-1	1	21	395	415	UGACAGAAGAUAGUGAGCACA	::::..:::::: .:: .:	CAUGCUUGCUAUCUCUUGAUA	Cleavage	pacid=50109502 locus=Zosma03g23170 ID=Zosma03g23170.1.v3.1 annot-version=v3.1	1
MIR156f	no	Zosma04g17890.1	no	1	-1	1	20	779	798	UGACAGAAGAGAGUGAGCAC	:::::: :::::::::::::	GUGCUCUCUCUCUUCUGUCA	Cleavage	pacid=50097667 locus=Zosma04g17890 ID=Zosma04g17890.1.v3.1 annot-version=v3.1	1
MIR156f	no	Zosma04g16870.1	no	1	-1	1	20	854	873	UGACAGAAGAGAGUGAGCAC	:::::: :::::::::::::	GUGCUCUCUCUCUUCUGUCA	Cleavage	pacid=50096317 locus=Zosma04g16870 ID=Zosma04g16870.1.v3.1 annot-version=v3.1	1
MIR156f	no	Zosma05g09900.1	no	1	-1	1	20	995	1014	UGACAGAAGAGAGUGAGCAC	:::::: :::::::::::::	GUGCUCUCUCUCUUCUGUCA	Cleavage	pacid=50104828 locus=Zosma05g09900 ID=Zosma05g09900.1.v3.1 annot-version=v3.1	1
MIR156f	no	Zosma06g08420.1	no	1.5	-1	1	20	599	618	UGACAGAAGAGAGUGAGCAC	::.:: :::::::::::::	AUGUUCUCUCUCUUCUGUCA	Cleavage	pacid=50101291 locus=Zosma06g08420 ID=Zosma06g08420.1.v3.1 annot-version=v3.1	1
MIR156f	no	Zosma04g24630.1	no	2.5	-1	1	20	1046	1065	UGACAGAAGAGAGUGAGCAC	::.: ::::::::.::::.	CUGUUAACUCUCUUUUGUCG	Cleavage	pacid=50096757 locus=Zosma04g24630 ID=Zosma04g24630.1.v3.1 annot-version=v3.1	1
MIR156f	no	Zosma05g03290.1	no	3	-1	1	20	7	26	UGACAGAAGAGAGUGAGCAC	::.:::::::::::: :..	CUGUUCACUCUCUUCUCUUG	Cleavage	pacid=50103443 locus=Zosma05g03290 ID=Zosma05g03290.1.v3.1 annot-version=v3.1	1
MIR156f	no	Zosma01g01910.1	no	3	-1	1	20	459	477	UGACAGAAGAGAGUGAGCAC	::::: ::.:::::::::.	UUGCUC-CUUUCUUCUGUCG	Cleavage	pacid=50091896 locus=Zosma01g01910 ID=Zosma01g01910.1.v3.1 annot-version=v3.1	1
MIR156f	no	Zosma07g02010.1	no	3.5	-1	1	20	555	574	UGACAGAAGAGAGUGAGCAC	:: :::::: :.::.:::::	GUACUCACUAUUUUUUGUCA	Translation	pacid=50102145 locus=Zosma07g02010 ID=Zosma07g02010.1.v3.1 annot-version=v3.1	1
MIR156f	no	Zosma05g26650.1	no	3.5	-1	1	20	681	700	UGACAGAAGAGAGUGAGCAC	:.:.:::::::::: :::	AGGUUUACUCUCUUCUCUCA	Cleavage	pacid=50102309 locus=Zosma05g26650 ID=Zosma05g26650.1.v3.1 annot-version=v3.1	1
MIR156f	no	Zosma04g09250.1	yes	3.5	-1	1	20	42	61	UGACAGAAGAGAGUGAGCAC	::.:..:::::::: ::.:	CUGUUUGCUCUCUUCAGUUA	Cleavage	pacid=50095728 locus=Zosma04g09250 ID=Zosma04g09250.1.v3.1 annot-version=v3.1	1
MIR156f	no	Zosma04g02000.1	no	3.5	-1	1	20	1060	1079	UGACAGAAGAGAGUGAGCAC	::::::.:::::::: ::	AUGCUCAUUCUCUUCUCACA	Cleavage	pacid=50097003 locus=Zosma04g02000 ID=Zosma04g02000.1.v3.1 annot-version=v3.1	1
MIR156f	no	Zosma01g20860.1	no	3.5	-1	1	20	115	133	UGACAGAAGAGAGUGAGCAC	::::.::: ::::::::::	AUGCUUACU-UCUUCUGUCA	Translation	pacid=50092913 locus=Zosma01g20860 ID=Zosma01g20860.1.v3.1 annot-version=v3.1	1
MIR156f	no	Zosma01g18640.1	no	3.5	-1	1	20	1375	1393	UGACAGAAGAGAGUGAGCAC	::::.::: ::::::::::	AUGCUUACU-UCUUCUGUCA	Translation	pacid=50092494 locus=Zosma01g18640 ID=Zosma01g18640.1.v3.1 annot-version=v3.1	1
MIR156f	no	Zosma06g20000.1	no	3.5	-1	1	20	25	44	UGACAGAAGAGAGUGAGCAC	:::: :.:.::::::::.	UUGCUAAUUUUCUUCUGUUU	Cleavage	pacid=50100440 locus=Zosma06g20000 ID=Zosma06g20000.1.v3.1 annot-version=v3.1	1
MIR156f	no	Zosma01g01470.1	no	3.5	-1	1	20	240	259	UGACAGAAGAGAGUGAGCAC	::. .::::::::::: ::	CUGUCUACUCUCUUCUGCCA	Cleavage	pacid=50095435 locus=Zosma01g01470 ID=Zosma01g01470.1.v3.1 annot-version=v3.1	1
MIR156f	no	Zosma01g34970.1	no	3.5	-1	1	20	1977	1996	UGACAGAAGAGAGUGAGCAC	::: ::: .::::::::.:	AUGCACACGUUCUUCUGUUA	Cleavage	pacid=50093181 locus=Zosma01g34970 ID=Zosma01g34970.1.v3.1 annot-version=v3.1	1
MIR156f	no	Zosma05g24110.1	no	3.5	-1	1	20	2024	2043	UGACAGAAGAGAGUGAGCAC	: .:::.::::::: ::::	AUUUUCAUUCUCUUCCGUCA	Cleavage	pacid=50103475 locus=Zosma05g24110 ID=Zosma05g24110.1.v3.1 annot-version=v3.1	1
MIR156f	no	Zosma01g30700.1	no	3.5	-1	1	20	4877	4896	UGACAGAAGAGAGUGAGCAC	:::: :: ::::::::::	UUGCUGUCUAUCUUCUGUCA	Translation	pacid=50091771 locus=Zosma01g30700 ID=Zosma01g30700.1.v3.1 annot-version=v3.1	1
MIR156f	no	Zosma06g09430.1	no	3.5	-1	1	20	962	981	UGACAGAAGAGAGUGAGCAC	::. :.::::::::::.:	UUGUGAAUUCUCUUCUGUUA	Cleavage	pacid=50099656 locus=Zosma06g09430 ID=Zosma06g09430.1.v3.1 annot-version=v3.1	1
MIR156f	no	Zosma03g25340.1	no	3.5	-1	1	20	186	205	UGACAGAAGAGAGUGAGCAC	: : : ::::::::::::.	CUCCACUCUCUCUUCUGUCG	Cleavage	pacid=50108824 locus=Zosma03g25340 ID=Zosma03g25340.1.v3.1 annot-version=v3.1	1
MIR156f	no	Zosma06g24800.1	no	4	-1	1	20	130	149	UGACAGAAGAGAGUGAGCAC	:::::: :::: ::::::.	GUGCUCCCUCUGUUCUGUUU	Cleavage	pacid=50100372 locus=Zosma06g24800 ID=Zosma06g24800.1.v3.1 annot-version=v3.1	1
MIR156f	no	Zosma05g31100.1	no	4	-1	1	20	126	145	UGACAGAAGAGAGUGAGCAC	.::..:.::::::::::	CAUUUCGUUUUCUUCUGUCA	Cleavage	pacid=50103025 locus=Zosma05g31100 ID=Zosma05g31100.1.v3.1 annot-version=v3.1	1
MIR156f	no	Zosma06g28980.1	no	4	-1	1	20	480	499	UGACAGAAGAGAGUGAGCAC	.:::.:.::::::::.:	CAAUUCAUUUUCUUCUGUUA	Cleavage	pacid=50100788 locus=Zosma06g28980 ID=Zosma06g28980.1.v3.1 annot-version=v3.1	1
MIR156f	no	Zosma01g23890.1	no	4	-1	1	20	1370	1389	UGACAGAAGAGAGUGAGCAC	:::::: .::::.::::.	CAGCUCACGUUCUUUUGUCG	Cleavage	pacid=50093520 locus=Zosma01g23890 ID=Zosma01g23890.1.v3.1 annot-version=v3.1	1
MIR156f	no	Zosma03g29720.1	no	4	-1	1	20	1063	1082	UGACAGAAGAGAGUGAGCAC	::.:::.:::::::: ::	AUGUUCAUUCUCUUCUCACA	Cleavage	pacid=50107105 locus=Zosma03g29720 ID=Zosma03g29720.1.v3.1 annot-version=v3.1	1
MIR156f	no	Zosma06g11380.1	no	4	-1	1	20	398	417	UGACAGAAGAGAGUGAGCAC	:: ::: ::.:::::: :::	GUUCUCUCUUUCUUCUUUCA	Cleavage	pacid=50101451 locus=Zosma06g11380 ID=Zosma06g11380.1.v3.1 annot-version=v3.1	1
MIR156f	no	Zosma06g11630.1	no	4	-1	1	20	2358	2377	UGACAGAAGAGAGUGAGCAC	:: .:. ::.::::.:::::	GUCUUUUCUUUCUUUUGUCA	Cleavage	pacid=50099119 locus=Zosma06g11630 ID=Zosma06g11630.1.v3.1 annot-version=v3.1	1
MIR156f	no	Zosma07g01500.1	no	4	-1	1	20	1339	1357	UGACAGAAGAGAGUGAGCAC	:::: ::::::.::.::::	GUGC-CACUCUUUUUUGUCU	Cleavage	pacid=50101870 locus=Zosma07g01500 ID=Zosma07g01500.1.v3.1 annot-version=v3.1	1
MIR156f	no	Zosma03g00370.1	no	4	-1	1	20	1673	1692	UGACAGAAGAGAGUGAGCAC	::.: ..::::::::::.	UUGUUGGUUCUCUUCUGUUC	Cleavage	pacid=50106886 locus=Zosma03g00370 ID=Zosma03g00370.1.v3.1 annot-version=v3.1	1
MIR156f	no	Zosma01g34380.1	no	4	-1	1	20	73	92	UGACAGAAGAGAGUGAGCAC	: ::...::::::::::.	UUCCUUGUUCUCUUCUGUUC	Cleavage	pacid=50091428 locus=Zosma01g34380 ID=Zosma01g34380.1.v3.1 annot-version=v3.1	1
MIR156f	no	Zosma06g29650.1	no	4	-1	1	20	2809	2828	UGACAGAAGAGAGUGAGCAC	:.:. ::.:.::::::::	AGGUUUUCUUUUUUCUGUCA	Cleavage	pacid=50099740 locus=Zosma06g29650 ID=Zosma06g29650.1.v3.1 annot-version=v3.1	1
MIR156f	no	Zosma01g32400.1	no	4	-1	1	20	20	39	UGACAGAAGAGAGUGAGCAC	: .:::::.:.:::: :::	UUCUUCACUUUUUUCUUUCA	Cleavage	pacid=50091954 locus=Zosma01g32400 ID=Zosma01g32400.1.v3.1 annot-version=v3.1	1
MIR156f	no	Zosma05g13860.1	no	4	-1	1	20	160	179	UGACAGAAGAGAGUGAGCAC	: ::::.:::: :.::::.	CUCCUCAUUCUCAUUUGUCG	Cleavage	pacid=50104446 locus=Zosma05g13860 ID=Zosma05g13860.1.v3.1 annot-version=v3.1	1
MIR156f	no	Zosma05g03250.1	no	4	-1	1	20	511	530	UGACAGAAGAGAGUGAGCAC	: .:::::::.::: :::.	UUUUUCACUCUUUUCGGUCG	Cleavage	pacid=50105247 locus=Zosma05g03250 ID=Zosma05g03250.1.v3.1 annot-version=v3.1	1
MIR156f	no	Zosma03g04150.1	no	4	-1	1	20	284	303	UGACAGAAGAGAGUGAGCAC	::.: :: .:::::::::.	UUGUUAACCUUCUUCUGUCG	Cleavage	pacid=50109386 locus=Zosma03g04150 ID=Zosma03g04150.1.v3.1 annot-version=v3.1	1
MIR156f	no	Zosma03g28250.1	no	4	-1	1	20	33	52	UGACAGAAGAGAGUGAGCAC	::::. . ::::::::::.	UUGCUUCUGCUCUUCUGUCG	Cleavage	pacid=50107687 locus=Zosma03g28250 ID=Zosma03g28250.1.v3.1 annot-version=v3.1	1
MIR156f	no	Zosma06g09780.1	no	4	-1	1	20	1302	1321	UGACAGAAGAGAGUGAGCAC	: ::::::. :::::::..	AUCCUCACUUGCUUCUGUUG	Translation	pacid=50100804 locus=Zosma06g09780 ID=Zosma06g09780.1.v3.1 annot-version=v3.1	1
MIR156f	no	Zosma05g08260.1	no	4	-1	1	20	1301	1320	UGACAGAAGAGAGUGAGCAC	: .:.:.::: ::::::::	AUUUUUAUUCUGUUCUGUCA	Cleavage	pacid=50105502 locus=Zosma05g08260 ID=Zosma05g08260.1.v3.1 annot-version=v3.1	1
MIR156f	no	Zosma07g01510.1	no	4	-1	1	20	1560	1579	UGACAGAAGAGAGUGAGCAC	::: :::::::::: : ::	UUGCACACUCUCUUCAGCCA	Cleavage	pacid=50102006 locus=Zosma07g01510 ID=Zosma07g01510.1.v3.1 annot-version=v3.1	1
MIR156f	no	Zosma01g19450.1	no	4	-1	1	20	1415	1434	UGACAGAAGAGAGUGAGCAC	:: :. .:::::::::::	AUGGUUCUUCUCUUCUGUCU	Cleavage	pacid=50093919 locus=Zosma01g19450 ID=Zosma01g19450.1.v3.1 annot-version=v3.1	1
MIR156f	no	Zosma02g14810.1	no	4	-1	1	20	742	761	UGACAGAAGAGAGUGAGCAC	:: :: :::::::. ::::	AUGAUCUCUCUCUUUCGUCA	Cleavage	pacid=50088910 locus=Zosma02g14810 ID=Zosma02g14810.1.v3.1 annot-version=v3.1	1
MIR156f	no	Zosma01g03550.1	no	4	-1	1	20	717	736	UGACAGAAGAGAGUGAGCAC	: : :::::::: .:::::	AUACACACUCUCUAUUGUCA	Cleavage	pacid=50093146 locus=Zosma01g03550 ID=Zosma01g03550.1.v3.1 annot-version=v3.1	1
MIR156f	no	Zosma02g22280.1	no	4	-1	1	20	717	736	UGACAGAAGAGAGUGAGCAC	: : :::::::: .:::::	AUACACACUCUCUGUUGUCA	Cleavage	pacid=50088827 locus=Zosma02g22280 ID=Zosma02g22280.1.v3.1 annot-version=v3.1	1
MIR156f	no	Zosma06g08100.1	no	4.5	-1	1	20	476	495	UGACAGAAGAGAGUGAGCAC	:::.:.:.::::::: ::.	GUGUUUAUUCUCUUCAGUUC	Cleavage	pacid=50100537 locus=Zosma06g08100 ID=Zosma06g08100.1.v3.1 annot-version=v3.1	1
MIR156f	no	Zosma01g33630.1	no	4.5	-1	1	20	1459	1478	UGACAGAAGAGAGUGAGCAC	:::.:::.::::: .:::.	GUGUUCAUUCUCUGUUGUUC	Cleavage	pacid=50094827 locus=Zosma01g33630 ID=Zosma01g33630.1.v3.1 annot-version=v3.1	1
MIR156f	no	Zosma02g05000.1	no	4.5	-1	1	20	266	285	UGACAGAAGAGAGUGAGCAC	::::::.:::::::: :	CUGCUCAUUCUCUUCUCUAC	Cleavage	pacid=50088997 locus=Zosma02g05000 ID=Zosma02g05000.1.v3.1 annot-version=v3.1	1
MIR156f	no	Zosma05g20090.1	no	4.5	-1	1	20	2916	2935	UGACAGAAGAGAGUGAGCAC	::::.::::::::::	CAUGGCACUUUCUUCUGUCA	Cleavage	pacid=50105129 locus=Zosma05g20090 ID=Zosma05g20090.1.v3.1 annot-version=v3.1	1
MIR156f	no	Zosma05g16490.1	no	4.5	-1	1	20	521	540	UGACAGAAGAGAGUGAGCAC	.:::.::::::.::::	UGCUUCAUUCUCUUUUGUCU	Cleavage	pacid=50104137 locus=Zosma05g16490 ID=Zosma05g16490.1.v3.1 annot-version=v3.1	1
MIR156f	no	Zosma06g09080.1	no	4.5	-1	1	20	938	957	UGACAGAAGAGAGUGAGCAC	::::: :.:::: :.::::	GUGCUGAUUCUCCUUUGUCU	Cleavage	pacid=50101294 locus=Zosma06g09080 ID=Zosma06g09080.1.v3.1 annot-version=v3.1	1
MIR156f	no	Zosma05g11040.1	no	4.5	-1	1	20	177	196	UGACAGAAGAGAGUGAGCAC	::...::::::.:::.:	GGUCUUGUUCUCUUUUGUUA	Cleavage	pacid=50103451 locus=Zosma05g11040 ID=Zosma05g11040.1.v3.1 annot-version=v3.1	1
MIR156f	no	Zosma03g30960.1	no	4.5	-1	1	20	180	199	UGACAGAAGAGAGUGAGCAC	::::::. .::::::::	CACCUCACUUCUUUCUGUCA	Translation	pacid=50106121 locus=Zosma03g30960 ID=Zosma03g30960.1.v3.1 annot-version=v3.1	1
MIR156f	no	Zosma04g20290.1	no	4.5	-1	1	20	2198	2217	UGACAGAAGAGAGUGAGCAC	.:.:.:::.::::::.:	UACUUUAUUCUUUUCUGUUA	Cleavage	pacid=50097180 locus=Zosma04g20290 ID=Zosma04g20290.1.v3.1 annot-version=v3.1	1
MIR156f	no	Zosma03g03170.1	no	4.5	-1	1	20	80	99	UGACAGAAGAGAGUGAGCAC	.::::::::::: :::.	GGUUUCACUCUCUUCCGUCG	Cleavage	pacid=50105976 locus=Zosma03g03170 ID=Zosma03g03170.1.v3.1 annot-version=v3.1	1
MIR156f	no	Zosma06g14540.1	no	4.5	-1	1	20	1069	1088	UGACAGAAGAGAGUGAGCAC	:::::::::.::: : ::	AAGCUCACUCUUUUCAGGCA	Cleavage	pacid=50100869 locus=Zosma06g14540 ID=Zosma06g14540.1.v3.1 annot-version=v3.1	1
MIR156f	no	Zosma01g17320.1	no	4.5	-1	1	20	85	104	UGACAGAAGAGAGUGAGCAC	::::::.::::: .: ::.	CUGCUCAUUCUCUCUUCUCG	Cleavage	pacid=50092854 locus=Zosma01g17320 ID=Zosma01g17320.1.v3.1 annot-version=v3.1	1
MIR156f	no	Zosma01g38420.1	no	4.5	-1	1	20	1024	1043	UGACAGAAGAGAGUGAGCAC	::::.:: . ::::::::.	UUGCUUACGUACUUCUGUCG	Translation	pacid=50092284 locus=Zosma01g38420 ID=Zosma01g38420.1.v3.1 annot-version=v3.1	1
MIR156f	no	Zosma03g03180.1	no	4.5	-1	1	20	1086	1105	UGACAGAAGAGAGUGAGCAC	:: :::::::::::.:	ACUAUCCCUCUCUUCUGUUA	Cleavage	pacid=50108556 locus=Zosma03g03180 ID=Zosma03g03180.1.v3.1 annot-version=v3.1	1
MIR156f	no	Zosma06g26970.1	yes	4.5	-1	1	20	272	291	UGACAGAAGAGAGUGAGCAC	::::::.:::: :.: :.:	AUGCUCAUUCUCAUUUAUUA	Cleavage	pacid=50099320 locus=Zosma06g26970 ID=Zosma06g26970.1.v3.1 annot-version=v3.1	1
MIR156f	no	Zosma06g30670.1	no	4.5	-1	1	20	380	399	UGACAGAAGAGAGUGAGCAC	:::::.::.:: :.: :::	UUGCUCGCUUUCCUUUUUCA	Cleavage	pacid=50100520 locus=Zosma06g30670 ID=Zosma06g30670.1.v3.1 annot-version=v3.1	1
MIR156f	no	Zosma03g00180.1	no	4.5	-1	1	20	5659	5680	UGACAGAAGAGAGUG--AGCAC	:::: ::::.::::::: ::	UUGCUUCCACUUUCUUCUGACA	Cleavage	pacid=50109510 locus=Zosma03g00180 ID=Zosma03g00180.1.v3.1 annot-version=v3.1	1
MIR156f	no	Zosma01g27500.1	no	4.5	-1	1	20	117	137	UGACAGAAGAGAGUGA-GCAC	::: :::: ::::::::::	UUGCAUCACCCUCUUCUGUCC	Cleavage	pacid=50092243 locus=Zosma01g27500 ID=Zosma01g27500.1.v3.1 annot-version=v3.1	1
MIR156f	no	Zosma02g07710.1	no	4.5	-1	1	20	72	91	UGACAGAAGAGAGUGAGCAC	:.:: ::.::::::::.	AGGUUCUCUUUCUUCUGUUU	Cleavage	pacid=50089922 locus=Zosma02g07710 ID=Zosma02g07710.1.v3.1 annot-version=v3.1	1
MIR156f	no	Zosma05g29690.1	no	4.5	-1	1	20	54	72	UGACAGAAGAGAGUGAGCAC	::: :::::.::::.:::.	GUG-UCACUUUCUUUUGUUU	Cleavage	pacid=50102893 locus=Zosma05g29690 ID=Zosma05g29690.1.v3.1 annot-version=v3.1	1
MIR156f	no	Zosma05g12350.1	no	4.5	-1	1	20	719	738	UGACAGAAGAGAGUGAGCAC	:::: .::::::.:::.	UGGCUCUUUCUCUUUUGUUU	Cleavage	pacid=50104848 locus=Zosma05g12350 ID=Zosma05g12350.1.v3.1 annot-version=v3.1	1
MIR156f	no	Zosma01g25600.1	no	4.5	-1	1	20	865	884	UGACAGAAGAGAGUGAGCAC	::: ::::::::::::	CAUCUCUGUCUCUUCUGUCA	Cleavage	pacid=50095099 locus=Zosma01g25600 ID=Zosma01g25600.1.v3.1 annot-version=v3.1	1
MIR156f	no	Zosma01g02060.1	no	4.5	-1	1	20	288	307	UGACAGAAGAGAGUGAGCAC	:: :::.:::::::: ::.	GUCAUCAUUCUCUUCUUUCG	Cleavage	pacid=50092226 locus=Zosma01g02060 ID=Zosma01g02060.1.v3.1 annot-version=v3.1	1
MIR156f	no	Zosma03g27010.1	no	4.5	-1	1	20	28	47	UGACAGAAGAGAGUGAGCAC	: .:::.:::::::: ::	CUCUUCAUUCUCUUCUUUCU	Cleavage	pacid=50108992 locus=Zosma03g27010 ID=Zosma03g27010.1.v3.1 annot-version=v3.1	1
MIR156f	no	Zosma03g06670.1	no	4.5	-1	1	20	403	422	UGACAGAAGAGAGUGAGCAC	: .:.:::::::::: ::	CUCUUUACUCUCUUCUCUCU	Cleavage	pacid=50107541 locus=Zosma03g06670 ID=Zosma03g06670.1.v3.1 annot-version=v3.1	1
MIR156f	no	Zosma03g28680.1	no	4.5	-1	1	20	1145	1164	UGACAGAAGAGAGUGAGCAC	:: :::::. :::::::.	UUGAUCACUUACUUCUGUUC	Translation	pacid=50108488 locus=Zosma03g28680 ID=Zosma03g28680.1.v3.1 annot-version=v3.1	1
MIR156f	no	Zosma04g20520.1	no	4.5	-1	1	20	1013	1032	UGACAGAAGAGAGUGAGCAC	::: : ::::::.:::.:	CAGCUAAAUCUCUUUUGUUA	Cleavage	pacid=50097251 locus=Zosma04g20520 ID=Zosma04g20520.1.v3.1 annot-version=v3.1	1
MIR156f	no	Zosma01g10930.1	no	4.5	-1	1	20	1544	1563	UGACAGAAGAGAGUGAGCAC	: ::::::.:: :: ::::	AUUCUCACUUUCCUCGGUCA	Cleavage	pacid=50091342 locus=Zosma01g10930 ID=Zosma01g10930.1.v3.1 annot-version=v3.1	1
MIR156f	no	Zosma03g34800.1	no	4.5	-1	1	20	136	155	UGACAGAAGAGAGUGAGCAC	:: :..::::.:::: :.:	CUGGUUGCUCUUUUCUCUUA	Cleavage	pacid=50106988 locus=Zosma03g34800 ID=Zosma03g34800.1.v3.1 annot-version=v3.1	1
MIR156f	no	Zosma02g03080.1	no	4.5	-1	1	20	349	368	UGACAGAAGAGAGUGAGCAC	: :::::::::::: : :.	UUCCUCACUCUCUUCGGCCG	Cleavage	pacid=50089439 locus=Zosma02g03080 ID=Zosma02g03080.1.v3.1 annot-version=v3.1	1
MIR156f	no	Zosma04g15950.1	no	4.5	-1	1	20	526	545	UGACAGAAGAGAGUGAGCAC	: ::::::::: :.::: :	AUUCUCACUCUCAUUUGUGA	Cleavage	pacid=50096860 locus=Zosma04g15950 ID=Zosma04g15950.1.v3.1 annot-version=v3.1	1
MIR156f	no	Zosma01g00790.1	no	4.5	-1	1	20	2463	2482	UGACAGAAGAGAGUGAGCAC	: ::...::::: :::::.	AUACUUGUUCUCUGCUGUCG	Cleavage	pacid=50094648 locus=Zosma01g00790 ID=Zosma01g00790.1.v3.1 annot-version=v3.1	1
MIR156f	no	Zosma06g09800.1	no	4.5	-1	1	20	246	265	UGACAGAAGAGAGUGAGCAC	: .:::.:::::::: :..	UUCUUCAUUCUCUUCUCUUG	Cleavage	pacid=50099661 locus=Zosma06g09800 ID=Zosma06g09800.1.v3.1 annot-version=v3.1	1
MIR156f	no	Zosma05g22500.1	no	4.5	-1	1	20	1406	1425	UGACAGAAGAGAGUGAGCAC	::.: :.:::.: .:::::	AUGUUGAUUCUUUCUUGUCA	Cleavage	pacid=50105536 locus=Zosma05g22500 ID=Zosma05g22500.1.v3.1 annot-version=v3.1	1
MIR156f	no	Zosma03g22930.1	no	4.5	-1	1	20	1369	1388	UGACAGAAGAGAGUGAGCAC	::: ..::.:::::: :.:	CUGCAUGCUUUCUUCUCUUA	Cleavage	pacid=50109110 locus=Zosma03g22930 ID=Zosma03g22930.1.v3.1 annot-version=v3.1	1
MIR156f	no	Zosma01g34180.1	no	4.5	-1	1	20	225	244	UGACAGAAGAGAGUGAGCAC	: ::::.::::::: :::	UUCCUCAUUCUCUUCCAUCA	Cleavage	pacid=50092792 locus=Zosma01g34180 ID=Zosma01g34180.1.v3.1 annot-version=v3.1	1
MIR156f	no	Zosma02g04960.1	no	4.5	-1	1	20	75	94	UGACAGAAGAGAGUGAGCAC	: ::::: :::::. ::::	AUCCUCACCCUCUUUCGUCA	Cleavage	pacid=50088926 locus=Zosma02g04960 ID=Zosma02g04960.1.v3.1 annot-version=v3.1	1
MIR156f	no	Zosma03g02670.1	no	4.5	-1	1	20	845	864	UGACAGAAGAGAGUGAGCAC	::::: . .::::.:::.:	AUGCUCCUAUUCUUUUGUUA	Cleavage	pacid=50107024 locus=Zosma03g02670 ID=Zosma03g02670.1.v3.1 annot-version=v3.1	1
MIR156f	no	Zosma01g03610.1	no	4.5	-1	1	20	431	450	UGACAGAAGAGAGUGAGCAC	::::: .:. .::.:::::	AUGCUCUUUUCUUUUUGUCA	Translation	pacid=50094872 locus=Zosma01g03610 ID=Zosma01g03610.1.v3.1 annot-version=v3.1	1
MIR156f	no	Zosma01g22780.1	no	4.5	-1	1	20	800	819	UGACAGAAGAGAGUGAGCAC	::.: .. ::.::::::::	UUGUUGGUGCUUUUCUGUCA	Cleavage	pacid=50093017 locus=Zosma01g22780 ID=Zosma01g22780.1.v3.1 annot-version=v3.1	1
MIR156f	no	Zosma06g04600.1	no	5	-1	1	20	2267	2287	UGACAG-AAGAGAGUGAGCAC	:::::::.:.:::: .::::.	GUGCUCAUUUUCUUGUUGUCG	Cleavage	pacid=50100008 locus=Zosma06g04600 ID=Zosma06g04600.1.v3.1 annot-version=v3.1	1
MIR156f	no	Zosma01g25620.1	no	5	-1	1	20	282	301	UGACAGAAGAGAGUGAGCAC	:::::::. .:: ::::::	GUGCUCAUCUUCAUCUGUCU	Cleavage	pacid=50091865 locus=Zosma01g25620 ID=Zosma01g25620.1.v3.1 annot-version=v3.1	1
MIR156f	no	Zosma06g24480.1	no	5	-1	1	20	2818	2837	UGACAGAAGAGAGUGAGCAC	:::.:::. ::.::::: .:	GUGUUCAUACUUUUCUGGUA	Cleavage	pacid=50099129 locus=Zosma06g24480 ID=Zosma06g24480.1.v3.1 annot-version=v3.1	1
MIR156f	no	Zosma06g22390.1	no	5	-1	1	20	477	496	UGACAGAAGAGAGUGAGCAC	:::::::::::.: ::	AAUCUCACUCUCUUUUUUCU	Cleavage	pacid=50100071 locus=Zosma06g22390 ID=Zosma06g22390.1.v3.1 annot-version=v3.1	1
MIR156f	no	Zosma03g20090.1	no	5	-1	1	20	584	603	UGACAGAAGAGAGUGAGCAC	:::.: :. ::.:::::::	GUGUUGAUGCUUUUCUGUCU	Cleavage	pacid=50107618 locus=Zosma03g20090 ID=Zosma03g20090.1.v3.1 annot-version=v3.1	1
MIR156f	no	Zosma03g02460.1	no	5	-1	1	20	823	842	UGACAGAAGAGAGUGAGCAC	: ::::. :::.::::::.	GAGCUCGAUCUUUUCUGUUC	Cleavage	pacid=50106834 locus=Zosma03g02460 ID=Zosma03g02460.1.v3.1 annot-version=v3.1	1
MIR156f	no	Zosma03g16430.1	no	5	-1	1	20	113	132	UGACAGAAGAGAGUGAGCAC	:: :::::::::::: ::	GUCCUCACUCUCUUCGAUCU	Cleavage	pacid=50108343 locus=Zosma03g16430 ID=Zosma03g16430.1.v3.1 annot-version=v3.1	1
MIR156f	no	Zosma04g01330.1	no	5	-1	1	20	558	577	UGACAGAAGAGAGUGAGCAC	:::: .::::::::::	GAAGUCACCUUCUUCUGUCA	Cleavage	pacid=50097133 locus=Zosma04g01330 ID=Zosma04g01330.1.v3.1 annot-version=v3.1	1
MIR156f	no	Zosma01g19670.1	no	5	-1	1	20	2954	2973	UGACAGAAGAGAGUGAGCAC	:::::.::::: ::::	UCUAUCACUUUCUUCAGUCA	Cleavage	pacid=50093158 locus=Zosma01g19670 ID=Zosma01g19670.1.v3.1 annot-version=v3.1	1
MIR156f	no	Zosma04g05770.1	no	5	-1	1	20	60	79	UGACAGAAGAGAGUGAGCAC	:::.:. .:::::::: :..	GUGUUUUUUCUCUUCUUUUG	Cleavage	pacid=50097322 locus=Zosma04g05770 ID=Zosma04g05770.1.v3.1 annot-version=v3.1	1
MIR156f	no	Zosma01g25950.1	no	5	-1	1	20	471	490	UGACAGAAGAGAGUGAGCAC	:::.:. :::::: .:::..	GUGUUUUCUCUCUGUUGUUG	Cleavage	pacid=50091758 locus=Zosma01g25950 ID=Zosma01g25950.1.v3.1 annot-version=v3.1	1
MIR156f	no	Zosma06g11550.1	no	5	-1	1	20	2946	2965	UGACAGAAGAGAGUGAGCAC	.:::::.::: ::::.:	CGCUUCACUUUCUACUGUUA	Cleavage	pacid=50100189 locus=Zosma06g11550 ID=Zosma06g11550.1.v3.1 annot-version=v3.1	1
MIR156f	no	Zosma03g12010.1	no	5	-1	1	20	467	486	UGACAGAAGAGAGUGAGCAC	:: .:::.: : ::::::::	GUCUUCAUUAUGUUCUGUCA	Translation	pacid=50107113 locus=Zosma03g12010 ID=Zosma03g12010.1.v3.1 annot-version=v3.1	1
MIR156f	no	Zosma01g23530.1	no	5	-1	1	20	773	792	UGACAGAAGAGAGUGAGCAC	:::.:: :::.::: ::::	GUGUUCUAUCUUUUCCGUCA	Cleavage	pacid=50093091 locus=Zosma01g23530 ID=Zosma01g23530.1.v3.1 annot-version=v3.1	1
MIR156f	no	Zosma01g23560.1	no	5	-1	1	20	773	792	UGACAGAAGAGAGUGAGCAC	:::.:: :::.::: ::::	GUGUUCUAUCUUUUCCGUCA	Cleavage	pacid=50095436 locus=Zosma01g23560 ID=Zosma01g23560.1.v3.1 annot-version=v3.1	1
MIR156f	no	Zosma01g30100.1	no	5	-1	1	20	773	792	UGACAGAAGAGAGUGAGCAC	:::.:: :::.::: ::::	GUGUUCUAUCUUUUCCGUCA	Cleavage	pacid=50093022 locus=Zosma01g30100 ID=Zosma01g30100.1.v3.1 annot-version=v3.1	1
MIR156f	no	Zosma04g06390.1	no	5	-1	1	20	26	45	UGACAGAAGAGAGUGAGCAC	:::::. :::::.:::.	UCGCUCAUCCUCUUUUGUUC	Cleavage	pacid=50096246 locus=Zosma04g06390 ID=Zosma04g06390.1.v3.1 annot-version=v3.1	1
MIR156f	no	Zosma03g17800.1	no	5	-1	1	20	2145	2164	UGACAGAAGAGAGUGAGCAC	.:.::::::::: :::.	CCUUUUACUCUCUUCCGUCG	Cleavage	pacid=50106602 locus=Zosma03g17800 ID=Zosma03g17800.1.v3.1 annot-version=v3.1	1
MIR156f	no	Zosma03g00730.1	no	5	-1	1	20	293	312	UGACAGAAGAGAGUGAGCAC	::::: ..:::.::: ::..	GUGCUGGUUCUUUUCCGUUG	Cleavage	pacid=50106178 locus=Zosma03g00730 ID=Zosma03g00730.1.v3.1 annot-version=v3.1	1
MIR156f	no	Zosma05g33160.1	no	5	-1	1	20	1708	1727	UGACAGAAGAGAGUGAGCAC	:: :::.::.:::: : :::	GUUCUCGCUUUCUUAUUUCA	Cleavage	pacid=50105243 locus=Zosma05g33160 ID=Zosma05g33160.1.v3.1 annot-version=v3.1	1
MIR156f	no	Zosma02g02210.1	no	5	-1	1	20	61	80	UGACAGAAGAGAGUGAGCAC	:: ::...:::.::: :::.	GUUCUUGUUCUUUUCGGUCG	Cleavage	pacid=50090875 locus=Zosma02g02210 ID=Zosma02g02210.1.v3.1 annot-version=v3.1	1
MIR156f	no	Zosma04g25020.1	no	5	-1	1	20	1196	1215	UGACAGAAGAGAGUGAGCAC	::::: : .::::.:::::	GUGCUGAGCUUCUUUUGUCA	Cleavage	pacid=50097017 locus=Zosma04g25020 ID=Zosma04g25020.1.v3.1 annot-version=v3.1	1
MIR156f	no	Zosma06g22840.1	no	5	-1	1	20	2158	2177	UGACAGAAGAGAGUGAGCAC	:::. :: :::.::: ::::	GUGUACAAUCUUUUCCGUCA	Cleavage	pacid=50101430 locus=Zosma06g22840 ID=Zosma06g22840.1.v3.1 annot-version=v3.1	1
MIR156f	no	Zosma01g23150.1	no	5	-1	1	20	1902	1921	UGACAGAAGAGAGUGAGCAC	:::.:. .:::::::: :..	GUGUUUUUUCUCUUCUUUUG	Cleavage	pacid=50094067 locus=Zosma01g23150 ID=Zosma01g23150.1.v3.1 annot-version=v3.1	1
MIR156f	no	Zosma01g21600.1	no	5	-1	1	20	12444	12462	UGACAGAAGAGAGUGAGCAC	: :.:::::.:::::: :::	GGGUUCACUUUCUUCU-UCA	Cleavage	pacid=50091702 locus=Zosma01g21600 ID=Zosma01g21600.1.v3.1 annot-version=v3.1	1
MIR156f	no	Zosma03g04960.1	no	5	-1	1	20	1923	1942	UGACAGAAGAGAGUGAGCAC	:::::: :::::.:: .:	UAGCUCACACUCUUUUGGUA	Cleavage	pacid=50108340 locus=Zosma03g04960 ID=Zosma03g04960.1.v3.1 annot-version=v3.1	1
MIR156f	no	Zosma04g15010.1	no	5	-1	1	20	1152	1171	UGACAGAAGAGAGUGAGCAC	:.::: .::::::::::	UCGUUCAACUUCUUCUGUCA	Cleavage	pacid=50098263 locus=Zosma04g15010 ID=Zosma04g15010.1.v3.1 annot-version=v3.1	1
MIR156f	no	Zosma04g01020.1	no	5	-1	1	20	899	918	UGACAGAAGAGAGUGAGCAC	::.::: .:::::::::	CUGUUCAAGUUCUUCUGUCU	Cleavage	pacid=50097336 locus=Zosma04g01020 ID=Zosma04g01020.1.v3.1 annot-version=v3.1	1
MIR156f	no	Zosma02g20660.1	no	5	-1	1	20	668	687	UGACAGAAGAGAGUGAGCAC	:::::.::::: : :::.	CUGCUCGCUCUCCUGUGUUU	Cleavage	pacid=50089998 locus=Zosma02g20660 ID=Zosma02g20660.1.v3.1 annot-version=v3.1	1
MIR156f	no	Zosma01g30750.1	no	5	-1	1	20	818	837	UGACAGAAGAGAGUGAGCAC	::::::.:. :: :::::	UUGCUCAUUUACUACUGUCU	Translation	pacid=50091618 locus=Zosma01g30750 ID=Zosma01g30750.1.v3.1 annot-version=v3.1	1
MIR156f	no	Zosma02g16750.1	no	5	-1	1	20	1938	1957	UGACAGAAGAGAGUGAGCAC	::::::: .::::::.:	AGGCUCACUACUUUCUGUUA	Translation	pacid=50090856 locus=Zosma02g16750 ID=Zosma02g16750.1.v3.1 annot-version=v3.1	1
MIR156f	no	Zosma03g27910.1	no	5	-1	1	20	238	257	UGACAGAAGAGAGUGAGCAC	::::::::. :: ::::.	CUGCUCACUUACUACUGUUU	Translation	pacid=50106637 locus=Zosma03g27910 ID=Zosma03g27910.1.v3.1 annot-version=v3.1	1
MIR156f	no	Zosma01g35350.1	no	5	-1	1	20	262	280	UGACAGAAGAGAGUGAGCAC	::: :::::.::::: :::.	GUGGUCACUUUCUUC-GUCG	Cleavage	pacid=50092176 locus=Zosma01g35350 ID=Zosma01g35350.1.v3.1 annot-version=v3.1	1
MIR156f	no	Zosma06g07770.1	no	5	-1	1	20	127	146	UGACAGAAGAGAGUGAGCAC	: :::: :::::::: ::	AUCCUCAAUCUCUUCUCUCC	Cleavage	pacid=50101479 locus=Zosma06g07770 ID=Zosma06g07770.1.v3.1 annot-version=v3.1	1
MIR156f	no	Zosma06g27540.1	no	5	-1	1	20	105	124	UGACAGAAGAGAGUGAGCAC	:.:::. :::: ::::::	CAGUUCAUCCUCUGCUGUCA	Cleavage	pacid=50100820 locus=Zosma06g27540 ID=Zosma06g27540.1.v3.1 annot-version=v3.1	1
MIR156f	no	Zosma04g03580.1	yes	5	-1	1	20	552	571	UGACAGAAGAGAGUGAGCAC	::::::: :::: :::..	ACGCUCACUGUCUUAUGUUG	Translation	pacid=50096609 locus=Zosma04g03580 ID=Zosma04g03580.1.v3.1 annot-version=v3.1	1
MIR156f	no	Zosma06g02810.1	no	5	-1	1	20	1470	1488	UGACAGAAGAGAGUGAGCAC	: :::::::.::::: ::.:	GAGCUCACUUUCUUC-GUUA	Cleavage	pacid=50101509 locus=Zosma06g02810 ID=Zosma06g02810.1.v3.1 annot-version=v3.1	1
MIR156f	no	Zosma05g12540.1	no	5	-1	1	20	1373	1392	UGACAGAAGAGAGUGAGCAC	::::..::::.: ::: .:	UUGCUUGCUCUUUGCUGGUA	Cleavage	pacid=50104317 locus=Zosma05g12540 ID=Zosma05g12540.1.v3.1 annot-version=v3.1	1
MIR156f	no	Zosma01g09250.1	no	5	-1	1	20	641	660	UGACAGAAGAGAGUGAGCAC	::.:...:::::::: ::	AUGUUUGUUCUCUUCUUGCA	Cleavage	pacid=50091628 locus=Zosma01g09250 ID=Zosma01g09250.1.v3.1 annot-version=v3.1	1
MIR156f	no	Zosma05g15450.1	no	5	-1	1	20	416	435	UGACAGAAGAGAGUGAGCAC	::::::::.:.: .:: .:	CUGCUCACUUUUUCUUGAUA	Cleavage	pacid=50104951 locus=Zosma05g15450 ID=Zosma05g15450.1.v3.1 annot-version=v3.1	1
MIR156f	no	Zosma01g20090.1	no	5	-1	1	20	2032	2051	UGACAGAAGAGAGUGAGCAC	::. ::.:::::::::	UACCUUUCUUUCUUCUGUCU	Cleavage	pacid=50094858 locus=Zosma01g20090 ID=Zosma01g20090.1.v3.1 annot-version=v3.1	1
MIR156f	no	Zosma05g34080.1	no	5	-1	1	20	53	72	UGACAGAAGAGAGUGAGCAC	:::::: :. .::::::..	UUGCUCAGUUGUUUCUGUUG	Translation	pacid=50102900 locus=Zosma05g34080 ID=Zosma05g34080.1.v3.1 annot-version=v3.1	1
MIR156f	no	Zosma06g02280.1	no	5	-1	1	20	1359	1378	UGACAGAAGAGAGUGAGCAC	::::..::. .: ::::::	UUGCUUGCUUAUUGCUGUCA	Translation	pacid=50100417 locus=Zosma06g02280 ID=Zosma06g02280.1.v3.1 annot-version=v3.1	1
MIR156f	no	Zosma03g05230.1	no	5	-1	1	20	347	369	UGACAGAAGAGAGU---GAGCAC	::::. :::::::: :::::	AUGCUUGCAACUCUCUUGUGUCA	Cleavage	pacid=50109138 locus=Zosma03g05230 ID=Zosma03g05230.1.v3.1 annot-version=v3.1	1
MIR156f	no	Zosma01g04190.1	no	5	-1	1	20	1058	1077	UGACAGAAGAGAGUGAGCAC	::::::. ::.: ::::..	CUGCUCAUCCUUUACUGUUG	Cleavage	pacid=50091183 locus=Zosma01g04190 ID=Zosma01g04190.1.v3.1 annot-version=v3.1	1
MIR160	no	Zosma01g04500.1	no	0	-1	1	21	1383	1403	UGCCUGGCUCCCUGUAUGCCA	::::::::::::::::::::	AGGCAUACAGGGAGCCAGGCA	Cleavage	pacid=50093258 locus=Zosma01g04500 ID=Zosma01g04500.1.v3.1 annot-version=v3.1	1
MIR160	no	Zosma04g26100.1	yes	0	-1	1	21	1389	1409	UGCCUGGCUCCCUGUAUGCCA	: :::::::::::::::::::	UAGCAUACAGGGAGCCAGGCA	Cleavage	pacid=50096105 locus=Zosma04g26100 ID=Zosma04g26100.1.v3.1 annot-version=v3.1	1
MIR160	no	Zosma05g05550.1	no	0.5	-1	1	21	1164	1184	UGCCUGGCUCCCUGUAUGCCA	::::::.::::::::::::::	UGGCAUGCAGGGAGCCAGGCA	Cleavage	pacid=50102540 locus=Zosma05g05550 ID=Zosma05g05550.1.v3.1 annot-version=v3.1	1
MIR160	no	Zosma06g28850.1	no	0.5	-1	1	21	1332	1352	UGCCUGGCUCCCUGUAUGCCA	::.:::::::::::::::::	AGGUAUACAGGGAGCCAGGCA	Cleavage	pacid=50098636 locus=Zosma06g28850 ID=Zosma06g28850.1.v3.1 annot-version=v3.1	1
MIR160	no	Zosma03g34480.1	no	3.5	-1	1	21	290	310	UGCCUGGCUCCCUGUAUGCCA	:: :: :::::::: ::::::	UGCCAAACAGGGAGGCAGGCA	Cleavage	pacid=50108811 locus=Zosma03g34480 ID=Zosma03g34480.1.v3.1 annot-version=v3.1	1
MIR160	no	Zosma03g16390.1	no	4	-1	1	21	194	214	UGCCUGGCUCCCUGUAUGCCA	:::::: ::: ::.::::::	UGGCAUUGAGGAAGUCAGGCA	Translation	pacid=50106842 locus=Zosma03g16390 ID=Zosma03g16390.1.v3.1 annot-version=v3.1	1
MIR160	no	Zosma01g03550.1	no	4	-1	1	21	424	444	UGCCUGGCUCCCUGUAUGCCA	: :..:::: ::: :::::::	UCGUGUACAAGGAUCCAGGCA	Cleavage	pacid=50093146 locus=Zosma01g03550 ID=Zosma01g03550.1.v3.1 annot-version=v3.1	1
MIR160	no	Zosma04g14390.1	no	4	-1	1	21	581	601	UGCCUGGCUCCCUGUAUGCCA	::.:...:::::...:::.	AAGCGUGUGGGGAGUUGGGCG	Cleavage	pacid=50096406 locus=Zosma04g14390 ID=Zosma04g14390.1.v3.1 annot-version=v3.1	1
MIR160	no	Zosma03g28830.1	no	4	-1	1	21	718	738	UGCCUGGCUCCCUGUAUGCCA	: : ::::::: ::.::::..	UUGAAUACAGGCAGUCAGGUG	Translation	pacid=50108508 locus=Zosma03g28830 ID=Zosma03g28830.1.v3.1 annot-version=v3.1	1
MIR160	no	Zosma02g15830.1	no	4	-1	1	21	1231	1251	UGCCUGGCUCCCUGUAUGCCA	: : ::::: :::::::.:	CUGAACACAGGAAGCCAGGUA	Translation	pacid=50088703 locus=Zosma02g15830 ID=Zosma02g15830.1.v3.1 annot-version=v3.1	1
MIR160	no	Zosma03g25660.1	no	4.5	-1	1	21	704	724	UGCCUGGCUCCCUGUAUGCCA	:::::::: :::::. ::	AUGCAUACAGAGAGCCGAGCU	Translation	pacid=50106569 locus=Zosma03g25660 ID=Zosma03g25660.1.v3.1 annot-version=v3.1	1
MIR160	no	Zosma01g12590.1	no	4.5	-1	1	21	2577	2597	UGCCUGGCUCCCUGUAUGCCA	:..:::: :::::.:::.	AUGUGUACACGGAGCUAGGUU	Cleavage	pacid=50095394 locus=Zosma01g12590 ID=Zosma01g12590.1.v3.1 annot-version=v3.1	1
MIR160	no	Zosma06g05790.1	no	4.5	-1	1	21	694	714	UGCCUGGCUCCCUGUAUGCCA	:.::.:: ::::.:: :::	GAGUAUGCAUGGAGUCAUGCA	Cleavage	pacid=50098903 locus=Zosma06g05790 ID=Zosma06g05790.1.v3.1 annot-version=v3.1	1
MIR160	no	Zosma01g07710.1	no	4.5	-1	1	21	140	160	UGCCUGGCUCCCUGUAUGCCA	: :::: :.::::: :::::	UCGCAUCCGGGGAGGAAGGCA	Cleavage	pacid=50094546 locus=Zosma01g07710 ID=Zosma01g07710.1.v3.1 annot-version=v3.1	1
MIR160	no	Zosma04g21520.1	no	4.5	-1	1	21	308	327	UGCCUGGCUCCCUGUAUGCCA	:::: ::::: .:.::::::	CGGCA-ACAGGUGGUCAGGCA	Translation	pacid=50096182 locus=Zosma04g21520 ID=Zosma04g21520.1.v3.1 annot-version=v3.1	1
MIR160	no	Zosma03g27680.1	no	4.5	-1	1	21	741	761	UGCCUGGCUCCCUGUAUGCCA	::: ::: ::::::::.:	CUGCAGACAAAGAGCCAGGUA	Translation	pacid=50106327 locus=Zosma03g27680 ID=Zosma03g27680.1.v3.1 annot-version=v3.1	1
MIR160	no	Zosma03g34320.1	no	4.5	-1	1	21	731	751	UGCCUGGCUCCCUGUAUGCCA	:.: ::: ::::::::::	CUGUAAACAAAGAGCCAGGCA	Translation	pacid=50106221 locus=Zosma03g34320 ID=Zosma03g34320.1.v3.1 annot-version=v3.1	1
MIR160	no	Zosma03g34350.1	no	4.5	-1	1	21	731	751	UGCCUGGCUCCCUGUAUGCCA	:.: ::: ::::::::::	CUGUAAACAAAGAGCCAGGCA	Translation	pacid=50109094 locus=Zosma03g34350 ID=Zosma03g34350.1.v3.1 annot-version=v3.1	1
MIR160	no	Zosma01g10150.1	no	4.5	-1	1	21	1756	1776	UGCCUGGCUCCCUGUAUGCCA	:.::. ::::.:.: ::::	AAGUAUGGAGGGGGUCCGGCA	Cleavage	pacid=50094139 locus=Zosma01g10150 ID=Zosma01g10150.1.v3.1 annot-version=v3.1	1
MIR160	no	Zosma02g18630.1	no	4.5	-1	1	21	1259	1279	UGCCUGGCUCCCUGUAUGCCA	::: : ::::::: ::::	GUGCAGAAAGGGAGCAAGGCC	Cleavage	pacid=50088702 locus=Zosma02g18630 ID=Zosma02g18630.1.v3.1 annot-version=v3.1	1
MIR160	no	Zosma01g37310.1	yes	4.5	-1	1	21	418	438	UGCCUGGCUCCCUGUAUGCCA	: : ..: :::::::::::	AAGAAGGUACGGAGCCAGGCA	Cleavage	pacid=50094288 locus=Zosma01g37310 ID=Zosma01g37310.1.v3.1 annot-version=v3.1	1
MIR160	no	Zosma05g03930.1	no	5	-1	1	21	178	198	UGCCUGGCUCCCUGUAUGCCA	::: :::::: :.:.:::: :	UGGGAUACAGCGGGUCAGGAA	Translation	pacid=50104405 locus=Zosma05g03930 ID=Zosma05g03930.1.v3.1 annot-version=v3.1	1
MIR160	no	Zosma01g08690.1	no	5	-1	1	21	1053	1073	UGCCUGGCUCCCUGUAUGCCA	::..:::: ::.:::.::.	GGGUGUACACGGGGCCGGGUU	Cleavage	pacid=50093929 locus=Zosma01g08690 ID=Zosma01g08690.1.v3.1 annot-version=v3.1	1
MIR160	no	Zosma05g30570.1	no	5	-1	1	21	1208	1229	UGCCUGGCU-CCCUGUAUGCCA	:::::..::: .::::::.:	AUGCAUAUGGGGUGGCCAGGUA	Cleavage	pacid=50105372 locus=Zosma05g30570 ID=Zosma05g30570.1.v3.1 annot-version=v3.1	1
MIR160	no	Zosma07g04360.1	no	5	-1	1	21	764	784	UGCCUGGCUCCCUGUAUGCCA	::::::::::.: :::	AAAAUUACAGGGAGCUAAGCA	Cleavage	pacid=50101734 locus=Zosma07g04360 ID=Zosma07g04360.1.v3.1 annot-version=v3.1	1
MIR160	no	Zosma01g14060.1	no	5	-1	1	21	1838	1858	UGCCUGGCUCCCUGUAUGCCA	::::: :::::..::.:	AAAGAUACAAGGAGCUGGGUA	Cleavage	pacid=50093316 locus=Zosma01g14060 ID=Zosma01g14060.1.v3.1 annot-version=v3.1	1
MIR160	no	Zosma05g08960.1	no	5	-1	1	21	52	72	UGCCUGGCUCCCUGUAUGCCA	:::.:::::::.:: : :	CUUCAUGCAGGGAGUCAAGAA	Cleavage	pacid=50103187 locus=Zosma05g08960 ID=Zosma05g08960.1.v3.1 annot-version=v3.1	1
MIR160	no	Zosma02g22280.1	no	5	-1	1	21	424	444	UGCCUGGCUCCCUGUAUGCCA	..:::: ::: :::::::	CCAUGUACAAGGAUCCAGGCA	Cleavage	pacid=50088827 locus=Zosma02g22280 ID=Zosma02g22280.1.v3.1 annot-version=v3.1	1
MIR160	no	Zosma05g29890.1	no	5	-1	1	21	998	1017	UGCCUGGCUCCCUGUAUGCCA	: ::.:::: :: ::::::::	UUGCGUACAUGG-GCCAGGCA	Cleavage	pacid=50102404 locus=Zosma05g29890 ID=Zosma05g29890.1.v3.1 annot-version=v3.1	1
MIR160	no	Zosma03g27780.1	no	5	-1	1	21	475	494	UGCCUGGCUCCCUGUAUGCCA	:::: :::::::::.::	CCGCAU-CAGGGAGCCGGGAU	Cleavage	pacid=50107806 locus=Zosma03g27780 ID=Zosma03g27780.1.v3.1 annot-version=v3.1	1
MIR160	no	Zosma01g27260.1	no	5	-1	1	21	32	52	UGCCUGGCUCCCUGUAUGCCA	:: ::.::::: .:::.:	GAUCAAACGGGGAGGUAGGUA	Cleavage	pacid=50092287 locus=Zosma01g27260 ID=Zosma01g27260.1.v3.1 annot-version=v3.1	1
MIR160	no	Zosma03g09200.1	no	5	-1	1	21	661	681	UGCCUGGCUCCCUGUAUGCCA	::: :: ::::::::: :	AAUCAUCCAAGGAGCCAGGAA	Cleavage	pacid=50106075 locus=Zosma03g09200 ID=Zosma03g09200.1.v3.1 annot-version=v3.1	1
MIR160	no	Zosma05g00930.1	no	5	-1	1	21	256	276	UGCCUGGCUCCCUGUAUGCCA	::::. : : ::::::::.	GUGCAUGGAUGCAGCCAGGCG	Translation	pacid=50104447 locus=Zosma05g00930 ID=Zosma05g00930.1.v3.1 annot-version=v3.1	1
MIR160	no	Zosma03g30480.1	no	5	-1	1	21	1567	1587	UGCCUGGCUCCCUGUAUGCCA	:.::. :::::::.: :..	GAGUAUGGAGGGAGCUAUGUG	Cleavage	pacid=50107003 locus=Zosma03g30480 ID=Zosma03g30480.1.v3.1 annot-version=v3.1	1
MIR160	no	Zosma03g25310.1	no	5	-1	1	21	1782	1802	UGCCUGGCUCCCUGUAUGCCA	:..: ::: :.:::.::.:	CCGUGUUCAGUGGGCCGGGUA	Translation	pacid=50108222 locus=Zosma03g25310 ID=Zosma03g25310.1.v3.1 annot-version=v3.1	1
MIR164a	no	Zosma01g08320.1	no	0.5	-1	1	21	671	691	UGGAGAAGCAGGGCACGUGUU	: ::::::.::::::::::::	AUCACGUGUCCUGCUUCUCCA	Cleavage	pacid=50094768 locus=Zosma01g08320 ID=Zosma01g08320.1.v3.1 annot-version=v3.1	1
MIR164a	no	Zosma05g19590.1	no	1.5	-1	1	21	653	673	UGGAGAAGCAGGGCACGUGUU	:.:. ::::::::::::::::	AGCGGGUGCCCUGCUUCUCCA	Cleavage	pacid=50105145 locus=Zosma05g19590 ID=Zosma05g19590.1.v3.1 annot-version=v3.1	1
MIR164a	no	Zosma06g23010.1	no	2	-1	1	21	462	482	UGGAGAAGCAGGGCACGUGUU	.:::: :::.:::.:::::::	GACACUUGCUCUGUUUCUCCA	Cleavage	pacid=50099927 locus=Zosma06g23010 ID=Zosma06g23010.1.v3.1 annot-version=v3.1	1
MIR164a	no	Zosma03g23910.1	no	2	-1	1	21	335	355	UGGAGAAGCAGGGCACGUGUU	: ::::::::::::::::	CCAAGGUGCCCUGCUUCUCCA	Cleavage	pacid=50109242 locus=Zosma03g23910 ID=Zosma03g23910.1.v3.1 annot-version=v3.1	1
MIR164a	no	Zosma02g17910.1	no	3	-1	1	21	145	165	UGGAGAAGCAGGGCACGUGUU	.:: : :.:::::::::::	CCUACUUUCUCUGCUUCUCCA	Cleavage	pacid=50089266 locus=Zosma02g17910 ID=Zosma02g17910.1.v3.1 annot-version=v3.1	1
MIR164a	no	Zosma01g06630.1	no	3	-1	1	21	126	146	UGGAGAAGCAGGGCACGUGUU	::: : :.::::::::::.	CUCACCUCCUCUGCUUCUCCG	Cleavage	pacid=50093665 locus=Zosma01g06630 ID=Zosma01g06630.1.v3.1 annot-version=v3.1	1
MIR164a	no	Zosma02g24020.1	no	3.5	-1	1	21	184	204	UGGAGAAGCAGGGCACGUGUU	.:::.:::::: ::::::.:	GACAUGUGCCCGGCUUCUUCC	Translation	pacid=50088606 locus=Zosma02g24020 ID=Zosma02g24020.1.v3.1 annot-version=v3.1	1
MIR164a	no	Zosma03g24320.1	no	3.5	-1	1	21	813	833	UGGAGAAGCAGGGCACGUGUU	::.:: :::.:: ::::::::	AAUACAUGCUCUUCUUCUCCA	Cleavage	pacid=50109537 locus=Zosma03g24320 ID=Zosma03g24320.1.v3.1 annot-version=v3.1	1
MIR164a	no	Zosma03g15180.1	no	3.5	-1	1	21	596	616	UGGAGAAGCAGGGCACGUGUU	::::: : :.::::::::.:.	AACACAUCCUCUGCUUCUUCG	Cleavage	pacid=50107542 locus=Zosma03g15180 ID=Zosma03g15180.1.v3.1 annot-version=v3.1	1
MIR164a	no	Zosma05g30840.1	no	3.5	-1	1	21	5109	5129	UGGAGAAGCAGGGCACGUGUU	.::.:::.:.:::: ::::.	UGCAUGUGUCUUGCUCCUCCG	Cleavage	pacid=50104766 locus=Zosma05g30840 ID=Zosma05g30840.1.v3.1 annot-version=v3.1	1
MIR164a	no	Zosma01g08160.1	no	3.5	-1	1	21	739	759	UGGAGAAGCAGGGCACGUGUU	:.: : ::::::::: :::::	AGCCCUUGCCCUGCUCCUCCA	Cleavage	pacid=50092533 locus=Zosma01g08160 ID=Zosma01g08160.1.v3.1 annot-version=v3.1	1
MIR164a	no	Zosma05g18250.1	no	3.5	-1	1	21	1765	1785	UGGAGAAGCAGGGCACGUGUU	:.: :: :::::::: :::::	AGCUCGCGCCCUGCUCCUCCA	Cleavage	pacid=50103695 locus=Zosma05g18250 ID=Zosma05g18250.1.v3.1 annot-version=v3.1	1
MIR164a	no	Zosma01g27320.1	no	3.5	-1	1	21	16	36	UGGAGAAGCAGGGCACGUGUU	:::. : ::.:::::.::::	UACAUCUUCCUUGCUUUUCCA	Cleavage	pacid=50094040 locus=Zosma01g27320 ID=Zosma01g27320.1.v3.1 annot-version=v3.1	1
MIR164a	no	Zosma06g15420.1	no	3.5	-1	1	21	319	339	UGGAGAAGCAGGGCACGUGUU	..: ::.:::::::::::	CUUGCAUGUCCUGCUUCUCCU	Cleavage	pacid=50101613 locus=Zosma06g15420 ID=Zosma06g15420.1.v3.1 annot-version=v3.1	1
MIR164a	no	Zosma02g22880.1	no	3.5	-1	1	21	209	229	UGGAGAAGCAGGGCACGUGUU	: :::..::::::::::.	GGAAGGUGUUCUGCUUCUCCG	Cleavage	pacid=50090787 locus=Zosma02g22880 ID=Zosma02g22880.1.v3.1 annot-version=v3.1	1
MIR164a	no	Zosma01g34730.1	no	3.5	-1	1	21	379	399	UGGAGAAGCAGGGCACGUGUU	::: ::.:.:::::::.:	GUCACAUGUCUUGCUUCUUCU	Cleavage	pacid=50095123 locus=Zosma01g34730 ID=Zosma01g34730.1.v3.1 annot-version=v3.1	1
MIR164a	no	Zosma04g03340.1	no	3.5	-1	1	21	61	81	UGGAGAAGCAGGGCACGUGUU	::.:: ..::::::::.:.	GCCAUGUCUUCUGCUUCUUCG	Cleavage	pacid=50096913 locus=Zosma04g03340 ID=Zosma04g03340.1.v3.1 annot-version=v3.1	1
MIR164a	no	Zosma06g20270.1	no	3.5	-1	1	21	69	89	UGGAGAAGCAGGGCACGUGUU	.:::: ..:::.::::.::	UCUACGUCUUCUGUUUCUUCA	Cleavage	pacid=50100473 locus=Zosma06g20270 ID=Zosma06g20270.1.v3.1 annot-version=v3.1	1
MIR164a	no	Zosma06g26940.1	no	3.5	-1	1	21	23	43	UGGAGAAGCAGGGCACGUGUU	: : :::.::::::::.:.	CCCUCCUGCUCUGCUUCUUCG	Cleavage	pacid=50098623 locus=Zosma06g26940 ID=Zosma06g26940.1.v3.1 annot-version=v3.1	1
MIR164a	no	Zosma01g11020.1	no	4	-1	1	21	491	512	UGGAGAAG-CAGGGCACGUGUU	:::::::::.:: :::::::.	CACACGUGCCUUGUCUUCUCCG	Cleavage	pacid=50093937 locus=Zosma01g11020 ID=Zosma01g11020.1.v3.1 annot-version=v3.1	1
MIR164a	no	Zosma05g26780.1	no	4	-1	1	21	1600	1620	UGGAGAAGCAGGGCACGUGUU	::::.:: .::: :::::.::	AACAUGUAUCCUUCUUCUUCA	Cleavage	pacid=50104136 locus=Zosma05g26780 ID=Zosma05g26780.1.v3.1 annot-version=v3.1	1
MIR164a	no	Zosma05g08960.1	no	4	-1	1	21	9	29	UGGAGAAGCAGGGCACGUGUU	.::: :::.::: :::::::	GACAAGUGUCCUCCUUCUCCU	Cleavage	pacid=50103187 locus=Zosma05g08960 ID=Zosma05g08960.1.v3.1 annot-version=v3.1	1
MIR164a	no	Zosma01g38870.1	no	4	-1	1	21	108	129	UGGAGAAGCAGGGCACG-UGUU	::.: : :::.:::::::::::	AAUAUCAUGCUCUGCUUCUCCA	Cleavage	pacid=50092000 locus=Zosma01g38870 ID=Zosma01g38870.1.v3.1 annot-version=v3.1	1
MIR164a	no	Zosma06g19720.1	no	4	-1	1	21	97	117	UGGAGAAGCAGGGCACGUGUU	...::::::::::::::	GUUGUGUGCCCUGCUUCUCAU	Cleavage	pacid=50098825 locus=Zosma06g19720 ID=Zosma06g19720.1.v3.1 annot-version=v3.1	2
MIR164a	no	Zosma02g21540.1	no	4	-1	1	21	233	253	UGGAGAAGCAGGGCACGUGUU	.:..: :::::: ::::::.:	GAUGCAUGCCCUACUUCUCUA	Cleavage	pacid=50088696 locus=Zosma02g21540 ID=Zosma02g21540.1.v3.1 annot-version=v3.1	1
MIR164a	no	Zosma03g29710.1	no	4	-1	1	21	866	886	UGGAGAAGCAGGGCACGUGUU	.: :::::..::::::: .::	GAGACGUGUUCUGCUUCCUCA	Cleavage	pacid=50106816 locus=Zosma03g29710 ID=Zosma03g29710.1.v3.1 annot-version=v3.1	1
MIR164a	no	Zosma01g05340.1	no	4	-1	1	21	264	284	UGGAGAAGCAGGGCACGUGUU	.::.::::.::: :::::.	UGCAUGUGCUCUGAUUCUCUU	Cleavage	pacid=50092208 locus=Zosma01g05340 ID=Zosma01g05340.1.v3.1 annot-version=v3.1	1
MIR164a	no	Zosma02g01040.1	no	4	-1	1	21	93	113	UGGAGAAGCAGGGCACGUGUU	:::::..::::::.::.	UCAACGUGUUCUGCUUUUCUC	Cleavage	pacid=50089685 locus=Zosma02g01040 ID=Zosma02g01040.1.v3.1 annot-version=v3.1	1
MIR164a	no	Zosma01g02310.1	no	4	-1	1	21	21	41	UGGAGAAGCAGGGCACGUGUU	..::: ::::::: ::::.:	GGCACUUGCCCUGGUUCUUCU	Cleavage	pacid=50092522 locus=Zosma01g02310 ID=Zosma01g02310.1.v3.1 annot-version=v3.1	1
MIR164a	no	Zosma05g10780.1	no	4	-1	1	21	236	256	UGGAGAAGCAGGGCACGUGUU	:.:::: .: ::.:::::::	CAUACGUUUCGUGUUUCUCCA	Translation	pacid=50104740 locus=Zosma05g10780 ID=Zosma05g10780.1.v3.1 annot-version=v3.1	1
MIR164a	no	Zosma03g05350.1	no	4	-1	1	21	211	231	UGGAGAAGCAGGGCACGUGUU	...::::.:::.::::.:	GUUGUGUGCUCUGUUUCUUCC	Cleavage	pacid=50109517 locus=Zosma03g05350 ID=Zosma03g05350.1.v3.1 annot-version=v3.1	1
MIR164a	no	Zosma05g30080.1	no	4	-1	1	21	175	195	UGGAGAAGCAGGGCACGUGUU	::.:: .::::::::::::	AAUACCCCUCCUGCUUCUCCA	Cleavage	pacid=50103268 locus=Zosma05g30080 ID=Zosma05g30080.1.v3.1 annot-version=v3.1	1
MIR164a	no	Zosma04g19320.1	no	4	-1	1	21	29	49	UGGAGAAGCAGGGCACGUGUU	..:: :::.:: :::.::::	UGUACAUGCUCUCCUUUUCCA	Cleavage	pacid=50097090 locus=Zosma04g19320 ID=Zosma04g19320.1.v3.1 annot-version=v3.1	1
MIR164a	no	Zosma05g27490.1	no	4	-1	1	21	149	168	UGGAGAAGCAGGGCACGUGUU	:::: :::.:::.::::::	UACAC-UGCUCUGUUUCUCCC	Cleavage	pacid=50103559 locus=Zosma05g27490 ID=Zosma05g27490.1.v3.1 annot-version=v3.1	1
MIR164a	no	Zosma04g25360.1	no	4	-1	1	21	589	609	UGGAGAAGCAGGGCACGUGUU	.: ::.:::::::::::	UUGGCCUGUCCUGCUUCUCCU	Cleavage	pacid=50096821 locus=Zosma04g25360 ID=Zosma04g25360.1.v3.1 annot-version=v3.1	1
MIR164a	no	Zosma01g04850.1	no	4	-1	1	21	602	622	UGGAGAAGCAGGGCACGUGUU	:. :: : ::.::.:::::::	AGAACAUUCCUUGUUUCUCCA	Cleavage	pacid=50091598 locus=Zosma01g04850 ID=Zosma01g04850.1.v3.1 annot-version=v3.1	1
MIR164a	no	Zosma07g00290.1	no	4	-1	1	21	125	145	UGGAGAAGCAGGGCACGUGUU	: :: :::... :::::::::	AUCAGGUGUUUAGCUUCUCCA	Translation	pacid=50101969 locus=Zosma07g00290 ID=Zosma07g00290.1.v3.1 annot-version=v3.1	1
MIR164a	no	Zosma03g25310.1	no	4	-1	1	21	237	257	UGGAGAAGCAGGGCACGUGUU	::. ::...:::::::::	CUCAUCUGUUUUGCUUCUCCU	Cleavage	pacid=50108222 locus=Zosma03g25310 ID=Zosma03g25310.1.v3.1 annot-version=v3.1	1
MIR164a	no	Zosma03g20480.1	no	4	-1	1	21	565	585	UGGAGAAGCAGGGCACGUGUU	:: :::: ::.:::::::	GGGACAUGCCGUGUUUCUCCA	Translation	pacid=50109179 locus=Zosma03g20480 ID=Zosma03g20480.1.v3.1 annot-version=v3.1	1
MIR164a	no	Zosma04g03900.1	no	4	-1	1	21	698	717	UGGAGAAGCAGGGCACGUGUU	::: ::::.::.::.:.::	GUCAC-UGCCUUGUUUUUUCA	Cleavage	pacid=50095627 locus=Zosma04g03900 ID=Zosma04g03900.1.v3.1 annot-version=v3.1	1
MIR164a	no	Zosma03g25340.1	no	4	-1	1	21	27	47	UGGAGAAGCAGGGCACGUGUU	: ::: : :::::: :::.::	ACCACCUUCCCUGCCUCUUCA	Cleavage	pacid=50108824 locus=Zosma03g25340 ID=Zosma03g25340.1.v3.1 annot-version=v3.1	1
MIR164a	no	Zosma03g24170.1	no	4.5	-1	1	21	68	88	UGGAGAAGCAGGGCACGUGUU	::::.:: : :: ::::::::	AACAUGUCCACUUCUUCUCCA	Cleavage	pacid=50106407 locus=Zosma03g24170 ID=Zosma03g24170.1.v3.1 annot-version=v3.1	1
MIR164a	no	Zosma06g07680.1	no	4.5	-1	1	21	1258	1278	UGGAGAAGCAGGGCACGUGUU	:::: :::.::::::::.	UACACAUGCUCUGCUUCUUGU	Cleavage	pacid=50101372 locus=Zosma06g07680 ID=Zosma06g07680.1.v3.1 annot-version=v3.1	1
MIR164a	no	Zosma06g25020.1	no	4.5	-1	1	21	768	789	UGGAGAAGCAG-GGCACGUGUU	: ::::::: :::.:::::::	UAGACGUGCCUCUGUUUCUCCA	Translation	pacid=50101170 locus=Zosma06g25020 ID=Zosma06g25020.1.v3.1 annot-version=v3.1	1
MIR164a	no	Zosma04g03190.1	no	4.5	-1	1	21	562	582	UGGAGAAGCAGGGCACGUGUU	::..::::.:: :::.:::	CACGUGUGCUCUUCUUUUCCU	Cleavage	pacid=50097139 locus=Zosma04g03190 ID=Zosma04g03190.1.v3.1 annot-version=v3.1	1
MIR164a	no	Zosma03g31130.1	no	4.5	-1	1	21	1222	1242	UGGAGAAGCAGGGCACGUGUU	.:. .:::...:::::::::	GAUCUGUGUUUUGCUUCUCCC	Cleavage	pacid=50107155 locus=Zosma03g31130 ID=Zosma03g31130.1.v3.1 annot-version=v3.1	1
MIR164a	no	Zosma02g09930.1	no	4.5	-1	1	21	390	410	UGGAGAAGCAGGGCACGUGUU	::::: : ::.::::::: :.	AACACUUUCCUUGCUUCUACG	Cleavage	pacid=50089202 locus=Zosma02g09930 ID=Zosma02g09930.1.v3.1 annot-version=v3.1	1
MIR164a	no	Zosma05g26960.1	no	4.5	-1	1	21	1093	1113	UGGAGAAGCAGGGCACGUGUU	.:::.:: :::: :::::: :	GACAUGUACCCUCCUUCUCAA	Cleavage	pacid=50103543 locus=Zosma05g26960 ID=Zosma05g26960.1.v3.1 annot-version=v3.1	1
MIR164a	no	Zosma05g13770.1	no	4.5	-1	1	21	730	750	UGGAGAAGCAGGGCACGUGUU	:: :.: :...::::::::.:	AAGAUGGGUUUUGCUUCUCUA	Cleavage	pacid=50105095 locus=Zosma05g13770 ID=Zosma05g13770.1.v3.1 annot-version=v3.1	1
MIR164a	no	Zosma01g17340.1	no	4.5	-1	1	21	469	489	UGGAGAAGCAGGGCACGUGUU	::..: : ...::::::::::	AAUGCCUUUUUUGCUUCUCCA	Cleavage	pacid=50094998 locus=Zosma01g17340 ID=Zosma01g17340.1.v3.1 annot-version=v3.1	1
MIR164a	no	Zosma03g33220.1	no	4.5	-1	1	21	328	348	UGGAGAAGCAGGGCACGUGUU	:.::. ::...:::: :::::	AGCAUCUGUUUUGCUGCUCCA	Cleavage	pacid=50109211 locus=Zosma03g33220 ID=Zosma03g33220.1.v3.1 annot-version=v3.1	1
MIR164a	no	Zosma04g19260.1	no	4.5	-1	1	21	136	156	UGGAGAAGCAGGGCACGUGUU	::::..:::::::::.	AUUUCGUGUUCUGCUUCUCUU	Cleavage	pacid=50097420 locus=Zosma04g19260 ID=Zosma04g19260.1.v3.1 annot-version=v3.1	1
MIR164a	no	Zosma06g24850.1	no	4.5	-1	1	21	522	542	UGGAGAAGCAGGGCACGUGUU	: ::::: :.:::::::.:	UAGACGUGACUUGCUUCUUCU	Cleavage	pacid=50099351 locus=Zosma06g24850 ID=Zosma06g24850.1.v3.1 annot-version=v3.1	1
MIR164a	no	Zosma02g25660.1	no	4.5	-1	1	21	794	813	UGGAGAAGCAGGGCACGUGUU	::.:.:: ::::::: :::::	AAUAUGU-CCCUGCUCCUCCA	Cleavage	pacid=50089864 locus=Zosma02g25660 ID=Zosma02g25660.1.v3.1 annot-version=v3.1	1
MIR164a	no	Zosma05g30370.1	no	4.5	-1	1	21	123	143	UGGAGAAGCAGGGCACGUGUU	:::::: .::: .::::::	CACACGUCUCCUCUUUCUCCU	Cleavage	pacid=50105355 locus=Zosma05g30370 ID=Zosma05g30370.1.v3.1 annot-version=v3.1	1
MIR164a	no	Zosma02g01020.1	no	4.5	-1	1	21	93	113	UGGAGAAGCAGGGCACGUGUU	:::::..::::::.:..	UCAACGUGUUCUGCUUUUUUC	Cleavage	pacid=50088956 locus=Zosma02g01020 ID=Zosma02g01020.1.v3.1 annot-version=v3.1	1
MIR164a	no	Zosma07g02800.1	no	4.5	-1	1	21	1135	1155	UGGAGAAGCAGGGCACGUGUU	:::::: .: :::::.:..:	CACACGUUUCAUGCUUUUUUA	Translation	pacid=50102082 locus=Zosma07g02800 ID=Zosma07g02800.1.v3.1 annot-version=v3.1	1
MIR164a	no	Zosma01g16370.1	no	4.5	-1	1	21	11	31	UGGAGAAGCAGGGCACGUGUU	.:.:::::.:: :: ::::.	CGCGCGUGCUCUCCUCCUCCG	Cleavage	pacid=50091830 locus=Zosma01g16370 ID=Zosma01g16370.1.v3.1 annot-version=v3.1	1
MIR164a	no	Zosma06g12880.1	no	4.5	-1	1	21	1246	1266	UGGAGAAGCAGGGCACGUGUU	...:::::::::. :.:..:	UGUGCGUGCCCUGUAUUUUUA	Cleavage	pacid=50101209 locus=Zosma06g12880 ID=Zosma06g12880.1.v3.1 annot-version=v3.1	1
MIR164a	no	Zosma03g18080.1	no	4.5	-1	1	21	1192	1212	UGGAGAAGCAGGGCACGUGUU	.: .: ::..:::.::::.::	GAAGCUUGUUCUGUUUCUUCA	Cleavage	pacid=50107148 locus=Zosma03g18080 ID=Zosma03g18080.1.v3.1 annot-version=v3.1	1
MIR164a	no	Zosma02g02620.1	no	4.5	-1	1	21	16	36	UGGAGAAGCAGGGCACGUGUU	:::: :..::::::::::.	AACAGUAGUUCUGCUUCUCCG	Cleavage	pacid=50090742 locus=Zosma02g02620 ID=Zosma02g02620.1.v3.1 annot-version=v3.1	1
MIR164a	no	Zosma01g33750.1	no	4.5	-1	1	21	1083	1103	UGGAGAAGCAGGGCACGUGUU	..:::: ::: :: ::::.::	GGCACGAGCCAUGGUUCUUCA	Translation	pacid=50093600 locus=Zosma01g33750 ID=Zosma01g33750.1.v3.1 annot-version=v3.1	1
MIR164a	no	Zosma01g37760.1	no	4.5	-1	1	21	397	417	UGGAGAAGCAGGGCACGUGUU	...:.:: .:.:: :::::::	GGUAUGUUUCUUGAUUCUCCA	Cleavage	pacid=50095215 locus=Zosma01g37760 ID=Zosma01g37760.1.v3.1 annot-version=v3.1	1
MIR164a	no	Zosma04g05610.1	no	4.5	-1	1	21	619	639	UGGAGAAGCAGGGCACGUGUU	: ::.:::.: :::: .::::	AUCAUGUGUCGUGCUAUUCCA	Translation	pacid=50097023 locus=Zosma04g05610 ID=Zosma04g05610.1.v3.1 annot-version=v3.1	1
MIR164a	no	Zosma06g16740.1	no	4.5	-1	1	21	3332	3352	UGGAGAAGCAGGGCACGUGUU	:.::.: :.:::.::.:.::	AGCAUGGCCUCUGUUUUUUCA	Cleavage	pacid=50101618 locus=Zosma06g16740 ID=Zosma06g16740.1.v3.1 annot-version=v3.1	1
MIR164a	no	Zosma03g29220.1	no	4.5	-1	1	21	3637	3657	UGGAGAAGCAGGGCACGUGUU	.:::: : .:.: ::::::::	GACACUUCUCUUUCUUCUCCA	Cleavage	pacid=50107150 locus=Zosma03g29220 ID=Zosma03g29220.1.v3.1 annot-version=v3.1	1
MIR164a	no	Zosma03g29370.1	no	4.5	-1	1	21	308	328	UGGAGAAGCAGGGCACGUGUU	..:::: ::::::: :::.	CGUACGUUCCCUGCUCCUCUU	Cleavage	pacid=50105958 locus=Zosma03g29370 ID=Zosma03g29370.1.v3.1 annot-version=v3.1	1
MIR164a	no	Zosma06g30450.1	no	4.5	-1	1	21	277	297	UGGAGAAGCAGGGCACGUGUU	: :.: ::::.::::: :::	AUCGCCUGCCUUGCUUGUCCC	Cleavage	pacid=50101069 locus=Zosma06g30450 ID=Zosma06g30450.1.v3.1 annot-version=v3.1	1
MIR164a	no	Zosma06g19090.1	no	4.5	-1	1	21	16	36	UGGAGAAGCAGGGCACGUGUU	..:: :::::: :::::: :	UGUACUUGCCCUUCUUCUCAA	Cleavage	pacid=50100155 locus=Zosma06g19090 ID=Zosma06g19090.1.v3.1 annot-version=v3.1	1
MIR164a	no	Zosma03g04110.1	no	4.5	-1	1	21	49	69	UGGAGAAGCAGGGCACGUGUU	:: ::..: :::::::::	UCGACAUGUUCAGCUUCUCCA	Translation	pacid=50107221 locus=Zosma03g04110 ID=Zosma03g04110.1.v3.1 annot-version=v3.1	1
MIR164a	no	Zosma01g08760.1	no	4.5	-1	1	21	184	204	UGGAGAAGCAGGGCACGUGUU	::.:: :.:: :::::::	UCCAUGUCCUCUUCUUCUCCC	Cleavage	pacid=50092111 locus=Zosma01g08760 ID=Zosma01g08760.1.v3.1 annot-version=v3.1	1
MIR164a	no	Zosma06g29810.1	no	4.5	-1	1	21	514	534	UGGAGAAGCAGGGCACGUGUU	.:: :: : :::::::::::	GACUGGUUCGCUGCUUCUCCA	Cleavage	pacid=50101156 locus=Zosma06g29810 ID=Zosma06g29810.1.v3.1 annot-version=v3.1	1
MIR164a	no	Zosma04g22960.1	no	4.5	-1	1	21	2063	2083	UGGAGAAGCAGGGCACGUGUU	...::: :.::::::.::..	GGUACGAACUCUGCUUUUCUG	Cleavage	pacid=50096861 locus=Zosma04g22960 ID=Zosma04g22960.1.v3.1 annot-version=v3.1	1
MIR164a	no	Zosma04g23570.1	no	4.5	-1	1	21	238	258	UGGAGAAGCAGGGCACGUGUU	::: :::::::::. .::	UCGACGAGCCCUGCUUUCUCA	Cleavage	pacid=50097793 locus=Zosma04g23570 ID=Zosma04g23570.1.v3.1 annot-version=v3.1	1
MIR164a	no	Zosma06g19720.1	no	5	-1	1	21	1740	1760	UGGAGAAGCAGGGCACGUGUU	:: :: ::::::: ::::...	AAAACCUGCCCUGAUUCUUUG	Cleavage	pacid=50098825 locus=Zosma06g19720 ID=Zosma06g19720.1.v3.1 annot-version=v3.1	2
MIR164a	no	Zosma03g14630.1	no	5	-1	1	21	1624	1644	UGGAGAAGCAGGGCACGUGUU	::.:.:: :::: :::::.:	AAUAUGUACCCUUCUUCUUCU	Cleavage	pacid=50106984 locus=Zosma03g14630 ID=Zosma03g14630.1.v3.1 annot-version=v3.1	1
MIR164a	no	Zosma06g09400.1	no	5	-1	1	21	58	78	UGGAGAAGCAGGGCACGUGUU	::.:.:: ..:: :::::.::	AAUAUGUCUUCUUCUUCUUCA	Cleavage	pacid=50100314 locus=Zosma06g09400 ID=Zosma06g09400.1.v3.1 annot-version=v3.1	1
MIR164a	no	Zosma03g28570.1	no	5	-1	1	21	451	471	UGGAGAAGCAGGGCACGUGUU	::..::: .:.::::::: :.	AAUGCGUUUCUUGCUUCUGCG	Cleavage	pacid=50107193 locus=Zosma03g28570 ID=Zosma03g28570.1.v3.1 annot-version=v3.1	1
MIR164a	no	Zosma01g17410.1	no	5	-1	1	21	524	546	UGGAGAAGCAGGGCA--CGUGUU	::::.: : ..:::::::::::	AACAUGCAUUUUCUGCUUCUCCA	Cleavage	pacid=50093472 locus=Zosma01g17410 ID=Zosma01g17410.1.v3.1 annot-version=v3.1	1
MIR164a	no	Zosma02g06570.1	no	5	-1	1	21	110	130	UGGAGAAGCAGGGCACGUGUU	..::.:::...:: ::::.:	GGCAUGUGUUUUGGUUCUUCU	Cleavage	pacid=50090499 locus=Zosma02g06570 ID=Zosma02g06570.1.v3.1 annot-version=v3.1	1
MIR164a	no	Zosma03g32420.1	no	5	-1	1	21	448	469	UGGAGAAGCAGGGCAC-GUGUU	.:::: ::::.:::.:::: :.	GACACCGUGCUCUGUUUCUGCG	Cleavage	pacid=50107372 locus=Zosma03g32420 ID=Zosma03g32420.1.v3.1 annot-version=v3.1	1
MIR164a	no	Zosma02g18070.1	no	5	-1	1	21	40	60	UGGAGAAGCAGGGCACGUGUU	::..: ::.::::::.:::	AAUGCUGGCUCUGCUUUUCCC	Cleavage	pacid=50089548 locus=Zosma02g18070 ID=Zosma02g18070.1.v3.1 annot-version=v3.1	1
MIR164a	no	Zosma02g09570.1	no	5	-1	1	21	71	91	UGGAGAAGCAGGGCACGUGUU	.:. .::::.:: :::::.:.	GAUCUGUGCUCUUCUUCUUCG	Cleavage	pacid=50088890 locus=Zosma02g09570 ID=Zosma02g09570.1.v3.1 annot-version=v3.1	1
MIR164a	no	Zosma01g34980.1	no	5	-1	1	21	148	168	UGGAGAAGCAGGGCACGUGUU	:.::.:: ..:: :::::.:.	AGCAUGUCUUCUUCUUCUUCG	Cleavage	pacid=50094307 locus=Zosma01g34980 ID=Zosma01g34980.1.v3.1 annot-version=v3.1	1
MIR164a	no	Zosma03g08440.1	no	5	-1	1	21	643	663	UGGAGAAGCAGGGCACGUGUU	:: :. ::. :::.:::::::	AAAAUUUGUGCUGUUUCUCCA	Cleavage	pacid=50106242 locus=Zosma03g08440 ID=Zosma03g08440.1.v3.1 annot-version=v3.1	1
MIR164a	no	Zosma01g23410.1	no	5	-1	1	21	403	423	UGGAGAAGCAGGGCACGUGUU	.:::: :::. :: ::::::.	GACACUUGCUGUGAUUCUCCG	Translation	pacid=50094150 locus=Zosma01g23410 ID=Zosma01g23410.1.v3.1 annot-version=v3.1	1
MIR164a	no	Zosma03g02380.1	no	5	-1	1	21	172	192	UGGAGAAGCAGGGCACGUGUU	:::::::.:::::.:	CAGGAAUGCCCUGUUUCUCUA	Cleavage	pacid=50107281 locus=Zosma03g02380 ID=Zosma03g02380.1.v3.1 annot-version=v3.1	1
MIR164a	no	Zosma04g19980.1	no	5	-1	1	21	2257	2277	UGGAGAAGCAGGGCACGUGUU	::::.: :::: .::::.::	AACAUGGCCCCUUUUUCUUCA	Cleavage	pacid=50095616 locus=Zosma04g19980 ID=Zosma04g19980.1.v3.1 annot-version=v3.1	1
MIR164a	no	Zosma04g16970.1	no	5	-1	1	21	510	530	UGGAGAAGCAGGGCACGUGUU	.: :.:::.: :::::::...	GAAAUGUGUCGUGCUUCUUUG	Translation	pacid=50097575 locus=Zosma04g16970 ID=Zosma04g16970.1.v3.1 annot-version=v3.1	1
MIR164a	no	Zosma03g24780.1	no	5	-1	1	21	153	173	UGGAGAAGCAGGGCACGUGUU	::::: :::::::.::	UCCUGGUGCCGUGCUUCUUCA	Translation	pacid=50109147 locus=Zosma03g24780 ID=Zosma03g24780.1.v3.1 annot-version=v3.1	1
MIR164a	no	Zosma01g30960.1	no	5	-1	1	21	5148	5168	UGGAGAAGCAGGGCACGUGUU	:.. ::.:.:::: ::::.	UUCGUCUGUCUUGCUCCUCCG	Cleavage	pacid=50093235 locus=Zosma01g30960 ID=Zosma01g30960.1.v3.1 annot-version=v3.1	1
MIR164a	no	Zosma03g06000.1	no	5	-1	1	21	77	97	UGGAGAAGCAGGGCACGUGUU	:::::.: :.::::::.	UCGCCGUGCUCCGUUUCUCCG	Translation	pacid=50106548 locus=Zosma03g06000 ID=Zosma03g06000.1.v3.1 annot-version=v3.1	1
MIR164a	no	Zosma807g00020.1	no	5	-1	1	21	505	525	UGGAGAAGCAGGGCACGUGUU	:.:.:: :::: :::.:..:	UAUAUGUUCCCUCCUUUUUUA	Cleavage	pacid=50098563 locus=Zosma807g00020 ID=Zosma807g00020.1.v3.1 annot-version=v3.1	1
MIR164a	no	Zosma232g00050.1	no	5	-1	1	21	505	525	UGGAGAAGCAGGGCACGUGUU	:.:.:: :::: :::.:..:	UAUAUGUUCCCUCCUUUUUUA	Cleavage	pacid=50098518 locus=Zosma232g00050 ID=Zosma232g00050.1.v3.1 annot-version=v3.1	1
MIR164a	no	Zosma807g00030.1	no	5	-1	1	21	505	525	UGGAGAAGCAGGGCACGUGUU	:.:.:: :::: :::.:..:	UAUAUGUUCCCUCCUUUUUUA	Cleavage	pacid=50098560 locus=Zosma807g00030 ID=Zosma807g00030.1.v3.1 annot-version=v3.1	1
MIR164a	no	Zosma01g21960.1	no	5	-1	1	21	819	839	UGGAGAAGCAGGGCACGUGUU	: ::::: :.:: :::::.:	CAGACGUGACUUGAUUCUCUA	Cleavage	pacid=50094753 locus=Zosma01g21960 ID=Zosma01g21960.1.v3.1 annot-version=v3.1	1
MIR164a	no	Zosma03g05410.1	no	5	-1	1	21	12	32	UGGAGAAGCAGGGCACGUGUU	: ::.:::..::: ::::..	ACCAUGUGUUCUGAUUCUUUU	Cleavage	pacid=50108664 locus=Zosma03g05410 ID=Zosma03g05410.1.v3.1 annot-version=v3.1	1
MIR164a	no	Zosma03g00470.1	no	5	-1	1	21	311	331	UGGAGAAGCAGGGCACGUGUU	:..::: :.:::.:::::.	AGUACGGUCUCUGUUUCUCUC	Cleavage	pacid=50109428 locus=Zosma03g00470 ID=Zosma03g00470.1.v3.1 annot-version=v3.1	1
MIR164a	no	Zosma05g09770.1	no	5	-1	1	21	1145	1165	UGGAGAAGCAGGGCACGUGUU	:.:::.:.: :::::::	GUGAUGUGUCUUCCUUCUCCU	Cleavage	pacid=50102653 locus=Zosma05g09770 ID=Zosma05g09770.1.v3.1 annot-version=v3.1	1
MIR164a	no	Zosma232g00030.1	no	5	-1	1	21	505	525	UGGAGAAGCAGGGCACGUGUU	:.:.:: :::: :::.:..:	UAUAUGUUCCCUCCUUUUUUA	Cleavage	pacid=50098519 locus=Zosma232g00030 ID=Zosma232g00030.1.v3.1 annot-version=v3.1	1
MIR164a	no	Zosma01g37670.1	no	5	-1	1	21	70	90	UGGAGAAGCAGGGCACGUGUU	.::::.:: :::::.::	CGAUUGUGCUCUUCUUCUUCA	Cleavage	pacid=50094337 locus=Zosma01g37670 ID=Zosma01g37670.1.v3.1 annot-version=v3.1	1
MIR164a	no	Zosma232g00070.1	no	5	-1	1	21	505	525	UGGAGAAGCAGGGCACGUGUU	:.:.:: :::: :::.:..:	UAUAUGUUCCCUCCUUUUUUA	Cleavage	pacid=50098515 locus=Zosma232g00070 ID=Zosma232g00070.1.v3.1 annot-version=v3.1	1
MIR164a	no	Zosma232g00060.1	no	5	-1	1	21	505	525	UGGAGAAGCAGGGCACGUGUU	:.:.:: :::: :::.:..:	UAUAUGUUCCCUCCUUUUUUA	Cleavage	pacid=50098517 locus=Zosma232g00060 ID=Zosma232g00060.1.v3.1 annot-version=v3.1	1
MIR164a	no	Zosma02g02140.1	no	5	-1	1	21	505	525	UGGAGAAGCAGGGCACGUGUU	:.:.:: :::: :::.:..:	UAUAUGUUCCCUCCUUUUUUA	Cleavage	pacid=50088737 locus=Zosma02g02140 ID=Zosma02g02140.1.v3.1 annot-version=v3.1	1
MIR164a	no	Zosma02g02150.1	no	5	-1	1	21	505	525	UGGAGAAGCAGGGCACGUGUU	:.:.:: :::: :::.:..:	UAUAUGUUCCCUCCUUUUUUA	Cleavage	pacid=50089120 locus=Zosma02g02150 ID=Zosma02g02150.1.v3.1 annot-version=v3.1	1
MIR164a	no	Zosma03g17800.1	no	5	-1	1	21	2897	2917	UGGAGAAGCAGGGCACGUGUU	:::.: :.:::::: .::..	CACAUGGGUCCUGCUGUUCUG	Cleavage	pacid=50106602 locus=Zosma03g17800 ID=Zosma03g17800.1.v3.1 annot-version=v3.1	1
MIR164a	no	Zosma01g24670.1	no	5	-1	1	21	913	933	UGGAGAAGCAGGGCACGUGUU	.:.: :::.::::::.:.:	GAUAGUUGCUCUGCUUUUUCU	Cleavage	pacid=50094670 locus=Zosma01g24670 ID=Zosma01g24670.1.v3.1 annot-version=v3.1	1
MIR164a	no	Zosma07g04820.1	no	5	-1	1	21	565	585	UGGAGAAGCAGGGCACGUGUU	:.: :: ::::::: :::::	AGCUCGCGCCCUGCACCUCCA	Cleavage	pacid=50102126 locus=Zosma07g04820 ID=Zosma07g04820.1.v3.1 annot-version=v3.1	1
MIR164a	no	Zosma01g15130.1	no	5	-1	1	21	171	190	UGGAGAAGCAGGGCACGUGUU	:::.: :::.: ::::::::	CACAUGCGCCUU-CUUCUCCA	Cleavage	pacid=50092566 locus=Zosma01g15130 ID=Zosma01g15130.1.v3.1 annot-version=v3.1	1
MIR164a	no	Zosma01g04620.1	no	5	-1	1	21	748	768	UGGAGAAGCAGGGCACGUGUU	.:: .: :::.::::::: :.	GACCUGAGCCUUGCUUCUGCG	Cleavage	pacid=50094091 locus=Zosma01g04620 ID=Zosma01g04620.1.v3.1 annot-version=v3.1	1
MIR164a	no	Zosma06g14330.1	no	5	-1	1	21	15	35	UGGAGAAGCAGGGCACGUGUU	.: :.:: :..:::: :::::	GAGAUGUCCUUUGCUCCUCCA	Cleavage	pacid=50100952 locus=Zosma06g14330 ID=Zosma06g14330.1.v3.1 annot-version=v3.1	1
MIR164a	no	Zosma01g26950.1	no	5	-1	1	21	222	242	UGGAGAAGCAGGGCACGUGUU	..:: :::. ::: ::::.::	GGCAGGUGUGCUGGUUCUUCA	Cleavage	pacid=50094978 locus=Zosma01g26950 ID=Zosma01g26950.1.v3.1 annot-version=v3.1	1
MIR164a	no	Zosma01g02980.1	no	5	-1	1	21	1546	1566	UGGAGAAGCAGGGCACGUGUU	:: :: ::::: :::::.	CUCAAGUUCCCUGAUUCUCUC	Cleavage	pacid=50094548 locus=Zosma01g02980 ID=Zosma01g02980.1.v3.1 annot-version=v3.1	1
MIR164a	no	Zosma01g19260.1	no	5	-1	1	21	1294	1314	UGGAGAAGCAGGGCACGUGUU	.: ..: :::.: ::::::::	GAAGUGAGCCUUCCUUCUCCA	Cleavage	pacid=50093866 locus=Zosma01g19260 ID=Zosma01g19260.1.v3.1 annot-version=v3.1	1
MIR164b	no	Zosma01g08320.1	no	1	-1	1	21	671	691	UGGAGAAGCAGGGUACGUGCA	:::::..::::::::::::	AUCACGUGUCCUGCUUCUCCA	Cleavage	pacid=50094768 locus=Zosma01g08320 ID=Zosma01g08320.1.v3.1 annot-version=v3.1	1
MIR164b	no	Zosma05g19590.1	no	2	-1	1	21	653	673	UGGAGAAGCAGGGUACGUGCA	::. ::.:::::::::::::	AGCGGGUGCCCUGCUUCUCCA	Cleavage	pacid=50105145 locus=Zosma05g19590 ID=Zosma05g19590.1.v3.1 annot-version=v3.1	1
MIR164b	no	Zosma03g23910.1	no	2.5	-1	1	21	335	355	UGGAGAAGCAGGGUACGUGCA	: ::.:::::::::::::	CCAAGGUGCCCUGCUUCUCCA	Cleavage	pacid=50109242 locus=Zosma03g23910 ID=Zosma03g23910.1.v3.1 annot-version=v3.1	1
MIR164b	no	Zosma06g23010.1	no	2.5	-1	1	21	462	482	UGGAGAAGCAGGGUACGUGCA	::: :.:.:::.:::::::	GACACUUGCUCUGUUUCUCCA	Cleavage	pacid=50099927 locus=Zosma06g23010 ID=Zosma06g23010.1.v3.1 annot-version=v3.1	1
MIR164b	no	Zosma05g26780.1	no	3	-1	1	21	1600	1620	UGGAGAAGCAGGGUACGUGCA	::.:::.::: :::::.::	AACAUGUAUCCUUCUUCUUCA	Cleavage	pacid=50104136 locus=Zosma05g26780 ID=Zosma05g26780.1.v3.1 annot-version=v3.1	1
MIR164b	no	Zosma02g17910.1	no	3	-1	1	21	145	165	UGGAGAAGCAGGGUACGUGCA	.:: : :.:::::::::::	CCUACUUUCUCUGCUUCUCCA	Cleavage	pacid=50089266 locus=Zosma02g17910 ID=Zosma02g17910.1.v3.1 annot-version=v3.1	1
MIR164b	no	Zosma01g06630.1	no	3	-1	1	21	126	146	UGGAGAAGCAGGGUACGUGCA	::: : :.::::::::::.	CUCACCUCCUCUGCUUCUCCG	Cleavage	pacid=50093665 locus=Zosma01g06630 ID=Zosma01g06630.1.v3.1 annot-version=v3.1	1
MIR164b	no	Zosma04g22960.1	no	3.5	-1	1	21	2063	2083	UGGAGAAGCAGGGUACGUGCA	:.::: ::.::::::.::..	GGUACGAACUCUGCUUUUCUG	Cleavage	pacid=50096861 locus=Zosma04g22960 ID=Zosma04g22960.1.v3.1 annot-version=v3.1	1
MIR164b	no	Zosma05g26960.1	no	3.5	-1	1	21	1093	1113	UGGAGAAGCAGGGUACGUGCA	::.::::::: :::::: :	GACAUGUACCCUCCUUCUCAA	Cleavage	pacid=50103543 locus=Zosma05g26960 ID=Zosma05g26960.1.v3.1 annot-version=v3.1	1
MIR164b	no	Zosma05g18190.1	yes	3.5	-1	1	21	1172	1192	UGGAGAAGCAGGGUACGUGCA	.::::: ::: ::::::::	CUUACGUAGCCUUCUUCUCCA	Cleavage	pacid=50105312 locus=Zosma05g18190 ID=Zosma05g18190.1.v3.1 annot-version=v3.1	1
MIR164b	no	Zosma06g20270.1	no	3.5	-1	1	21	69	89	UGGAGAAGCAGGGUACGUGCA	: .:::: ..:::.::::.::	UCUACGUCUUCUGUUUCUUCA	Cleavage	pacid=50100473 locus=Zosma06g20270 ID=Zosma06g20270.1.v3.1 annot-version=v3.1	1
MIR164b	no	Zosma04g03340.1	no	3.5	-1	1	21	61	81	UGGAGAAGCAGGGUACGUGCA	::.:: ..::::::::.:.	GCCAUGUCUUCUGCUUCUUCG	Cleavage	pacid=50096913 locus=Zosma04g03340 ID=Zosma04g03340.1.v3.1 annot-version=v3.1	1
MIR164b	no	Zosma01g25630.1	no	3.5	-1	1	21	757	777	UGGAGAAGCAGGGUACGUGCA	::: ::::::::: .:.::	GCCACUUACCCUGCUGUUUCA	Cleavage	pacid=50094454 locus=Zosma01g25630 ID=Zosma01g25630.1.v3.1 annot-version=v3.1	1
MIR164b	no	Zosma01g27320.1	no	3.5	-1	1	21	16	36	UGGAGAAGCAGGGUACGUGCA	: ::. : ::.:::::.::::	UACAUCUUCCUUGCUUUUCCA	Cleavage	pacid=50094040 locus=Zosma01g27320 ID=Zosma01g27320.1.v3.1 annot-version=v3.1	1
MIR164b	no	Zosma03g15180.1	no	3.5	-1	1	21	596	616	UGGAGAAGCAGGGUACGUGCA	::: : :.::::::::.:.	AACACAUCCUCUGCUUCUUCG	Cleavage	pacid=50107542 locus=Zosma03g15180 ID=Zosma03g15180.1.v3.1 annot-version=v3.1	1
MIR164b	no	Zosma05g30840.1	no	4	-1	1	21	5109	5129	UGGAGAAGCAGGGUACGUGCA	::::.::..:.:::: ::::.	UGCAUGUGUCUUGCUCCUCCG	Cleavage	pacid=50104766 locus=Zosma05g30840 ID=Zosma05g30840.1.v3.1 annot-version=v3.1	1
MIR164b	no	Zosma02g24020.1	no	4	-1	1	21	184	204	UGGAGAAGCAGGGUACGUGCA	::.::.::: ::::::.:	GACAUGUGCCCGGCUUCUUCC	Translation	pacid=50088606 locus=Zosma02g24020 ID=Zosma02g24020.1.v3.1 annot-version=v3.1	1
MIR164b	no	Zosma03g14630.1	no	4	-1	1	21	1624	1644	UGGAGAAGCAGGGUACGUGCA	.:.::::::: :::::.:	AAUAUGUACCCUUCUUCUUCU	Cleavage	pacid=50106984 locus=Zosma03g14630 ID=Zosma03g14630.1.v3.1 annot-version=v3.1	1
MIR164b	no	Zosma01g38870.1	no	4	-1	1	21	109	129	UGGAGAAGCAGGGUACGUGCA	: :.:.:::::::::::	AUAUCAUGCUCUGCUUCUCCA	Cleavage	pacid=50092000 locus=Zosma01g38870 ID=Zosma01g38870.1.v3.1 annot-version=v3.1	1
MIR164b	no	Zosma01g08160.1	no	4	-1	1	21	739	759	UGGAGAAGCAGGGUACGUGCA	:: : :.::::::: :::::	AGCCCUUGCCCUGCUCCUCCA	Cleavage	pacid=50092533 locus=Zosma01g08160 ID=Zosma01g08160.1.v3.1 annot-version=v3.1	1
MIR164b	no	Zosma05g18250.1	no	4	-1	1	21	1765	1785	UGGAGAAGCAGGGUACGUGCA	:: :: .::::::: :::::	AGCUCGCGCCCUGCUCCUCCA	Cleavage	pacid=50103695 locus=Zosma05g18250 ID=Zosma05g18250.1.v3.1 annot-version=v3.1	1
MIR164b	no	Zosma02g22880.1	no	4	-1	1	21	209	229	UGGAGAAGCAGGGUACGUGCA	: : ::...::::::::::.	GGAAGGUGUUCUGCUUCUCCG	Cleavage	pacid=50090787 locus=Zosma02g22880 ID=Zosma02g22880.1.v3.1 annot-version=v3.1	1
MIR164b	no	Zosma03g00620.1	no	4	-1	1	21	110	130	UGGAGAAGCAGGGUACGUGCA	: .:: :::.:::.::::.:	UCUACCUACUCUGUUUCUUCU	Cleavage	pacid=50108833 locus=Zosma03g00620 ID=Zosma03g00620.1.v3.1 annot-version=v3.1	1
MIR164b	no	Zosma01g13810.1	no	4	-1	1	21	76	96	UGGAGAAGCAGGGUACGUGCA	.:: ::.:::::::::..	ACUACCUAUCCUGCUUCUUUU	Cleavage	pacid=50093776 locus=Zosma01g13810 ID=Zosma01g13810.1.v3.1 annot-version=v3.1	1
MIR164b	no	Zosma06g17960.1	no	4	-1	1	21	340	360	UGGAGAAGCAGGGUACGUGCA	: ::.: :.:: :::::::.:	UCCAUGGAUCCAGCUUCUCUA	Translation	pacid=50101396 locus=Zosma06g17960 ID=Zosma06g17960.1.v3.1 annot-version=v3.1	1
MIR164b	no	Zosma01g34730.1	no	4	-1	1	21	379	399	UGGAGAAGCAGGGUACGUGCA	::: :..:.:::::::.:	GUCACAUGUCUUGCUUCUUCU	Cleavage	pacid=50095123 locus=Zosma01g34730 ID=Zosma01g34730.1.v3.1 annot-version=v3.1	1
MIR164b	no	Zosma02g03780.1	no	4	-1	1	21	316	336	UGGAGAAGCAGGGUACGUGCA	: ::::.:::::::: ::	GAGAGGUACUCUGCUUCUACA	Cleavage	pacid=50089972 locus=Zosma02g03780 ID=Zosma02g03780.1.v3.1 annot-version=v3.1	1
MIR164b	no	Zosma03g12170.1	no	4	-1	1	21	46	66	UGGAGAAGCAGGGUACGUGCA	::: ::..::: ::.::::	GCCACAUAUUCUGAUUUUCCA	Cleavage	pacid=50108578 locus=Zosma03g12170 ID=Zosma03g12170.1.v3.1 annot-version=v3.1	1
MIR164b	no	Zosma05g27370.1	no	4	-1	1	21	3712	3732	UGGAGAAGCAGGGUACGUGCA	:: :::::::::::. :..	GCCAAGUACCCUGCUUUACUG	Cleavage	pacid=50105187 locus=Zosma05g27370 ID=Zosma05g27370.1.v3.1 annot-version=v3.1	1
MIR164b	no	Zosma05g11360.1	no	4	-1	1	21	527	547	UGGAGAAGCAGGGUACGUGCA	:.:: ::.::::::: :.:	ACCGCGCACUCUGCUUCACUA	Cleavage	pacid=50102431 locus=Zosma05g11360 ID=Zosma05g11360.1.v3.1 annot-version=v3.1	1
MIR164b	no	Zosma05g10780.1	no	4	-1	1	21	236	256	UGGAGAAGCAGGGUACGUGCA	.:::: .: ::.:::::::	CAUACGUUUCGUGUUUCUCCA	Translation	pacid=50104740 locus=Zosma05g10780 ID=Zosma05g10780.1.v3.1 annot-version=v3.1	1
MIR164b	no	Zosma03g24320.1	no	4	-1	1	21	813	833	UGGAGAAGCAGGGUACGUGCA	.:: :.:.:: ::::::::	AAUACAUGCUCUUCUUCUCCA	Cleavage	pacid=50109537 locus=Zosma03g24320 ID=Zosma03g24320.1.v3.1 annot-version=v3.1	1
MIR164b	no	Zosma01g04850.1	no	4	-1	1	21	602	622	UGGAGAAGCAGGGUACGUGCA	: :: : ::.::.:::::::	AGAACAUUCCUUGUUUCUCCA	Cleavage	pacid=50091598 locus=Zosma01g04850 ID=Zosma01g04850.1.v3.1 annot-version=v3.1	1
MIR164b	no	Zosma01g39890.1	no	4	-1	1	21	1428	1448	UGGAGAAGCAGGGUACGUGCA	: .:: ::::: ::::::::	UAUACUAACCCUUCUUCUCCA	Cleavage	pacid=50092315 locus=Zosma01g39890 ID=Zosma01g39890.1.v3.1 annot-version=v3.1	1
MIR164b	no	Zosma01g05340.1	no	4.5	-1	1	21	264	284	UGGAGAAGCAGGGUACGUGCA	::::.::.:.::: :::::.	UGCAUGUGCUCUGAUUCUCUU	Cleavage	pacid=50092208 locus=Zosma01g05340 ID=Zosma01g05340.1.v3.1 annot-version=v3.1	1
MIR164b	no	Zosma04g19320.1	no	4.5	-1	1	21	29	49	UGGAGAAGCAGGGUACGUGCA	::.:: :.:.:: :::.::::	UGUACAUGCUCUCCUUUUCCA	Cleavage	pacid=50097090 locus=Zosma04g19320 ID=Zosma04g19320.1.v3.1 annot-version=v3.1	1
MIR164b	no	Zosma01g14660.1	no	4.5	-1	1	21	91	111	UGGAGAAGCAGGGUACGUGCA	:.:.:::::.: :::::.:	CGUAUGUACCUUUCUUCUUCC	Cleavage	pacid=50094863 locus=Zosma01g14660 ID=Zosma01g14660.1.v3.1 annot-version=v3.1	1
MIR164b	no	Zosma06g19720.1	no	4.5	-1	1	21	97	117	UGGAGAAGCAGGGUACGUGCA	...::.:::::::::::	GUUGUGUGCCCUGCUUCUCAU	Cleavage	pacid=50098825 locus=Zosma06g19720 ID=Zosma06g19720.1.v3.1 annot-version=v3.1	1
MIR164b	no	Zosma04g02090.1	yes	4.5	-1	1	21	250	270	UGGAGAAGCAGGGUACGUGCA	:::.:::::::::::	CCAAAUUACUCUGCUUCUCCA	Cleavage	pacid=50095645 locus=Zosma04g02090 ID=Zosma04g02090.1.v3.1 annot-version=v3.1	1
MIR164b	no	Zosma01g11020.1	no	4.5	-1	1	21	491	512	UGGAGAAG-CAGGGUACGUGCA	:::::.::.:: :::::::.	CACACGUGCCUUGUCUUCUCCG	Cleavage	pacid=50093937 locus=Zosma01g11020 ID=Zosma01g11020.1.v3.1 annot-version=v3.1	1
MIR164b	no	Zosma03g29370.1	no	4.5	-1	1	21	308	328	UGGAGAAGCAGGGUACGUGCA	:.:::: ::::::: :::.	CGUACGUUCCCUGCUCCUCUU	Cleavage	pacid=50105958 locus=Zosma03g29370 ID=Zosma03g29370.1.v3.1 annot-version=v3.1	1
MIR164b	no	Zosma01g02310.1	no	4.5	-1	1	21	21	41	UGGAGAAGCAGGGUACGUGCA	:::: :.::::: ::::.:	GGCACUUGCCCUGGUUCUUCU	Cleavage	pacid=50092522 locus=Zosma01g02310 ID=Zosma01g02310.1.v3.1 annot-version=v3.1	1
MIR164b	no	Zosma02g01040.1	no	4.5	-1	1	21	93	113	UGGAGAAGCAGGGUACGUGCA	::::...::::::.::.	UCAACGUGUUCUGCUUUUCUC	Cleavage	pacid=50089685 locus=Zosma02g01040 ID=Zosma02g01040.1.v3.1 annot-version=v3.1	1
MIR164b	no	Zosma04g25750.1	no	4.5	-1	1	21	328	348	UGGAGAAGCAGGGUACGUGCA	.:: ::::.::::::::	CUUACAUACCUUGCUUCUCAG	Cleavage	pacid=50097975 locus=Zosma04g25750 ID=Zosma04g25750.1.v3.1 annot-version=v3.1	1
MIR164b	no	Zosma03g05720.1	no	4.5	-1	1	21	142	162	UGGAGAAGCAGGGUACGUGCA	::: ::::..:::: ::.:.	AGCAAGUACUUUGCUGCUUCG	Cleavage	pacid=50107157 locus=Zosma03g05720 ID=Zosma03g05720.1.v3.1 annot-version=v3.1	1
MIR164b	no	Zosma01g37760.1	no	4.5	-1	1	21	397	417	UGGAGAAGCAGGGUACGUGCA	:.:.:: .:.:: :::::::	GGUAUGUUUCUUGAUUCUCCA	Cleavage	pacid=50095215 locus=Zosma01g37760 ID=Zosma01g37760.1.v3.1 annot-version=v3.1	1
MIR164b	no	Zosma03g29710.1	no	4.5	-1	1	21	866	886	UGGAGAAGCAGGGUACGUGCA	::::...::::::: .::	GAGACGUGUUCUGCUUCCUCA	Cleavage	pacid=50106816 locus=Zosma03g29710 ID=Zosma03g29710.1.v3.1 annot-version=v3.1	1
MIR164b	no	Zosma03g05350.1	no	4.5	-1	1	21	211	231	UGGAGAAGCAGGGUACGUGCA	...::.:.:::.::::.:	GUUGUGUGCUCUGUUUCUUCC	Cleavage	pacid=50109517 locus=Zosma03g05350 ID=Zosma03g05350.1.v3.1 annot-version=v3.1	1
MIR164b	no	Zosma06g27930.1	no	4.5	-1	1	21	705	726	UGGAGAAGCAGG-GUACGUGCA	::: ::: .:::::::::::	GACACUUACAUCUGCUUCUCCA	Cleavage	pacid=50100528 locus=Zosma06g27930 ID=Zosma06g27930.1.v3.1 annot-version=v3.1	1
MIR164b	no	Zosma06g08580.1	no	4.5	-1	1	21	2164	2184	UGGAGAAGCAGGGUACGUGCA	:.:::. :::.:::::.:	ACAAUGUAUGCUGUUUCUCUA	Cleavage	pacid=50100143 locus=Zosma06g08580 ID=Zosma06g08580.1.v3.1 annot-version=v3.1	1
MIR164b	no	Zosma06g23520.1	no	4.5	-1	1	21	1047	1067	UGGAGAAGCAGGGUACGUGCA	:: : :: .:.:::::.::::	UGAAGGUUUCUUGCUUUUCCA	Cleavage	pacid=50098936 locus=Zosma06g23520 ID=Zosma06g23520.1.v3.1 annot-version=v3.1	1
MIR164b	no	Zosma04g07860.1	no	4.5	-1	1	21	271	291	UGGAGAAGCAGGGUACGUGCA	:..:::.:::::: .:::	GUCGUGUAUCCUGCUGUUCCU	Cleavage	pacid=50098300 locus=Zosma04g07860 ID=Zosma04g07860.1.v3.1 annot-version=v3.1	1
MIR164b	no	Zosma03g21090.1	no	4.5	-1	1	21	496	516	UGGAGAAGCAGGGUACGUGCA	::.::::.: : ::.::::	ACCAUGUACUCCGGUUUUCCA	Translation	pacid=50106191 locus=Zosma03g21090 ID=Zosma03g21090.1.v3.1 annot-version=v3.1	1
MIR164b	no	Zosma06g16740.1	no	4.5	-1	1	21	3332	3352	UGGAGAAGCAGGGUACGUGCA	:::.: :.:::.::.:.::	AGCAUGGCCUCUGUUUUUUCA	Cleavage	pacid=50101618 locus=Zosma06g16740 ID=Zosma06g16740.1.v3.1 annot-version=v3.1	1
MIR164b	no	Zosma01g08760.1	no	4.5	-1	1	21	184	204	UGGAGAAGCAGGGUACGUGCA	: ::.:: :.:: :::::::	UCCAUGUCCUCUUCUUCUCCC	Cleavage	pacid=50092111 locus=Zosma01g08760 ID=Zosma01g08760.1.v3.1 annot-version=v3.1	1
MIR164b	no	Zosma04g25360.1	no	4.5	-1	1	21	589	609	UGGAGAAGCAGGGUACGUGCA	.: :..:::::::::::	UUGGCCUGUCCUGCUUCUCCU	Cleavage	pacid=50096821 locus=Zosma04g25360 ID=Zosma04g25360.1.v3.1 annot-version=v3.1	1
MIR164b	no	Zosma01g13920.1	yes	4.5	-1	1	21	627	647	UGGAGAAGCAGGGUACGUGCA	: : .:::...:::::.:::	UCCUUGUAUUUUGCUUUUCCU	Cleavage	pacid=50093474 locus=Zosma01g13920 ID=Zosma01g13920.1.v3.1 annot-version=v3.1	1
MIR164b	no	Zosma03g20480.1	no	4.5	-1	1	21	565	585	UGGAGAAGCAGGGUACGUGCA	: :: :.:: ::.:::::::	GGGACAUGCCGUGUUUCUCCA	Translation	pacid=50109179 locus=Zosma03g20480 ID=Zosma03g20480.1.v3.1 annot-version=v3.1	1
MIR164b	no	Zosma05g08960.1	no	4.5	-1	1	21	9	29	UGGAGAAGCAGGGUACGUGCA	:: ::..::: :::::::	GACAAGUGUCCUCCUUCUCCU	Cleavage	pacid=50103187 locus=Zosma05g08960 ID=Zosma05g08960.1.v3.1 annot-version=v3.1	1
MIR164b	no	Zosma06g26440.1	no	4.5	-1	1	21	2742	2762	UGGAGAAGCAGGGUACGUGCA	: ::: :::. ::.::.:.::	UUCACUUACUGUGUUUUUUCA	Translation	pacid=50100644 locus=Zosma06g26440 ID=Zosma06g26440.1.v3.1 annot-version=v3.1	1
MIR164b	no	Zosma03g33520.1	no	4.5	-1	1	21	97	117	UGGAGAAGCAGGGUACGUGCA	::: :::.:: ::::::.	CUCACUUACUCUCCUUCUCUC	Cleavage	pacid=50108944 locus=Zosma03g33520 ID=Zosma03g33520.1.v3.1 annot-version=v3.1	1
MIR164b	no	Zosma05g30370.1	no	4.5	-1	1	21	123	143	UGGAGAAGCAGGGUACGUGCA	::::: .::: .::::::	CACACGUCUCCUCUUUCUCCU	Cleavage	pacid=50105355 locus=Zosma05g30370 ID=Zosma05g30370.1.v3.1 annot-version=v3.1	1
MIR164b	no	Zosma04g18510.1	no	4.5	-1	1	21	481	501	UGGAGAAGCAGGGUACGUGCA	::: :::.::: ::::.:	AACACCUACUCUGGUUCUUCU	Cleavage	pacid=50096256 locus=Zosma04g18510 ID=Zosma04g18510.1.v3.1 annot-version=v3.1	1
MIR164b	no	Zosma01g03540.1	no	4.5	-1	1	21	292	312	UGGAGAAGCAGGGUACGUGCA	::. ::...:::::::.:	AUCAUAUAUUUUGCUUCUUCC	Cleavage	pacid=50093495 locus=Zosma01g03540 ID=Zosma01g03540.1.v3.1 annot-version=v3.1	1
MIR164b	no	Zosma01g08780.1	no	4.5	-1	1	21	16	36	UGGAGAAGCAGGGUACGUGCA	: ::::: : :: .:::::::	UCCACGUCCACUUUUUCUCCA	Cleavage	pacid=50093903 locus=Zosma01g08780 ID=Zosma01g08780.1.v3.1 annot-version=v3.1	1
MIR164b	no	Zosma01g04190.1	no	4.5	-1	1	21	1150	1170	UGGAGAAGCAGGGUACGUGCA	: ::.:: ::: ::::::: :	UUCAUGUCCCCAGCUUCUCGA	Translation	pacid=50091183 locus=Zosma01g04190 ID=Zosma01g04190.1.v3.1 annot-version=v3.1	1
MIR164b	no	Zosma03g25310.1	no	4.5	-1	1	21	237	257	UGGAGAAGCAGGGUACGUGCA	::. :....:::::::::	CUCAUCUGUUUUGCUUCUCCU	Cleavage	pacid=50108222 locus=Zosma03g25310 ID=Zosma03g25310.1.v3.1 annot-version=v3.1	1
MIR164b	no	Zosma05g04370.1	no	4.5	-1	1	21	714	734	UGGAGAAGCAGGGUACGUGCA	: :: :::.:: ::::::::	UUCAAGUAUCCGCCUUCUCCA	Translation	pacid=50102401 locus=Zosma05g04370 ID=Zosma05g04370.1.v3.1 annot-version=v3.1	1
MIR164b	no	Zosma06g04310.1	no	4.5	-1	1	21	130	150	UGGAGAAGCAGGGUACGUGCA	: :.: ::..:: :::::.::	UCCGCUUAUUCUUCUUCUUCA	Cleavage	pacid=50100779 locus=Zosma06g04310 ID=Zosma06g04310.1.v3.1 annot-version=v3.1	1
MIR164b	no	Zosma06g26910.1	no	4.5	-1	1	21	531	550	UGGAGAAGCAGGGUACGUGCA	:.::: :.::: ::::::::	CGUACG-AUCCUCCUUCUCCA	Cleavage	pacid=50101620 locus=Zosma06g26910 ID=Zosma06g26910.1.v3.1 annot-version=v3.1	1
MIR164b	no	Zosma06g12880.1	no	5	-1	1	21	1246	1266	UGGAGAAGCAGGGUACGUGCA	::..:::.:::::. :.:..:	UGUGCGUGCCCUGUAUUUUUA	Cleavage	pacid=50101209 locus=Zosma06g12880 ID=Zosma06g12880.1.v3.1 annot-version=v3.1	1
MIR164b	no	Zosma06g19090.1	no	5	-1	1	21	16	36	UGGAGAAGCAGGGUACGUGCA	::.:: :.:::: :::::: :	UGUACUUGCCCUUCUUCUCAA	Cleavage	pacid=50100155 locus=Zosma06g19090 ID=Zosma06g19090.1.v3.1 annot-version=v3.1	1
MIR164b	no	Zosma01g09280.1	no	5	-1	1	21	553	573	UGGAGAAGCAGGGUACGUGCA	:.:::::.::::. :.:.:	GGUACGUAUCCUGUAUUUUCU	Cleavage	pacid=50092269 locus=Zosma01g09280 ID=Zosma01g09280.1.v3.1 annot-version=v3.1	1
MIR164b	no	Zosma06g25020.1	no	5	-1	1	21	768	789	UGGAGAAGCAG-GGUACGUGCA	::::.:: :::.:::::::	UAGACGUGCCUCUGUUUCUCCA	Translation	pacid=50101170 locus=Zosma06g25020 ID=Zosma06g25020.1.v3.1 annot-version=v3.1	1
MIR164b	no	Zosma01g16370.1	no	5	-1	1	21	11	31	UGGAGAAGCAGGGUACGUGCA	::.:::.:.:: :: ::::.	CGCGCGUGCUCUCCUCCUCCG	Cleavage	pacid=50091830 locus=Zosma01g16370 ID=Zosma01g16370.1.v3.1 annot-version=v3.1	1
MIR164b	no	Zosma05g01290.1	no	5	-1	1	21	186	208	UGGAGAAGCAGGGU--ACGUGCA	:::::: : .:::.:::::::	GGCACGUCAAGUCUGUUUCUCCA	Cleavage	pacid=50104669 locus=Zosma05g01290 ID=Zosma05g01290.1.v3.1 annot-version=v3.1	1
MIR164b	no	Zosma07g00150.1	no	5	-1	1	21	5238	5258	UGGAGAAGCAGGGUACGUGCA	::::.:::::::.::	AAAAGCUACCUUGCUUCUUCA	Cleavage	pacid=50101843 locus=Zosma07g00150 ID=Zosma07g00150.1.v3.1 annot-version=v3.1	1
MIR164b	no	Zosma03g28760.1	no	5	-1	1	21	867	887	UGGAGAAGCAGGGUACGUGCA	:: .. ::..::::::.:::.	UGGGUUUAUUCUGCUUUUCCG	Cleavage	pacid=50107007 locus=Zosma03g28760 ID=Zosma03g28760.1.v3.1 annot-version=v3.1	1
MIR164b	no	Zosma02g25610.1	no	5	-1	1	21	102	122	UGGAGAAGCAGGGUACGUGCA	::: .:: ::.::.:: ::::	UGCUUGUCCCUUGUUUGUCCA	Cleavage	pacid=50090599 locus=Zosma02g25610 ID=Zosma02g25610.1.v3.1 annot-version=v3.1	1
MIR164b	no	Zosma06g22550.1	no	5	-1	1	21	1065	1085	UGGAGAAGCAGGGUACGUGCA	::: :::.:::::::::	GGCAGUUACUCUGCUUCUCAC	Cleavage	pacid=50101434 locus=Zosma06g22550 ID=Zosma06g22550.1.v3.1 annot-version=v3.1	1
MIR164b	no	Zosma05g30850.1	no	5	-1	1	21	60	80	UGGAGAAGCAGGGUACGUGCA	::.: :: .:.: ::::::::	UGUAGGUUUCUUUCUUCUCCA	Cleavage	pacid=50104243 locus=Zosma05g30850 ID=Zosma05g30850.1.v3.1 annot-version=v3.1	1
MIR164b	no	Zosma05g02850.1	no	5	-1	1	21	1470	1490	UGGAGAAGCAGGGUACGUGCA	::: : :.:..:::::::...	UGCUCAUGCUUUGCUUCUUUG	Cleavage	pacid=50105593 locus=Zosma05g02850 ID=Zosma05g02850.1.v3.1 annot-version=v3.1	1
MIR164b	no	Zosma01g35320.1	no	5	-1	1	21	175	195	UGGAGAAGCAGGGUACGUGCA	::::. :: :::.::::.::	UGCAUUGACGCUGUUUCUUCA	Cleavage	pacid=50091404 locus=Zosma01g35320 ID=Zosma01g35320.1.v3.1 annot-version=v3.1	1
MIR164b	no	Zosma03g09090.1	no	5	-1	1	21	333	353	UGGAGAAGCAGGGUACGUGCA	:::. :::: ::.::::.:	CGCAUUUACCAUGUUUCUUCC	Translation	pacid=50105861 locus=Zosma03g09090 ID=Zosma03g09090.1.v3.1 annot-version=v3.1	1
MIR164b	no	Zosma06g03140.1	no	5	-1	1	21	199	219	UGGAGAAGCAGGGUACGUGCA	::::::: ::::::.:	CUCCGGUACCCUUCUUCUCUA	Cleavage	pacid=50099861 locus=Zosma06g03140 ID=Zosma06g03140.1.v3.1 annot-version=v3.1	1
MIR164b	no	Zosma06g28340.1	no	5	-1	1	21	1957	1977	UGGAGAAGCAGGGUACGUGCA	:::: ::.:.:: ::::.:	CGCACAUAUCUUGAUUCUUCU	Cleavage	pacid=50100652 locus=Zosma06g28340 ID=Zosma06g28340.1.v3.1 annot-version=v3.1	1
MIR164b	no	Zosma04g19260.1	no	5	-1	1	21	136	156	UGGAGAAGCAGGGUACGUGCA	:::...:::::::::.	AUUUCGUGUUCUGCUUCUCUU	Cleavage	pacid=50097420 locus=Zosma04g19260 ID=Zosma04g19260.1.v3.1 annot-version=v3.1	1
MIR164b	no	Zosma04g25310.1	no	5	-1	1	21	304	324	UGGAGAAGCAGGGUACGUGCA	::::..::::::.:.:	GGGUCGUAUUCUGCUUUUUCC	Cleavage	pacid=50095704 locus=Zosma04g25310 ID=Zosma04g25310.1.v3.1 annot-version=v3.1	1
MIR164b	no	Zosma03g16240.1	no	5	-1	1	21	327	347	UGGAGAAGCAGGGUACGUGCA	::::: :. :::.::.:::	AGCACGCAUGCUGUUUUUCCC	Cleavage	pacid=50107603 locus=Zosma03g16240 ID=Zosma03g16240.1.v3.1 annot-version=v3.1	1
MIR164b	no	Zosma06g07680.1	no	5	-1	1	21	1258	1278	UGGAGAAGCAGGGUACGUGCA	: ::: :.:.::::::::.	UACACAUGCUCUGCUUCUUGU	Cleavage	pacid=50101372 locus=Zosma06g07680 ID=Zosma06g07680.1.v3.1 annot-version=v3.1	1
MIR164b	no	Zosma02g01020.1	no	5	-1	1	21	93	113	UGGAGAAGCAGGGUACGUGCA	::::...::::::.:..	UCAACGUGUUCUGCUUUUUUC	Cleavage	pacid=50088956 locus=Zosma02g01020 ID=Zosma02g01020.1.v3.1 annot-version=v3.1	1
MIR164b	no	Zosma01g37890.1	no	5	-1	1	21	119	139	UGGAGAAGCAGGGUACGUGCA	..:::.: :::::::::	CCGGUGUAUCAUGCUUCUCCC	Translation	pacid=50094124 locus=Zosma01g37890 ID=Zosma01g37890.1.v3.1 annot-version=v3.1	1
MIR164b	no	Zosma05g26990.1	no	5	-1	1	21	419	439	UGGAGAAGCAGGGUACGUGCA	: .: ::. :::::::::.	CUCUUGAACUAUGCUUCUCCG	Translation	pacid=50103238 locus=Zosma05g26990 ID=Zosma05g26990.1.v3.1 annot-version=v3.1	1
MIR164b	no	Zosma05g29460.1	no	5	-1	1	21	901	921	UGGAGAAGCAGGGUACGUGCA	:..: ::..::::: .::::	CGUGCUUAUUCUGCUCUUCCA	Cleavage	pacid=50104674 locus=Zosma05g29460 ID=Zosma05g29460.1.v3.1 annot-version=v3.1	1
MIR164b	no	Zosma01g37810.1	no	5	-1	1	21	119	139	UGGAGAAGCAGGGUACGUGCA	..:::.: :::::::::	CCGGUGUAUCAUGCUUCUCCC	Translation	pacid=50093084 locus=Zosma01g37810 ID=Zosma01g37810.1.v3.1 annot-version=v3.1	1
MIR164b	no	Zosma01g33750.1	no	5	-1	1	21	1083	1103	UGGAGAAGCAGGGUACGUGCA	::::: .:: :: ::::.::	GGCACGAGCCAUGGUUCUUCA	Translation	pacid=50093600 locus=Zosma01g33750 ID=Zosma01g33750.1.v3.1 annot-version=v3.1	1
MIR164b	no	Zosma01g35720.1	no	5	-1	1	21	1987	2007	UGGAGAAGCAGGGUACGUGCA	:...: :..:: ::::::::	GGUGUGGAUUCUUCUUCUCCA	Cleavage	pacid=50093628 locus=Zosma01g35720 ID=Zosma01g35720.1.v3.1 annot-version=v3.1	1
MIR164b	no	Zosma03g33220.1	no	5	-1	1	21	328	348	UGGAGAAGCAGGGUACGUGCA	:::. :....:::: :::::	AGCAUCUGUUUUGCUGCUCCA	Cleavage	pacid=50109211 locus=Zosma03g33220 ID=Zosma03g33220.1.v3.1 annot-version=v3.1	1
MIR164b	no	Zosma06g02870.1	no	5	-1	1	21	1366	1386	UGGAGAAGCAGGGUACGUGCA	::::.: ::::::::..	UCGUCGUAUCGUGCUUCUCUG	Translation	pacid=50098692 locus=Zosma06g02870 ID=Zosma06g02870.1.v3.1 annot-version=v3.1	1
MIR164b	no	Zosma06g24850.1	no	5	-1	1	21	522	542	UGGAGAAGCAGGGUACGUGCA	::::. :.:::::::.:	UAGACGUGACUUGCUUCUUCU	Cleavage	pacid=50099351 locus=Zosma06g24850 ID=Zosma06g24850.1.v3.1 annot-version=v3.1	1
MIR164b	no	Zosma01g34980.1	no	5	-1	1	21	148	168	UGGAGAAGCAGGGUACGUGCA	:::.:: ..:: :::::.:.	AGCAUGUCUUCUUCUUCUUCG	Cleavage	pacid=50094307 locus=Zosma01g34980 ID=Zosma01g34980.1.v3.1 annot-version=v3.1	1
MIR164b	no	Zosma01g09670.1	no	5	-1	1	21	1924	1944	UGGAGAAGCAGGGUACGUGCA	::. : ::::::: ::::::	UGUUGGGACCCUGCAUCUCCA	Cleavage	pacid=50092002 locus=Zosma01g09670 ID=Zosma01g09670.1.v3.1 annot-version=v3.1	1
MIR164b	no	Zosma03g02580.1	no	5	-1	1	21	823	843	UGGAGAAGCAGGGUACGUGCA	:.:::. ::::::.:.:.	AUGAUGUAUGCUGCUUUUUCG	Cleavage	pacid=50107363 locus=Zosma03g02580 ID=Zosma03g02580.1.v3.1 annot-version=v3.1	1
MIR164b	no	Zosma06g25390.1	no	5	-1	1	21	819	839	UGGAGAAGCAGGGUACGUGCA	:: : :::. ::::::::::	UGAAGCUACUGUGCUUCUCCA	Translation	pacid=50099364 locus=Zosma06g25390 ID=Zosma06g25390.1.v3.1 annot-version=v3.1	1
MIR164b	no	Zosma06g25410.1	no	5	-1	1	21	897	917	UGGAGAAGCAGGGUACGUGCA	:: : :::. ::::::::::	UGAAGCUACUGUGCUUCUCCA	Translation	pacid=50100293 locus=Zosma06g25410 ID=Zosma06g25410.1.v3.1 annot-version=v3.1	1
MIR164b	no	Zosma04g03190.1	no	5	-1	1	21	562	582	UGGAGAAGCAGGGUACGUGCA	:..::.:.:: :::.:::	CACGUGUGCUCUUCUUUUCCU	Cleavage	pacid=50097139 locus=Zosma04g03190 ID=Zosma04g03190.1.v3.1 annot-version=v3.1	1
MIR164b	no	Zosma03g29320.1	no	5	-1	1	21	1881	1901	UGGAGAAGCAGGGUACGUGCA	: .:: ::.:: :::.::::	UAUACUCACUCUUCUUUUCCA	Cleavage	pacid=50106285 locus=Zosma03g29320 ID=Zosma03g29320.1.v3.1 annot-version=v3.1	1
MIR164b	no	Zosma07g02240.1	no	5	-1	1	21	138	158	UGGAGAAGCAGGGUACGUGCA	::::::.: :::: ::.:	AACACGUAUCAUGCUGCUUCU	Translation	pacid=50102111 locus=Zosma07g02240 ID=Zosma07g02240.1.v3.1 annot-version=v3.1	1
MIR164b	no	Zosma06g21870.1	no	5	-1	1	21	85	105	UGGAGAAGCAGGGUACGUGCA	::::::.:::: ::. ::	GACACGUAUCCUGGUUUACCU	Cleavage	pacid=50098714 locus=Zosma06g21870 ID=Zosma06g21870.1.v3.1 annot-version=v3.1	1
MIR164b	no	Zosma02g05840.1	no	5	-1	1	21	451	471	UGGAGAAGCAGGGUACGUGCA	: .:::::.:.: ::.::::	UCUACGUAUCUUAAUUUUCCA	Cleavage	pacid=50088694 locus=Zosma02g05840 ID=Zosma02g05840.1.v3.1 annot-version=v3.1	1
MIR164b	no	Zosma04g13020.1	no	5	-1	1	21	172	191	UGGAGAAGCAGGGUACGUGCA	: ::.::::. ::.::::.::	UUCAUGUACU-UGUUUCUUCA	Translation	pacid=50096841 locus=Zosma04g13020 ID=Zosma04g13020.1.v3.1 annot-version=v3.1	1
MIR164c	no	Zosma01g08320.1	no	0.5	-1	1	21	671	691	UGGAGAAGCAGGGCACGUGCA	::::::.::::::::::::	AUCACGUGUCCUGCUUCUCCA	Cleavage	pacid=50094768 locus=Zosma01g08320 ID=Zosma01g08320.1.v3.1 annot-version=v3.1	1
MIR164c	no	Zosma05g19590.1	no	1.5	-1	1	21	653	673	UGGAGAAGCAGGGCACGUGCA	::. ::::::::::::::::	AGCGGGUGCCCUGCUUCUCCA	Cleavage	pacid=50105145 locus=Zosma05g19590 ID=Zosma05g19590.1.v3.1 annot-version=v3.1	1
MIR164c	no	Zosma03g23910.1	no	2	-1	1	21	335	355	UGGAGAAGCAGGGCACGUGCA	: ::::::::::::::::	CCAAGGUGCCCUGCUUCUCCA	Cleavage	pacid=50109242 locus=Zosma03g23910 ID=Zosma03g23910.1.v3.1 annot-version=v3.1	1
MIR164c	no	Zosma06g23010.1	no	2	-1	1	21	462	482	UGGAGAAGCAGGGCACGUGCA	::: :::.:::.:::::::	GACACUUGCUCUGUUUCUCCA	Cleavage	pacid=50099927 locus=Zosma06g23010 ID=Zosma06g23010.1.v3.1 annot-version=v3.1	1
MIR164c	no	Zosma02g17910.1	no	3	-1	1	21	145	165	UGGAGAAGCAGGGCACGUGCA	.:: : :.:::::::::::	CCUACUUUCUCUGCUUCUCCA	Cleavage	pacid=50089266 locus=Zosma02g17910 ID=Zosma02g17910.1.v3.1 annot-version=v3.1	1
MIR164c	no	Zosma01g06630.1	no	3	-1	1	21	126	146	UGGAGAAGCAGGGCACGUGCA	::: : :.::::::::::.	CUCACCUCCUCUGCUUCUCCG	Cleavage	pacid=50093665 locus=Zosma01g06630 ID=Zosma01g06630.1.v3.1 annot-version=v3.1	1
MIR164c	no	Zosma05g30840.1	no	3.5	-1	1	21	5109	5129	UGGAGAAGCAGGGCACGUGCA	::::.:::.:.:::: ::::.	UGCAUGUGUCUUGCUCCUCCG	Cleavage	pacid=50104766 locus=Zosma05g30840 ID=Zosma05g30840.1.v3.1 annot-version=v3.1	1
MIR164c	no	Zosma02g24020.1	no	3.5	-1	1	21	184	204	UGGAGAAGCAGGGCACGUGCA	::.:::::: ::::::.:	GACAUGUGCCCGGCUUCUUCC	Translation	pacid=50088606 locus=Zosma02g24020 ID=Zosma02g24020.1.v3.1 annot-version=v3.1	1
MIR164c	no	Zosma01g38870.1	no	3.5	-1	1	21	109	129	UGGAGAAGCAGGGCACGUGCA	: :::.:::::::::::	AUAUCAUGCUCUGCUUCUCCA	Cleavage	pacid=50092000 locus=Zosma01g38870 ID=Zosma01g38870.1.v3.1 annot-version=v3.1	1
MIR164c	no	Zosma01g08160.1	no	3.5	-1	1	21	739	759	UGGAGAAGCAGGGCACGUGCA	:: : ::::::::: :::::	AGCCCUUGCCCUGCUCCUCCA	Cleavage	pacid=50092533 locus=Zosma01g08160 ID=Zosma01g08160.1.v3.1 annot-version=v3.1	1
MIR164c	no	Zosma02g22880.1	no	3.5	-1	1	21	209	229	UGGAGAAGCAGGGCACGUGCA	: : :::..::::::::::.	GGAAGGUGUUCUGCUUCUCCG	Cleavage	pacid=50090787 locus=Zosma02g22880 ID=Zosma02g22880.1.v3.1 annot-version=v3.1	1
MIR164c	no	Zosma05g18250.1	no	3.5	-1	1	21	1765	1785	UGGAGAAGCAGGGCACGUGCA	:: :: :::::::: :::::	AGCUCGCGCCCUGCUCCUCCA	Cleavage	pacid=50103695 locus=Zosma05g18250 ID=Zosma05g18250.1.v3.1 annot-version=v3.1	1
MIR164c	no	Zosma06g15420.1	no	3.5	-1	1	21	319	339	UGGAGAAGCAGGGCACGUGCA	..: ::.:::::::::::	CUUGCAUGUCCUGCUUCUCCU	Cleavage	pacid=50101613 locus=Zosma06g15420 ID=Zosma06g15420.1.v3.1 annot-version=v3.1	1
MIR164c	no	Zosma06g20270.1	no	3.5	-1	1	21	69	89	UGGAGAAGCAGGGCACGUGCA	: .:::: ..:::.::::.::	UCUACGUCUUCUGUUUCUUCA	Cleavage	pacid=50100473 locus=Zosma06g20270 ID=Zosma06g20270.1.v3.1 annot-version=v3.1	1
MIR164c	no	Zosma01g34730.1	no	3.5	-1	1	21	379	399	UGGAGAAGCAGGGCACGUGCA	::: ::.:.:::::::.:	GUCACAUGUCUUGCUUCUUCU	Cleavage	pacid=50095123 locus=Zosma01g34730 ID=Zosma01g34730.1.v3.1 annot-version=v3.1	1
MIR164c	no	Zosma04g03340.1	no	3.5	-1	1	21	61	81	UGGAGAAGCAGGGCACGUGCA	::.:: ..::::::::.:.	GCCAUGUCUUCUGCUUCUUCG	Cleavage	pacid=50096913 locus=Zosma04g03340 ID=Zosma04g03340.1.v3.1 annot-version=v3.1	1
MIR164c	no	Zosma03g24320.1	no	3.5	-1	1	21	813	833	UGGAGAAGCAGGGCACGUGCA	.:: :::.:: ::::::::	AAUACAUGCUCUUCUUCUCCA	Cleavage	pacid=50109537 locus=Zosma03g24320 ID=Zosma03g24320.1.v3.1 annot-version=v3.1	1
MIR164c	no	Zosma01g27320.1	no	3.5	-1	1	21	16	36	UGGAGAAGCAGGGCACGUGCA	: ::. : ::.:::::.::::	UACAUCUUCCUUGCUUUUCCA	Cleavage	pacid=50094040 locus=Zosma01g27320 ID=Zosma01g27320.1.v3.1 annot-version=v3.1	1
MIR164c	no	Zosma06g26940.1	no	3.5	-1	1	21	23	43	UGGAGAAGCAGGGCACGUGCA	: : :::.::::::::.:.	CCCUCCUGCUCUGCUUCUUCG	Cleavage	pacid=50098623 locus=Zosma06g26940 ID=Zosma06g26940.1.v3.1 annot-version=v3.1	1
MIR164c	no	Zosma03g15180.1	no	3.5	-1	1	21	596	616	UGGAGAAGCAGGGCACGUGCA	::: : :.::::::::.:.	AACACAUCCUCUGCUUCUUCG	Cleavage	pacid=50107542 locus=Zosma03g15180 ID=Zosma03g15180.1.v3.1 annot-version=v3.1	1
MIR164c	no	Zosma01g05340.1	no	4	-1	1	21	264	284	UGGAGAAGCAGGGCACGUGCA	::::.::::.::: :::::.	UGCAUGUGCUCUGAUUCUCUU	Cleavage	pacid=50092208 locus=Zosma01g05340 ID=Zosma01g05340.1.v3.1 annot-version=v3.1	1
MIR164c	no	Zosma04g19320.1	no	4	-1	1	21	29	49	UGGAGAAGCAGGGCACGUGCA	::.:: :::.:: :::.::::	UGUACAUGCUCUCCUUUUCCA	Cleavage	pacid=50097090 locus=Zosma04g19320 ID=Zosma04g19320.1.v3.1 annot-version=v3.1	1
MIR164c	no	Zosma06g19720.1	no	4	-1	1	21	97	117	UGGAGAAGCAGGGCACGUGCA	...::::::::::::::	GUUGUGUGCCCUGCUUCUCAU	Cleavage	pacid=50098825 locus=Zosma06g19720 ID=Zosma06g19720.1.v3.1 annot-version=v3.1	2
MIR164c	no	Zosma01g11020.1	no	4	-1	1	21	491	512	UGGAGAAG-CAGGGCACGUGCA	::::::::.:: :::::::.	CACACGUGCCUUGUCUUCUCCG	Cleavage	pacid=50093937 locus=Zosma01g11020 ID=Zosma01g11020.1.v3.1 annot-version=v3.1	1
MIR164c	no	Zosma01g02310.1	no	4	-1	1	21	21	41	UGGAGAAGCAGGGCACGUGCA	:::: ::::::: ::::.:	GGCACUUGCCCUGGUUCUUCU	Cleavage	pacid=50092522 locus=Zosma01g02310 ID=Zosma01g02310.1.v3.1 annot-version=v3.1	1
MIR164c	no	Zosma02g01040.1	no	4	-1	1	21	93	113	UGGAGAAGCAGGGCACGUGCA	:::::..::::::.::.	UCAACGUGUUCUGCUUUUCUC	Cleavage	pacid=50089685 locus=Zosma02g01040 ID=Zosma02g01040.1.v3.1 annot-version=v3.1	1
MIR164c	no	Zosma03g29710.1	no	4	-1	1	21	866	886	UGGAGAAGCAGGGCACGUGCA	:::::..::::::: .::	GAGACGUGUUCUGCUUCCUCA	Cleavage	pacid=50106816 locus=Zosma03g29710 ID=Zosma03g29710.1.v3.1 annot-version=v3.1	1
MIR164c	no	Zosma03g05350.1	no	4	-1	1	21	211	231	UGGAGAAGCAGGGCACGUGCA	...::::.:::.::::.:	GUUGUGUGCUCUGUUUCUUCC	Cleavage	pacid=50109517 locus=Zosma03g05350 ID=Zosma03g05350.1.v3.1 annot-version=v3.1	1
MIR164c	no	Zosma04g25360.1	no	4	-1	1	21	589	609	UGGAGAAGCAGGGCACGUGCA	.: ::.:::::::::::	UUGGCCUGUCCUGCUUCUCCU	Cleavage	pacid=50096821 locus=Zosma04g25360 ID=Zosma04g25360.1.v3.1 annot-version=v3.1	1
MIR164c	no	Zosma03g20480.1	no	4	-1	1	21	565	585	UGGAGAAGCAGGGCACGUGCA	: :: :::: ::.:::::::	GGGACAUGCCGUGUUUCUCCA	Translation	pacid=50109179 locus=Zosma03g20480 ID=Zosma03g20480.1.v3.1 annot-version=v3.1	1
MIR164c	no	Zosma05g08960.1	no	4	-1	1	21	9	29	UGGAGAAGCAGGGCACGUGCA	:: :::.::: :::::::	GACAAGUGUCCUCCUUCUCCU	Cleavage	pacid=50103187 locus=Zosma05g08960 ID=Zosma05g08960.1.v3.1 annot-version=v3.1	1
MIR164c	no	Zosma03g25310.1	no	4	-1	1	21	237	257	UGGAGAAGCAGGGCACGUGCA	::. ::...:::::::::	CUCAUCUGUUUUGCUUCUCCU	Cleavage	pacid=50108222 locus=Zosma03g25310 ID=Zosma03g25310.1.v3.1 annot-version=v3.1	1
MIR164c	no	Zosma02g21540.1	no	4	-1	1	21	233	253	UGGAGAAGCAGGGCACGUGCA	..: :::::: ::::::.:	GAUGCAUGCCCUACUUCUCUA	Cleavage	pacid=50088696 locus=Zosma02g21540 ID=Zosma02g21540.1.v3.1 annot-version=v3.1	1
MIR164c	no	Zosma07g00290.1	no	4	-1	1	21	125	145	UGGAGAAGCAGGGCACGUGCA	:: :::... :::::::::	AUCAGGUGUUUAGCUUCUCCA	Translation	pacid=50101969 locus=Zosma07g00290 ID=Zosma07g00290.1.v3.1 annot-version=v3.1	1
MIR164c	no	Zosma05g10780.1	no	4	-1	1	21	236	256	UGGAGAAGCAGGGCACGUGCA	.:::: .: ::.:::::::	CAUACGUUUCGUGUUUCUCCA	Translation	pacid=50104740 locus=Zosma05g10780 ID=Zosma05g10780.1.v3.1 annot-version=v3.1	1
MIR164c	no	Zosma05g26780.1	no	4	-1	1	21	1600	1620	UGGAGAAGCAGGGCACGUGCA	::.:: .::: :::::.::	AACAUGUAUCCUUCUUCUUCA	Cleavage	pacid=50104136 locus=Zosma05g26780 ID=Zosma05g26780.1.v3.1 annot-version=v3.1	1
MIR164c	no	Zosma01g04850.1	no	4	-1	1	21	602	622	UGGAGAAGCAGGGCACGUGCA	: :: : ::.::.:::::::	AGAACAUUCCUUGUUUCUCCA	Cleavage	pacid=50091598 locus=Zosma01g04850 ID=Zosma01g04850.1.v3.1 annot-version=v3.1	1
MIR164c	no	Zosma05g27490.1	no	4	-1	1	21	149	168	UGGAGAAGCAGGGCACGUGCA	: ::: :::.:::.::::::	UACAC-UGCUCUGUUUCUCCC	Cleavage	pacid=50103559 locus=Zosma05g27490 ID=Zosma05g27490.1.v3.1 annot-version=v3.1	1
MIR164c	no	Zosma03g35230.1	no	4	-1	1	21	493	513	UGGAGAAGCAGGGCACGUGCA	.:: : :.:::.::.::::	CUUACUUUCUCUGUUUUUCCA	Cleavage	pacid=50109163 locus=Zosma03g35230 ID=Zosma03g35230.1.v3.1 annot-version=v3.1	1
MIR164c	no	Zosma01g17410.1	no	4	-1	1	21	526	546	UGGAGAAGCAGGGCACGUGCA	..: : ..:::::::::::	CAUGCAUUUUCUGCUUCUCCA	Cleavage	pacid=50093472 locus=Zosma01g17410 ID=Zosma01g17410.1.v3.1 annot-version=v3.1	1
MIR164c	no	Zosma06g12880.1	no	4.5	-1	1	21	1246	1266	UGGAGAAGCAGGGCACGUGCA	::..:::::::::. :.:..:	UGUGCGUGCCCUGUAUUUUUA	Cleavage	pacid=50101209 locus=Zosma06g12880 ID=Zosma06g12880.1.v3.1 annot-version=v3.1	1
MIR164c	no	Zosma06g19090.1	no	4.5	-1	1	21	16	36	UGGAGAAGCAGGGCACGUGCA	::.:: :::::: :::::: :	UGUACUUGCCCUUCUUCUCAA	Cleavage	pacid=50100155 locus=Zosma06g19090 ID=Zosma06g19090.1.v3.1 annot-version=v3.1	1
MIR164c	no	Zosma06g25020.1	no	4.5	-1	1	21	768	789	UGGAGAAGCAG-GGCACGUGCA	::::::: :::.:::::::	UAGACGUGCCUCUGUUUCUCCA	Translation	pacid=50101170 locus=Zosma06g25020 ID=Zosma06g25020.1.v3.1 annot-version=v3.1	1
MIR164c	no	Zosma01g16370.1	no	4.5	-1	1	21	11	31	UGGAGAAGCAGGGCACGUGCA	::.:::::.:: :: ::::.	CGCGCGUGCUCUCCUCCUCCG	Cleavage	pacid=50091830 locus=Zosma01g16370 ID=Zosma01g16370.1.v3.1 annot-version=v3.1	1
MIR164c	no	Zosma05g02850.1	no	4.5	-1	1	21	1470	1490	UGGAGAAGCAGGGCACGUGCA	::: : :::..:::::::...	UGCUCAUGCUUUGCUUCUUUG	Cleavage	pacid=50105593 locus=Zosma05g02850 ID=Zosma05g02850.1.v3.1 annot-version=v3.1	1
MIR164c	no	Zosma04g19260.1	no	4.5	-1	1	21	136	156	UGGAGAAGCAGGGCACGUGCA	::::..:::::::::.	AUUUCGUGUUCUGCUUCUCUU	Cleavage	pacid=50097420 locus=Zosma04g19260 ID=Zosma04g19260.1.v3.1 annot-version=v3.1	1
MIR164c	no	Zosma03g29370.1	no	4.5	-1	1	21	308	328	UGGAGAAGCAGGGCACGUGCA	:.:::: ::::::: :::.	CGUACGUUCCCUGCUCCUCUU	Cleavage	pacid=50105958 locus=Zosma03g29370 ID=Zosma03g29370.1.v3.1 annot-version=v3.1	1
MIR164c	no	Zosma06g07680.1	no	4.5	-1	1	21	1258	1278	UGGAGAAGCAGGGCACGUGCA	: ::: :::.::::::::.	UACACAUGCUCUGCUUCUUGU	Cleavage	pacid=50101372 locus=Zosma06g07680 ID=Zosma06g07680.1.v3.1 annot-version=v3.1	1
MIR164c	no	Zosma02g01020.1	no	4.5	-1	1	21	93	113	UGGAGAAGCAGGGCACGUGCA	:::::..::::::.:..	UCAACGUGUUCUGCUUUUUUC	Cleavage	pacid=50088956 locus=Zosma02g01020 ID=Zosma02g01020.1.v3.1 annot-version=v3.1	1
MIR164c	no	Zosma06g24850.1	no	4.5	-1	1	21	522	542	UGGAGAAGCAGGGCACGUGCA	::::: :.:::::::.:	UAGACGUGACUUGCUUCUUCU	Cleavage	pacid=50099351 locus=Zosma06g24850 ID=Zosma06g24850.1.v3.1 annot-version=v3.1	1
MIR164c	no	Zosma01g33750.1	no	4.5	-1	1	21	1083	1103	UGGAGAAGCAGGGCACGUGCA	::::: ::: :: ::::.::	GGCACGAGCCAUGGUUCUUCA	Translation	pacid=50093600 locus=Zosma01g33750 ID=Zosma01g33750.1.v3.1 annot-version=v3.1	1
MIR164c	no	Zosma01g37760.1	no	4.5	-1	1	21	397	417	UGGAGAAGCAGGGCACGUGCA	:.:.:: .:.:: :::::::	GGUAUGUUUCUUGAUUCUCCA	Cleavage	pacid=50095215 locus=Zosma01g37760 ID=Zosma01g37760.1.v3.1 annot-version=v3.1	1
MIR164c	no	Zosma03g33220.1	no	4.5	-1	1	21	328	348	UGGAGAAGCAGGGCACGUGCA	:::. ::...:::: :::::	AGCAUCUGUUUUGCUGCUCCA	Cleavage	pacid=50109211 locus=Zosma03g33220 ID=Zosma03g33220.1.v3.1 annot-version=v3.1	1
MIR164c	no	Zosma04g03190.1	no	4.5	-1	1	21	562	582	UGGAGAAGCAGGGCACGUGCA	:..::::.:: :::.:::	CACGUGUGCUCUUCUUUUCCU	Cleavage	pacid=50097139 locus=Zosma04g03190 ID=Zosma04g03190.1.v3.1 annot-version=v3.1	1
MIR164c	no	Zosma06g23520.1	no	4.5	-1	1	21	1047	1067	UGGAGAAGCAGGGCACGUGCA	:: : :: .:.:::::.::::	UGAAGGUUUCUUGCUUUUCCA	Cleavage	pacid=50098936 locus=Zosma06g23520 ID=Zosma06g23520.1.v3.1 annot-version=v3.1	1
MIR164c	no	Zosma04g05610.1	no	4.5	-1	1	21	619	639	UGGAGAAGCAGGGCACGUGCA	::.:::.: :::: .::::	AUCAUGUGUCGUGCUAUUCCA	Translation	pacid=50097023 locus=Zosma04g05610 ID=Zosma04g05610.1.v3.1 annot-version=v3.1	1
MIR164c	no	Zosma01g08760.1	no	4.5	-1	1	21	184	204	UGGAGAAGCAGGGCACGUGCA	: ::.:: :.:: :::::::	UCCAUGUCCUCUUCUUCUCCC	Cleavage	pacid=50092111 locus=Zosma01g08760 ID=Zosma01g08760.1.v3.1 annot-version=v3.1	1
MIR164c	no	Zosma06g15850.1	no	4.5	-1	1	21	212	232	UGGAGAAGCAGGGCACGUGCA	:: .: ::..:::::.:::.	CGCUUGAGCUUUGCUUUUCCG	Cleavage	pacid=50099371 locus=Zosma06g15850 ID=Zosma06g15850.1.v3.1 annot-version=v3.1	1
MIR164c	no	Zosma04g22960.1	no	4.5	-1	1	21	2063	2083	UGGAGAAGCAGGGCACGUGCA	:.::: :.::::::.::..	GGUACGAACUCUGCUUUUCUG	Cleavage	pacid=50096861 locus=Zosma04g22960 ID=Zosma04g22960.1.v3.1 annot-version=v3.1	1
MIR164c	no	Zosma03g25690.1	no	4.5	-1	1	21	2484	2504	UGGAGAAGCAGGGCACGUGCA	:: :::..::::::: :::	CGCUGGUGUUCUGCUUCCCCA	Cleavage	pacid=50107360 locus=Zosma03g25690 ID=Zosma03g25690.1.v3.1 annot-version=v3.1	1
MIR164c	no	Zosma06g16740.1	no	4.5	-1	1	21	3332	3352	UGGAGAAGCAGGGCACGUGCA	:::.: :.:::.::.:.::	AGCAUGGCCUCUGUUUUUUCA	Cleavage	pacid=50101618 locus=Zosma06g16740 ID=Zosma06g16740.1.v3.1 annot-version=v3.1	1
MIR164c	no	Zosma03g04110.1	no	4.5	-1	1	21	49	69	UGGAGAAGCAGGGCACGUGCA	:: ::..: :::::::::	UCGACAUGUUCAGCUUCUCCA	Translation	pacid=50107221 locus=Zosma03g04110 ID=Zosma03g04110.1.v3.1 annot-version=v3.1	1
MIR164c	no	Zosma06g30450.1	no	4.5	-1	1	21	277	297	UGGAGAAGCAGGGCACGUGCA	:.: ::::.::::: :::	AUCGCCUGCCUUGCUUGUCCC	Cleavage	pacid=50101069 locus=Zosma06g30450 ID=Zosma06g30450.1.v3.1 annot-version=v3.1	1
MIR164c	no	Zosma03g18080.1	no	4.5	-1	1	21	1192	1212	UGGAGAAGCAGGGCACGUGCA	.: ::..:::.::::.::	GAAGCUUGUUCUGUUUCUUCA	Cleavage	pacid=50107148 locus=Zosma03g18080 ID=Zosma03g18080.1.v3.1 annot-version=v3.1	1
MIR164c	no	Zosma05g13770.1	no	4.5	-1	1	21	730	750	UGGAGAAGCAGGGCACGUGCA	:.: :...::::::::.:	AAGAUGGGUUUUGCUUCUCUA	Cleavage	pacid=50105095 locus=Zosma05g13770 ID=Zosma05g13770.1.v3.1 annot-version=v3.1	1
MIR164c	no	Zosma06g05400.1	no	4.5	-1	1	21	1579	1599	UGGAGAAGCAGGGCACGUGCA	: ::: :::::::: .::::	UUCACUUGCCCUGCGGUUCCA	Cleavage	pacid=50100266 locus=Zosma06g05400 ID=Zosma06g05400.1.v3.1 annot-version=v3.1	1
MIR164c	no	Zosma04g04650.1	no	4.5	-1	1	21	1321	1341	UGGAGAAGCAGGGCACGUGCA	: :: :::.::::. :.::.:	UCCAAGUGUCCUGUAUUUCUA	Cleavage	pacid=50097525 locus=Zosma04g04650 ID=Zosma04g04650.1.v3.1 annot-version=v3.1	1
MIR164c	no	Zosma01g04190.1	no	4.5	-1	1	21	1150	1170	UGGAGAAGCAGGGCACGUGCA	: ::.:: ::: ::::::: :	UUCAUGUCCCCAGCUUCUCGA	Translation	pacid=50091183 locus=Zosma01g04190 ID=Zosma01g04190.1.v3.1 annot-version=v3.1	1
MIR164c	no	Zosma01g08780.1	no	4.5	-1	1	21	16	36	UGGAGAAGCAGGGCACGUGCA	: ::::: : :: .:::::::	UCCACGUCCACUUUUUCUCCA	Cleavage	pacid=50093903 locus=Zosma01g08780 ID=Zosma01g08780.1.v3.1 annot-version=v3.1	1
MIR164c	no	Zosma05g30370.1	no	4.5	-1	1	21	123	143	UGGAGAAGCAGGGCACGUGCA	::::: .::: .::::::	CACACGUCUCCUCUUUCUCCU	Cleavage	pacid=50105355 locus=Zosma05g30370 ID=Zosma05g30370.1.v3.1 annot-version=v3.1	1
MIR164c	no	Zosma04g23570.1	no	4.5	-1	1	21	238	258	UGGAGAAGCAGGGCACGUGCA	::: :::::::::. .::	UCGACGAGCCCUGCUUUCUCA	Cleavage	pacid=50097793 locus=Zosma04g23570 ID=Zosma04g23570.1.v3.1 annot-version=v3.1	1
MIR164c	no	Zosma05g26960.1	no	4.5	-1	1	21	1093	1113	UGGAGAAGCAGGGCACGUGCA	::.:: :::: :::::: :	GACAUGUACCCUCCUUCUCAA	Cleavage	pacid=50103543 locus=Zosma05g26960 ID=Zosma05g26960.1.v3.1 annot-version=v3.1	1
MIR164c	no	Zosma03g24170.1	no	4.5	-1	1	21	68	88	UGGAGAAGCAGGGCACGUGCA	::.:: : :: ::::::::	AACAUGUCCACUUCUUCUCCA	Cleavage	pacid=50106407 locus=Zosma03g24170 ID=Zosma03g24170.1.v3.1 annot-version=v3.1	1
MIR164c	no	Zosma05g28090.1	no	4.5	-1	1	21	909	929	UGGAGAAGCAGGGCACGUGCA	::: ::..::: ::::..:	GCCACCUGUUCUGGUUCUUUA	Cleavage	pacid=50104293 locus=Zosma05g28090 ID=Zosma05g28090.1.v3.1 annot-version=v3.1	1
MIR164c	no	Zosma07g02800.1	no	4.5	-1	1	21	1135	1155	UGGAGAAGCAGGGCACGUGCA	::::: .: :::::.:..:	CACACGUUUCAUGCUUUUUUA	Translation	pacid=50102082 locus=Zosma07g02800 ID=Zosma07g02800.1.v3.1 annot-version=v3.1	1
MIR164c	no	Zosma05g18190.1	yes	4.5	-1	1	21	1172	1192	UGGAGAAGCAGGGCACGUGCA	.:::: ::: ::::::::	CUUACGUAGCCUUCUUCUCCA	Cleavage	pacid=50105312 locus=Zosma05g18190 ID=Zosma05g18190.1.v3.1 annot-version=v3.1	1
MIR164c	no	Zosma06g19210.1	no	4.5	-1	1	21	1246	1266	UGGAGAAGCAGGGCACGUGCA	::::: .:.:::: .::.:	GUCACGUUUCUUGCUGUUCUA	Cleavage	pacid=50099838 locus=Zosma06g19210 ID=Zosma06g19210.1.v3.1 annot-version=v3.1	1
MIR164c	no	Zosma06g19720.1	no	5	-1	1	21	1740	1760	UGGAGAAGCAGGGCACGUGCA	:: ::::::: ::::...	AAAACCUGCCCUGAUUCUUUG	Cleavage	pacid=50098825 locus=Zosma06g19720 ID=Zosma06g19720.1.v3.1 annot-version=v3.1	2
MIR164c	no	Zosma05g28940.1	no	5	-1	1	21	1000	1020	UGGAGAAGCAGGGCACGUGCA	::::. ::.::: :::.:::	UGCAUCUGUCCUACUUUUCCC	Cleavage	pacid=50103837 locus=Zosma05g28940 ID=Zosma05g28940.1.v3.1 annot-version=v3.1	1
MIR164c	no	Zosma04g06350.1	yes	5	-1	1	21	1281	1301	UGGAGAAGCAGGGCACGUGCA	::: :::: .:::::::.::	UGCCCGUGAAUUGCUUCUUCA	Cleavage	pacid=50096022 locus=Zosma04g06350 ID=Zosma04g06350.1.v3.1 annot-version=v3.1	1
MIR164c	no	Zosma05g09160.1	no	5	-1	1	21	915	935	UGGAGAAGCAGGGCACGUGCA	::::: ::::. :.::.:.:.	UGCACCUGCCUCGUUUUUUCG	Translation	pacid=50104885 locus=Zosma05g09160 ID=Zosma05g09160.1.v3.1 annot-version=v3.1	1
MIR164c	no	Zosma01g04500.1	no	5	-1	1	21	1738	1758	UGGAGAAGCAGGGCACGUGCA	::::: ::.::: :: ::.::	UGCACAUGUCCUCCUGCUUCA	Cleavage	pacid=50093258 locus=Zosma01g04500 ID=Zosma01g04500.1.v3.1 annot-version=v3.1	1
MIR164c	no	Zosma02g06570.1	no	5	-1	1	21	110	130	UGGAGAAGCAGGGCACGUGCA	:::.:::...:: ::::.:	GGCAUGUGUUUUGGUUCUUCU	Cleavage	pacid=50090499 locus=Zosma02g06570 ID=Zosma02g06570.1.v3.1 annot-version=v3.1	1
MIR164c	no	Zosma03g33160.1	no	5	-1	1	21	756	776	UGGAGAAGCAGGGCACGUGCA	::: : :::. :::::.:::.	UGCUCUUGCUGUGCUUUUCCG	Translation	pacid=50107063 locus=Zosma03g33160 ID=Zosma03g33160.1.v3.1 annot-version=v3.1	1
MIR164c	no	Zosma03g00070.1	no	5	-1	1	21	336	356	UGGAGAAGCAGGGCACGUGCA	:: : :::..::::::::. :	UGGAAGUGUUCUGCUUCUUGA	Cleavage	pacid=50109540 locus=Zosma03g00070 ID=Zosma03g00070.1.v3.1 annot-version=v3.1	1
MIR164c	no	Zosma01g20370.1	no	5	-1	1	21	23	43	UGGAGAAGCAGGGCACGUGCA	::: ::::.:: :::::.:.	UGCCGGUGCUCUUCUUCUUCG	Cleavage	pacid=50092944 locus=Zosma01g20370 ID=Zosma01g20370.1.v3.1 annot-version=v3.1	1
MIR164c	no	Zosma03g02380.1	no	5	-1	1	21	172	192	UGGAGAAGCAGGGCACGUGCA	:::::::.:::::.:	CAGGAAUGCCCUGUUUCUCUA	Cleavage	pacid=50107281 locus=Zosma03g02380 ID=Zosma03g02380.1.v3.1 annot-version=v3.1	1
MIR164c	no	Zosma02g25610.1	no	5	-1	1	21	102	122	UGGAGAAGCAGGGCACGUGCA	::: .:: ::.::.:: ::::	UGCUUGUCCCUUGUUUGUCCA	Cleavage	pacid=50090599 locus=Zosma02g25610 ID=Zosma02g25610.1.v3.1 annot-version=v3.1	1
MIR164c	no	Zosma05g30850.1	no	5	-1	1	21	60	80	UGGAGAAGCAGGGCACGUGCA	::.: :: .:.: ::::::::	UGUAGGUUUCUUUCUUCUCCA	Cleavage	pacid=50104243 locus=Zosma05g30850 ID=Zosma05g30850.1.v3.1 annot-version=v3.1	1
MIR164c	no	Zosma03g24780.1	no	5	-1	1	21	153	173	UGGAGAAGCAGGGCACGUGCA	::::: :::::::.::	UCCUGGUGCCGUGCUUCUUCA	Translation	pacid=50109147 locus=Zosma03g24780 ID=Zosma03g24780.1.v3.1 annot-version=v3.1	1
MIR164c	no	Zosma03g31130.1	no	5	-1	1	21	1222	1242	UGGAGAAGCAGGGCACGUGCA	.:::...:::::::::	GAUCUGUGUUUUGCUUCUCCC	Cleavage	pacid=50107155 locus=Zosma03g31130 ID=Zosma03g31130.1.v3.1 annot-version=v3.1	1
MIR164c	no	Zosma03g06000.1	no	5	-1	1	21	77	97	UGGAGAAGCAGGGCACGUGCA	:::::.: :.::::::.	UCGCCGUGCUCCGUUUCUCCG	Translation	pacid=50106548 locus=Zosma03g06000 ID=Zosma03g06000.1.v3.1 annot-version=v3.1	1
MIR164c	no	Zosma01g34980.1	no	5	-1	1	21	148	168	UGGAGAAGCAGGGCACGUGCA	:::.:: ..:: :::::.:.	AGCAUGUCUUCUUCUUCUUCG	Cleavage	pacid=50094307 locus=Zosma01g34980 ID=Zosma01g34980.1.v3.1 annot-version=v3.1	1
MIR164c	no	Zosma03g32420.1	no	5	-1	1	21	449	469	UGGAGAAGCAGGGCACGUGCA	:::::.:::.:::: :.	ACACCGUGCUCUGUUUCUGCG	Cleavage	pacid=50107372 locus=Zosma03g32420 ID=Zosma03g32420.1.v3.1 annot-version=v3.1	1
MIR164c	no	Zosma05g09770.1	no	5	-1	1	21	1145	1165	UGGAGAAGCAGGGCACGUGCA	:.:::.:.: :::::::	GUGAUGUGUCUUCCUUCUCCU	Cleavage	pacid=50102653 locus=Zosma05g09770 ID=Zosma05g09770.1.v3.1 annot-version=v3.1	1
MIR164c	no	Zosma01g37670.1	no	5	-1	1	21	70	90	UGGAGAAGCAGGGCACGUGCA	.::::.:: :::::.::	CGAUUGUGCUCUUCUUCUUCA	Cleavage	pacid=50094337 locus=Zosma01g37670 ID=Zosma01g37670.1.v3.1 annot-version=v3.1	1
MIR164c	no	Zosma01g26950.1	no	5	-1	1	21	222	242	UGGAGAAGCAGGGCACGUGCA	::: :::. ::: ::::.::	GGCAGGUGUGCUGGUUCUUCA	Cleavage	pacid=50094978 locus=Zosma01g26950 ID=Zosma01g26950.1.v3.1 annot-version=v3.1	1
MIR164c	no	Zosma01g21960.1	no	5	-1	1	21	819	839	UGGAGAAGCAGGGCACGUGCA	::::: :.:: :::::.:	CAGACGUGACUUGAUUCUCUA	Cleavage	pacid=50094753 locus=Zosma01g21960 ID=Zosma01g21960.1.v3.1 annot-version=v3.1	1
MIR164c	no	Zosma03g05410.1	no	5	-1	1	21	12	32	UGGAGAAGCAGGGCACGUGCA	::.:::..::: ::::..	ACCAUGUGUUCUGAUUCUUUU	Cleavage	pacid=50108664 locus=Zosma03g05410 ID=Zosma03g05410.1.v3.1 annot-version=v3.1	1
MIR164c	no	Zosma04g25650.1	no	5	-1	1	21	904	924	UGGAGAAGCAGGGCACGUGCA	..::::.:::.::.: ::	ACAGUGUGCUCUGUUUUUACA	Cleavage	pacid=50097673 locus=Zosma04g25650 ID=Zosma04g25650.1.v3.1 annot-version=v3.1	1
MIR164c	no	Zosma01g02980.1	no	5	-1	1	21	1546	1566	UGGAGAAGCAGGGCACGUGCA	:: :: ::::: :::::.	CUCAAGUUCCCUGAUUCUCUC	Cleavage	pacid=50094548 locus=Zosma01g02980 ID=Zosma01g02980.1.v3.1 annot-version=v3.1	1
MIR164c	no	Zosma04g16970.1	no	5	-1	1	21	510	530	UGGAGAAGCAGGGCACGUGCA	:.:::.: :::::::...	GAAAUGUGUCGUGCUUCUUUG	Translation	pacid=50097575 locus=Zosma04g16970 ID=Zosma04g16970.1.v3.1 annot-version=v3.1	1
MIR164c	no	Zosma01g28280.1	no	5	-1	1	21	285	305	UGGAGAAGCAGGGCACGUGCA	: :: ::..::::::.:.:	CGGACUUGUUCUGCUUUUUCU	Cleavage	pacid=50092615 locus=Zosma01g28280 ID=Zosma01g28280.1.v3.1 annot-version=v3.1	1
MIR164c	no	Zosma01g26820.1	no	5	-1	1	21	19	39	UGGAGAAGCAGGGCACGUGCA	: ::: .:. ::::::.::	CUCUCGUCUCUGGCUUCUUCA	Translation	pacid=50094532 locus=Zosma01g26820 ID=Zosma01g26820.1.v3.1 annot-version=v3.1	1
MIR164c	no	Zosma03g00470.1	no	5	-1	1	21	311	331	UGGAGAAGCAGGGCACGUGCA	:.::: :.:::.:::::.	AGUACGGUCUCUGUUUCUCUC	Cleavage	pacid=50109428 locus=Zosma03g00470 ID=Zosma03g00470.1.v3.1 annot-version=v3.1	1
MIR164d	no	Zosma01g08320.1	no	1	-1	1	21	671	691	UGGAGAAGCAGGGUACGUGCA	:::::..::::::::::::	AUCACGUGUCCUGCUUCUCCA	Cleavage	pacid=50094768 locus=Zosma01g08320 ID=Zosma01g08320.1.v3.1 annot-version=v3.1	1
MIR164d	no	Zosma05g19590.1	no	2	-1	1	21	653	673	UGGAGAAGCAGGGUACGUGCA	::. ::.:::::::::::::	AGCGGGUGCCCUGCUUCUCCA	Cleavage	pacid=50105145 locus=Zosma05g19590 ID=Zosma05g19590.1.v3.1 annot-version=v3.1	1
MIR164d	no	Zosma03g23910.1	no	2.5	-1	1	21	335	355	UGGAGAAGCAGGGUACGUGCA	: ::.:::::::::::::	CCAAGGUGCCCUGCUUCUCCA	Cleavage	pacid=50109242 locus=Zosma03g23910 ID=Zosma03g23910.1.v3.1 annot-version=v3.1	1
MIR164d	no	Zosma06g23010.1	no	2.5	-1	1	21	462	482	UGGAGAAGCAGGGUACGUGCA	::: :.:.:::.:::::::	GACACUUGCUCUGUUUCUCCA	Cleavage	pacid=50099927 locus=Zosma06g23010 ID=Zosma06g23010.1.v3.1 annot-version=v3.1	1
MIR164d	no	Zosma05g26780.1	no	3	-1	1	21	1600	1620	UGGAGAAGCAGGGUACGUGCA	::.:::.::: :::::.::	AACAUGUAUCCUUCUUCUUCA	Cleavage	pacid=50104136 locus=Zosma05g26780 ID=Zosma05g26780.1.v3.1 annot-version=v3.1	1
MIR164d	no	Zosma02g17910.1	no	3	-1	1	21	145	165	UGGAGAAGCAGGGUACGUGCA	.:: : :.:::::::::::	CCUACUUUCUCUGCUUCUCCA	Cleavage	pacid=50089266 locus=Zosma02g17910 ID=Zosma02g17910.1.v3.1 annot-version=v3.1	1
MIR164d	no	Zosma01g06630.1	no	3	-1	1	21	126	146	UGGAGAAGCAGGGUACGUGCA	::: : :.::::::::::.	CUCACCUCCUCUGCUUCUCCG	Cleavage	pacid=50093665 locus=Zosma01g06630 ID=Zosma01g06630.1.v3.1 annot-version=v3.1	1
MIR164d	no	Zosma04g22960.1	no	3.5	-1	1	21	2063	2083	UGGAGAAGCAGGGUACGUGCA	:.::: ::.::::::.::..	GGUACGAACUCUGCUUUUCUG	Cleavage	pacid=50096861 locus=Zosma04g22960 ID=Zosma04g22960.1.v3.1 annot-version=v3.1	1
MIR164d	no	Zosma05g26960.1	no	3.5	-1	1	21	1093	1113	UGGAGAAGCAGGGUACGUGCA	::.::::::: :::::: :	GACAUGUACCCUCCUUCUCAA	Cleavage	pacid=50103543 locus=Zosma05g26960 ID=Zosma05g26960.1.v3.1 annot-version=v3.1	1
MIR164d	no	Zosma05g18190.1	yes	3.5	-1	1	21	1172	1192	UGGAGAAGCAGGGUACGUGCA	.::::: ::: ::::::::	CUUACGUAGCCUUCUUCUCCA	Cleavage	pacid=50105312 locus=Zosma05g18190 ID=Zosma05g18190.1.v3.1 annot-version=v3.1	1
MIR164d	no	Zosma06g20270.1	no	3.5	-1	1	21	69	89	UGGAGAAGCAGGGUACGUGCA	: .:::: ..:::.::::.::	UCUACGUCUUCUGUUUCUUCA	Cleavage	pacid=50100473 locus=Zosma06g20270 ID=Zosma06g20270.1.v3.1 annot-version=v3.1	1
MIR164d	no	Zosma04g03340.1	no	3.5	-1	1	21	61	81	UGGAGAAGCAGGGUACGUGCA	::.:: ..::::::::.:.	GCCAUGUCUUCUGCUUCUUCG	Cleavage	pacid=50096913 locus=Zosma04g03340 ID=Zosma04g03340.1.v3.1 annot-version=v3.1	1
MIR164d	no	Zosma01g25630.1	no	3.5	-1	1	21	757	777	UGGAGAAGCAGGGUACGUGCA	::: ::::::::: .:.::	GCCACUUACCCUGCUGUUUCA	Cleavage	pacid=50094454 locus=Zosma01g25630 ID=Zosma01g25630.1.v3.1 annot-version=v3.1	1
MIR164d	no	Zosma01g27320.1	no	3.5	-1	1	21	16	36	UGGAGAAGCAGGGUACGUGCA	: ::. : ::.:::::.::::	UACAUCUUCCUUGCUUUUCCA	Cleavage	pacid=50094040 locus=Zosma01g27320 ID=Zosma01g27320.1.v3.1 annot-version=v3.1	1
MIR164d	no	Zosma03g15180.1	no	3.5	-1	1	21	596	616	UGGAGAAGCAGGGUACGUGCA	::: : :.::::::::.:.	AACACAUCCUCUGCUUCUUCG	Cleavage	pacid=50107542 locus=Zosma03g15180 ID=Zosma03g15180.1.v3.1 annot-version=v3.1	1
MIR164d	no	Zosma05g30840.1	no	4	-1	1	21	5109	5129	UGGAGAAGCAGGGUACGUGCA	::::.::..:.:::: ::::.	UGCAUGUGUCUUGCUCCUCCG	Cleavage	pacid=50104766 locus=Zosma05g30840 ID=Zosma05g30840.1.v3.1 annot-version=v3.1	1
MIR164d	no	Zosma02g24020.1	no	4	-1	1	21	184	204	UGGAGAAGCAGGGUACGUGCA	::.::.::: ::::::.:	GACAUGUGCCCGGCUUCUUCC	Translation	pacid=50088606 locus=Zosma02g24020 ID=Zosma02g24020.1.v3.1 annot-version=v3.1	1
MIR164d	no	Zosma03g14630.1	no	4	-1	1	21	1624	1644	UGGAGAAGCAGGGUACGUGCA	.:.::::::: :::::.:	AAUAUGUACCCUUCUUCUUCU	Cleavage	pacid=50106984 locus=Zosma03g14630 ID=Zosma03g14630.1.v3.1 annot-version=v3.1	1
MIR164d	no	Zosma01g38870.1	no	4	-1	1	21	109	129	UGGAGAAGCAGGGUACGUGCA	: :.:.:::::::::::	AUAUCAUGCUCUGCUUCUCCA	Cleavage	pacid=50092000 locus=Zosma01g38870 ID=Zosma01g38870.1.v3.1 annot-version=v3.1	1
MIR164d	no	Zosma01g08160.1	no	4	-1	1	21	739	759	UGGAGAAGCAGGGUACGUGCA	:: : :.::::::: :::::	AGCCCUUGCCCUGCUCCUCCA	Cleavage	pacid=50092533 locus=Zosma01g08160 ID=Zosma01g08160.1.v3.1 annot-version=v3.1	1
MIR164d	no	Zosma05g18250.1	no	4	-1	1	21	1765	1785	UGGAGAAGCAGGGUACGUGCA	:: :: .::::::: :::::	AGCUCGCGCCCUGCUCCUCCA	Cleavage	pacid=50103695 locus=Zosma05g18250 ID=Zosma05g18250.1.v3.1 annot-version=v3.1	1
MIR164d	no	Zosma02g22880.1	no	4	-1	1	21	209	229	UGGAGAAGCAGGGUACGUGCA	: : ::...::::::::::.	GGAAGGUGUUCUGCUUCUCCG	Cleavage	pacid=50090787 locus=Zosma02g22880 ID=Zosma02g22880.1.v3.1 annot-version=v3.1	1
MIR164d	no	Zosma03g00620.1	no	4	-1	1	21	110	130	UGGAGAAGCAGGGUACGUGCA	: .:: :::.:::.::::.:	UCUACCUACUCUGUUUCUUCU	Cleavage	pacid=50108833 locus=Zosma03g00620 ID=Zosma03g00620.1.v3.1 annot-version=v3.1	1
MIR164d	no	Zosma01g13810.1	no	4	-1	1	21	76	96	UGGAGAAGCAGGGUACGUGCA	.:: ::.:::::::::..	ACUACCUAUCCUGCUUCUUUU	Cleavage	pacid=50093776 locus=Zosma01g13810 ID=Zosma01g13810.1.v3.1 annot-version=v3.1	1
MIR164d	no	Zosma06g17960.1	no	4	-1	1	21	340	360	UGGAGAAGCAGGGUACGUGCA	: ::.: :.:: :::::::.:	UCCAUGGAUCCAGCUUCUCUA	Translation	pacid=50101396 locus=Zosma06g17960 ID=Zosma06g17960.1.v3.1 annot-version=v3.1	1
MIR164d	no	Zosma01g34730.1	no	4	-1	1	21	379	399	UGGAGAAGCAGGGUACGUGCA	::: :..:.:::::::.:	GUCACAUGUCUUGCUUCUUCU	Cleavage	pacid=50095123 locus=Zosma01g34730 ID=Zosma01g34730.1.v3.1 annot-version=v3.1	1
MIR164d	no	Zosma02g03780.1	no	4	-1	1	21	316	336	UGGAGAAGCAGGGUACGUGCA	: ::::.:::::::: ::	GAGAGGUACUCUGCUUCUACA	Cleavage	pacid=50089972 locus=Zosma02g03780 ID=Zosma02g03780.1.v3.1 annot-version=v3.1	1
MIR164d	no	Zosma03g12170.1	no	4	-1	1	21	46	66	UGGAGAAGCAGGGUACGUGCA	::: ::..::: ::.::::	GCCACAUAUUCUGAUUUUCCA	Cleavage	pacid=50108578 locus=Zosma03g12170 ID=Zosma03g12170.1.v3.1 annot-version=v3.1	1
MIR164d	no	Zosma05g27370.1	no	4	-1	1	21	3712	3732	UGGAGAAGCAGGGUACGUGCA	:: :::::::::::. :..	GCCAAGUACCCUGCUUUACUG	Cleavage	pacid=50105187 locus=Zosma05g27370 ID=Zosma05g27370.1.v3.1 annot-version=v3.1	1
MIR164d	no	Zosma05g11360.1	no	4	-1	1	21	527	547	UGGAGAAGCAGGGUACGUGCA	:.:: ::.::::::: :.:	ACCGCGCACUCUGCUUCACUA	Cleavage	pacid=50102431 locus=Zosma05g11360 ID=Zosma05g11360.1.v3.1 annot-version=v3.1	1
MIR164d	no	Zosma05g10780.1	no	4	-1	1	21	236	256	UGGAGAAGCAGGGUACGUGCA	.:::: .: ::.:::::::	CAUACGUUUCGUGUUUCUCCA	Translation	pacid=50104740 locus=Zosma05g10780 ID=Zosma05g10780.1.v3.1 annot-version=v3.1	1
MIR164d	no	Zosma03g24320.1	no	4	-1	1	21	813	833	UGGAGAAGCAGGGUACGUGCA	.:: :.:.:: ::::::::	AAUACAUGCUCUUCUUCUCCA	Cleavage	pacid=50109537 locus=Zosma03g24320 ID=Zosma03g24320.1.v3.1 annot-version=v3.1	1
MIR164d	no	Zosma01g04850.1	no	4	-1	1	21	602	622	UGGAGAAGCAGGGUACGUGCA	: :: : ::.::.:::::::	AGAACAUUCCUUGUUUCUCCA	Cleavage	pacid=50091598 locus=Zosma01g04850 ID=Zosma01g04850.1.v3.1 annot-version=v3.1	1
MIR164d	no	Zosma01g39890.1	no	4	-1	1	21	1428	1448	UGGAGAAGCAGGGUACGUGCA	: .:: ::::: ::::::::	UAUACUAACCCUUCUUCUCCA	Cleavage	pacid=50092315 locus=Zosma01g39890 ID=Zosma01g39890.1.v3.1 annot-version=v3.1	1
MIR164d	no	Zosma01g05340.1	no	4.5	-1	1	21	264	284	UGGAGAAGCAGGGUACGUGCA	::::.::.:.::: :::::.	UGCAUGUGCUCUGAUUCUCUU	Cleavage	pacid=50092208 locus=Zosma01g05340 ID=Zosma01g05340.1.v3.1 annot-version=v3.1	1
MIR164d	no	Zosma04g19320.1	no	4.5	-1	1	21	29	49	UGGAGAAGCAGGGUACGUGCA	::.:: :.:.:: :::.::::	UGUACAUGCUCUCCUUUUCCA	Cleavage	pacid=50097090 locus=Zosma04g19320 ID=Zosma04g19320.1.v3.1 annot-version=v3.1	1
MIR164d	no	Zosma01g14660.1	no	4.5	-1	1	21	91	111	UGGAGAAGCAGGGUACGUGCA	:.:.:::::.: :::::.:	CGUAUGUACCUUUCUUCUUCC	Cleavage	pacid=50094863 locus=Zosma01g14660 ID=Zosma01g14660.1.v3.1 annot-version=v3.1	1
MIR164d	no	Zosma06g19720.1	no	4.5	-1	1	21	97	117	UGGAGAAGCAGGGUACGUGCA	...::.:::::::::::	GUUGUGUGCCCUGCUUCUCAU	Cleavage	pacid=50098825 locus=Zosma06g19720 ID=Zosma06g19720.1.v3.1 annot-version=v3.1	1
MIR164d	no	Zosma04g02090.1	yes	4.5	-1	1	21	250	270	UGGAGAAGCAGGGUACGUGCA	:::.:::::::::::	CCAAAUUACUCUGCUUCUCCA	Cleavage	pacid=50095645 locus=Zosma04g02090 ID=Zosma04g02090.1.v3.1 annot-version=v3.1	1
MIR164d	no	Zosma01g11020.1	no	4.5	-1	1	21	491	512	UGGAGAAG-CAGGGUACGUGCA	:::::.::.:: :::::::.	CACACGUGCCUUGUCUUCUCCG	Cleavage	pacid=50093937 locus=Zosma01g11020 ID=Zosma01g11020.1.v3.1 annot-version=v3.1	1
MIR164d	no	Zosma03g29370.1	no	4.5	-1	1	21	308	328	UGGAGAAGCAGGGUACGUGCA	:.:::: ::::::: :::.	CGUACGUUCCCUGCUCCUCUU	Cleavage	pacid=50105958 locus=Zosma03g29370 ID=Zosma03g29370.1.v3.1 annot-version=v3.1	1
MIR164d	no	Zosma01g02310.1	no	4.5	-1	1	21	21	41	UGGAGAAGCAGGGUACGUGCA	:::: :.::::: ::::.:	GGCACUUGCCCUGGUUCUUCU	Cleavage	pacid=50092522 locus=Zosma01g02310 ID=Zosma01g02310.1.v3.1 annot-version=v3.1	1
MIR164d	no	Zosma02g01040.1	no	4.5	-1	1	21	93	113	UGGAGAAGCAGGGUACGUGCA	::::...::::::.::.	UCAACGUGUUCUGCUUUUCUC	Cleavage	pacid=50089685 locus=Zosma02g01040 ID=Zosma02g01040.1.v3.1 annot-version=v3.1	1
MIR164d	no	Zosma04g25750.1	no	4.5	-1	1	21	328	348	UGGAGAAGCAGGGUACGUGCA	.:: ::::.::::::::	CUUACAUACCUUGCUUCUCAG	Cleavage	pacid=50097975 locus=Zosma04g25750 ID=Zosma04g25750.1.v3.1 annot-version=v3.1	1
MIR164d	no	Zosma03g05720.1	no	4.5	-1	1	21	142	162	UGGAGAAGCAGGGUACGUGCA	::: ::::..:::: ::.:.	AGCAAGUACUUUGCUGCUUCG	Cleavage	pacid=50107157 locus=Zosma03g05720 ID=Zosma03g05720.1.v3.1 annot-version=v3.1	1
MIR164d	no	Zosma01g37760.1	no	4.5	-1	1	21	397	417	UGGAGAAGCAGGGUACGUGCA	:.:.:: .:.:: :::::::	GGUAUGUUUCUUGAUUCUCCA	Cleavage	pacid=50095215 locus=Zosma01g37760 ID=Zosma01g37760.1.v3.1 annot-version=v3.1	1
MIR164d	no	Zosma03g29710.1	no	4.5	-1	1	21	866	886	UGGAGAAGCAGGGUACGUGCA	::::...::::::: .::	GAGACGUGUUCUGCUUCCUCA	Cleavage	pacid=50106816 locus=Zosma03g29710 ID=Zosma03g29710.1.v3.1 annot-version=v3.1	1
MIR164d	no	Zosma03g05350.1	no	4.5	-1	1	21	211	231	UGGAGAAGCAGGGUACGUGCA	...::.:.:::.::::.:	GUUGUGUGCUCUGUUUCUUCC	Cleavage	pacid=50109517 locus=Zosma03g05350 ID=Zosma03g05350.1.v3.1 annot-version=v3.1	1
MIR164d	no	Zosma06g27930.1	no	4.5	-1	1	21	705	726	UGGAGAAGCAGG-GUACGUGCA	::: ::: .:::::::::::	GACACUUACAUCUGCUUCUCCA	Cleavage	pacid=50100528 locus=Zosma06g27930 ID=Zosma06g27930.1.v3.1 annot-version=v3.1	1
MIR164d	no	Zosma06g08580.1	no	4.5	-1	1	21	2164	2184	UGGAGAAGCAGGGUACGUGCA	:.:::. :::.:::::.:	ACAAUGUAUGCUGUUUCUCUA	Cleavage	pacid=50100143 locus=Zosma06g08580 ID=Zosma06g08580.1.v3.1 annot-version=v3.1	1
MIR164d	no	Zosma06g23520.1	no	4.5	-1	1	21	1047	1067	UGGAGAAGCAGGGUACGUGCA	:: : :: .:.:::::.::::	UGAAGGUUUCUUGCUUUUCCA	Cleavage	pacid=50098936 locus=Zosma06g23520 ID=Zosma06g23520.1.v3.1 annot-version=v3.1	1
MIR164d	no	Zosma04g07860.1	no	4.5	-1	1	21	271	291	UGGAGAAGCAGGGUACGUGCA	:..:::.:::::: .:::	GUCGUGUAUCCUGCUGUUCCU	Cleavage	pacid=50098300 locus=Zosma04g07860 ID=Zosma04g07860.1.v3.1 annot-version=v3.1	1
MIR164d	no	Zosma03g21090.1	no	4.5	-1	1	21	496	516	UGGAGAAGCAGGGUACGUGCA	::.::::.: : ::.::::	ACCAUGUACUCCGGUUUUCCA	Translation	pacid=50106191 locus=Zosma03g21090 ID=Zosma03g21090.1.v3.1 annot-version=v3.1	1
MIR164d	no	Zosma06g16740.1	no	4.5	-1	1	21	3332	3352	UGGAGAAGCAGGGUACGUGCA	:::.: :.:::.::.:.::	AGCAUGGCCUCUGUUUUUUCA	Cleavage	pacid=50101618 locus=Zosma06g16740 ID=Zosma06g16740.1.v3.1 annot-version=v3.1	1
MIR164d	no	Zosma01g08760.1	no	4.5	-1	1	21	184	204	UGGAGAAGCAGGGUACGUGCA	: ::.:: :.:: :::::::	UCCAUGUCCUCUUCUUCUCCC	Cleavage	pacid=50092111 locus=Zosma01g08760 ID=Zosma01g08760.1.v3.1 annot-version=v3.1	1
MIR164d	no	Zosma04g25360.1	no	4.5	-1	1	21	589	609	UGGAGAAGCAGGGUACGUGCA	.: :..:::::::::::	UUGGCCUGUCCUGCUUCUCCU	Cleavage	pacid=50096821 locus=Zosma04g25360 ID=Zosma04g25360.1.v3.1 annot-version=v3.1	1
MIR164d	no	Zosma01g13920.1	yes	4.5	-1	1	21	627	647	UGGAGAAGCAGGGUACGUGCA	: : .:::...:::::.:::	UCCUUGUAUUUUGCUUUUCCU	Cleavage	pacid=50093474 locus=Zosma01g13920 ID=Zosma01g13920.1.v3.1 annot-version=v3.1	1
MIR164d	no	Zosma03g20480.1	no	4.5	-1	1	21	565	585	UGGAGAAGCAGGGUACGUGCA	: :: :.:: ::.:::::::	GGGACAUGCCGUGUUUCUCCA	Translation	pacid=50109179 locus=Zosma03g20480 ID=Zosma03g20480.1.v3.1 annot-version=v3.1	1
MIR164d	no	Zosma05g08960.1	no	4.5	-1	1	21	9	29	UGGAGAAGCAGGGUACGUGCA	:: ::..::: :::::::	GACAAGUGUCCUCCUUCUCCU	Cleavage	pacid=50103187 locus=Zosma05g08960 ID=Zosma05g08960.1.v3.1 annot-version=v3.1	1
MIR164d	no	Zosma06g26440.1	no	4.5	-1	1	21	2742	2762	UGGAGAAGCAGGGUACGUGCA	: ::: :::. ::.::.:.::	UUCACUUACUGUGUUUUUUCA	Translation	pacid=50100644 locus=Zosma06g26440 ID=Zosma06g26440.1.v3.1 annot-version=v3.1	1
MIR164d	no	Zosma03g33520.1	no	4.5	-1	1	21	97	117	UGGAGAAGCAGGGUACGUGCA	::: :::.:: ::::::.	CUCACUUACUCUCCUUCUCUC	Cleavage	pacid=50108944 locus=Zosma03g33520 ID=Zosma03g33520.1.v3.1 annot-version=v3.1	1
MIR164d	no	Zosma05g30370.1	no	4.5	-1	1	21	123	143	UGGAGAAGCAGGGUACGUGCA	::::: .::: .::::::	CACACGUCUCCUCUUUCUCCU	Cleavage	pacid=50105355 locus=Zosma05g30370 ID=Zosma05g30370.1.v3.1 annot-version=v3.1	1
MIR164d	no	Zosma04g18510.1	no	4.5	-1	1	21	481	501	UGGAGAAGCAGGGUACGUGCA	::: :::.::: ::::.:	AACACCUACUCUGGUUCUUCU	Cleavage	pacid=50096256 locus=Zosma04g18510 ID=Zosma04g18510.1.v3.1 annot-version=v3.1	1
MIR164d	no	Zosma01g03540.1	no	4.5	-1	1	21	292	312	UGGAGAAGCAGGGUACGUGCA	::. ::...:::::::.:	AUCAUAUAUUUUGCUUCUUCC	Cleavage	pacid=50093495 locus=Zosma01g03540 ID=Zosma01g03540.1.v3.1 annot-version=v3.1	1
MIR164d	no	Zosma01g08780.1	no	4.5	-1	1	21	16	36	UGGAGAAGCAGGGUACGUGCA	: ::::: : :: .:::::::	UCCACGUCCACUUUUUCUCCA	Cleavage	pacid=50093903 locus=Zosma01g08780 ID=Zosma01g08780.1.v3.1 annot-version=v3.1	1
MIR164d	no	Zosma01g04190.1	no	4.5	-1	1	21	1150	1170	UGGAGAAGCAGGGUACGUGCA	: ::.:: ::: ::::::: :	UUCAUGUCCCCAGCUUCUCGA	Translation	pacid=50091183 locus=Zosma01g04190 ID=Zosma01g04190.1.v3.1 annot-version=v3.1	1
MIR164d	no	Zosma03g25310.1	no	4.5	-1	1	21	237	257	UGGAGAAGCAGGGUACGUGCA	::. :....:::::::::	CUCAUCUGUUUUGCUUCUCCU	Cleavage	pacid=50108222 locus=Zosma03g25310 ID=Zosma03g25310.1.v3.1 annot-version=v3.1	1
MIR164d	no	Zosma05g04370.1	no	4.5	-1	1	21	714	734	UGGAGAAGCAGGGUACGUGCA	: :: :::.:: ::::::::	UUCAAGUAUCCGCCUUCUCCA	Translation	pacid=50102401 locus=Zosma05g04370 ID=Zosma05g04370.1.v3.1 annot-version=v3.1	1
MIR164d	no	Zosma06g04310.1	no	4.5	-1	1	21	130	150	UGGAGAAGCAGGGUACGUGCA	: :.: ::..:: :::::.::	UCCGCUUAUUCUUCUUCUUCA	Cleavage	pacid=50100779 locus=Zosma06g04310 ID=Zosma06g04310.1.v3.1 annot-version=v3.1	1
MIR164d	no	Zosma06g26910.1	no	4.5	-1	1	21	531	550	UGGAGAAGCAGGGUACGUGCA	:.::: :.::: ::::::::	CGUACG-AUCCUCCUUCUCCA	Cleavage	pacid=50101620 locus=Zosma06g26910 ID=Zosma06g26910.1.v3.1 annot-version=v3.1	1
MIR164d	no	Zosma06g12880.1	no	5	-1	1	21	1246	1266	UGGAGAAGCAGGGUACGUGCA	::..:::.:::::. :.:..:	UGUGCGUGCCCUGUAUUUUUA	Cleavage	pacid=50101209 locus=Zosma06g12880 ID=Zosma06g12880.1.v3.1 annot-version=v3.1	1
MIR164d	no	Zosma06g19090.1	no	5	-1	1	21	16	36	UGGAGAAGCAGGGUACGUGCA	::.:: :.:::: :::::: :	UGUACUUGCCCUUCUUCUCAA	Cleavage	pacid=50100155 locus=Zosma06g19090 ID=Zosma06g19090.1.v3.1 annot-version=v3.1	1
MIR164d	no	Zosma01g09280.1	no	5	-1	1	21	553	573	UGGAGAAGCAGGGUACGUGCA	:.:::::.::::. :.:.:	GGUACGUAUCCUGUAUUUUCU	Cleavage	pacid=50092269 locus=Zosma01g09280 ID=Zosma01g09280.1.v3.1 annot-version=v3.1	1
MIR164d	no	Zosma06g25020.1	no	5	-1	1	21	768	789	UGGAGAAGCAG-GGUACGUGCA	::::.:: :::.:::::::	UAGACGUGCCUCUGUUUCUCCA	Translation	pacid=50101170 locus=Zosma06g25020 ID=Zosma06g25020.1.v3.1 annot-version=v3.1	1
MIR164d	no	Zosma01g16370.1	no	5	-1	1	21	11	31	UGGAGAAGCAGGGUACGUGCA	::.:::.:.:: :: ::::.	CGCGCGUGCUCUCCUCCUCCG	Cleavage	pacid=50091830 locus=Zosma01g16370 ID=Zosma01g16370.1.v3.1 annot-version=v3.1	1
MIR164d	no	Zosma05g01290.1	no	5	-1	1	21	186	208	UGGAGAAGCAGGGU--ACGUGCA	:::::: : .:::.:::::::	GGCACGUCAAGUCUGUUUCUCCA	Cleavage	pacid=50104669 locus=Zosma05g01290 ID=Zosma05g01290.1.v3.1 annot-version=v3.1	1
MIR164d	no	Zosma07g00150.1	no	5	-1	1	21	5238	5258	UGGAGAAGCAGGGUACGUGCA	::::.:::::::.::	AAAAGCUACCUUGCUUCUUCA	Cleavage	pacid=50101843 locus=Zosma07g00150 ID=Zosma07g00150.1.v3.1 annot-version=v3.1	1
MIR164d	no	Zosma03g28760.1	no	5	-1	1	21	867	887	UGGAGAAGCAGGGUACGUGCA	:: .. ::..::::::.:::.	UGGGUUUAUUCUGCUUUUCCG	Cleavage	pacid=50107007 locus=Zosma03g28760 ID=Zosma03g28760.1.v3.1 annot-version=v3.1	1
MIR164d	no	Zosma02g25610.1	no	5	-1	1	21	102	122	UGGAGAAGCAGGGUACGUGCA	::: .:: ::.::.:: ::::	UGCUUGUCCCUUGUUUGUCCA	Cleavage	pacid=50090599 locus=Zosma02g25610 ID=Zosma02g25610.1.v3.1 annot-version=v3.1	1
MIR164d	no	Zosma06g22550.1	no	5	-1	1	21	1065	1085	UGGAGAAGCAGGGUACGUGCA	::: :::.:::::::::	GGCAGUUACUCUGCUUCUCAC	Cleavage	pacid=50101434 locus=Zosma06g22550 ID=Zosma06g22550.1.v3.1 annot-version=v3.1	1
MIR164d	no	Zosma05g30850.1	no	5	-1	1	21	60	80	UGGAGAAGCAGGGUACGUGCA	::.: :: .:.: ::::::::	UGUAGGUUUCUUUCUUCUCCA	Cleavage	pacid=50104243 locus=Zosma05g30850 ID=Zosma05g30850.1.v3.1 annot-version=v3.1	1
MIR164d	no	Zosma05g02850.1	no	5	-1	1	21	1470	1490	UGGAGAAGCAGGGUACGUGCA	::: : :.:..:::::::...	UGCUCAUGCUUUGCUUCUUUG	Cleavage	pacid=50105593 locus=Zosma05g02850 ID=Zosma05g02850.1.v3.1 annot-version=v3.1	1
MIR164d	no	Zosma01g35320.1	no	5	-1	1	21	175	195	UGGAGAAGCAGGGUACGUGCA	::::. :: :::.::::.::	UGCAUUGACGCUGUUUCUUCA	Cleavage	pacid=50091404 locus=Zosma01g35320 ID=Zosma01g35320.1.v3.1 annot-version=v3.1	1
MIR164d	no	Zosma03g09090.1	no	5	-1	1	21	333	353	UGGAGAAGCAGGGUACGUGCA	:::. :::: ::.::::.:	CGCAUUUACCAUGUUUCUUCC	Translation	pacid=50105861 locus=Zosma03g09090 ID=Zosma03g09090.1.v3.1 annot-version=v3.1	1
MIR164d	no	Zosma06g03140.1	no	5	-1	1	21	199	219	UGGAGAAGCAGGGUACGUGCA	::::::: ::::::.:	CUCCGGUACCCUUCUUCUCUA	Cleavage	pacid=50099861 locus=Zosma06g03140 ID=Zosma06g03140.1.v3.1 annot-version=v3.1	1
MIR164d	no	Zosma06g28340.1	no	5	-1	1	21	1957	1977	UGGAGAAGCAGGGUACGUGCA	:::: ::.:.:: ::::.:	CGCACAUAUCUUGAUUCUUCU	Cleavage	pacid=50100652 locus=Zosma06g28340 ID=Zosma06g28340.1.v3.1 annot-version=v3.1	1
MIR164d	no	Zosma04g19260.1	no	5	-1	1	21	136	156	UGGAGAAGCAGGGUACGUGCA	:::...:::::::::.	AUUUCGUGUUCUGCUUCUCUU	Cleavage	pacid=50097420 locus=Zosma04g19260 ID=Zosma04g19260.1.v3.1 annot-version=v3.1	1
MIR164d	no	Zosma04g25310.1	no	5	-1	1	21	304	324	UGGAGAAGCAGGGUACGUGCA	::::..::::::.:.:	GGGUCGUAUUCUGCUUUUUCC	Cleavage	pacid=50095704 locus=Zosma04g25310 ID=Zosma04g25310.1.v3.1 annot-version=v3.1	1
MIR164d	no	Zosma03g16240.1	no	5	-1	1	21	327	347	UGGAGAAGCAGGGUACGUGCA	::::: :. :::.::.:::	AGCACGCAUGCUGUUUUUCCC	Cleavage	pacid=50107603 locus=Zosma03g16240 ID=Zosma03g16240.1.v3.1 annot-version=v3.1	1
MIR164d	no	Zosma06g07680.1	no	5	-1	1	21	1258	1278	UGGAGAAGCAGGGUACGUGCA	: ::: :.:.::::::::.	UACACAUGCUCUGCUUCUUGU	Cleavage	pacid=50101372 locus=Zosma06g07680 ID=Zosma06g07680.1.v3.1 annot-version=v3.1	1
MIR164d	no	Zosma02g01020.1	no	5	-1	1	21	93	113	UGGAGAAGCAGGGUACGUGCA	::::...::::::.:..	UCAACGUGUUCUGCUUUUUUC	Cleavage	pacid=50088956 locus=Zosma02g01020 ID=Zosma02g01020.1.v3.1 annot-version=v3.1	1
MIR164d	no	Zosma01g37890.1	no	5	-1	1	21	119	139	UGGAGAAGCAGGGUACGUGCA	..:::.: :::::::::	CCGGUGUAUCAUGCUUCUCCC	Translation	pacid=50094124 locus=Zosma01g37890 ID=Zosma01g37890.1.v3.1 annot-version=v3.1	1
MIR164d	no	Zosma05g26990.1	no	5	-1	1	21	419	439	UGGAGAAGCAGGGUACGUGCA	: .: ::. :::::::::.	CUCUUGAACUAUGCUUCUCCG	Translation	pacid=50103238 locus=Zosma05g26990 ID=Zosma05g26990.1.v3.1 annot-version=v3.1	1
MIR164d	no	Zosma05g29460.1	no	5	-1	1	21	901	921	UGGAGAAGCAGGGUACGUGCA	:..: ::..::::: .::::	CGUGCUUAUUCUGCUCUUCCA	Cleavage	pacid=50104674 locus=Zosma05g29460 ID=Zosma05g29460.1.v3.1 annot-version=v3.1	1
MIR164d	no	Zosma01g37810.1	no	5	-1	1	21	119	139	UGGAGAAGCAGGGUACGUGCA	..:::.: :::::::::	CCGGUGUAUCAUGCUUCUCCC	Translation	pacid=50093084 locus=Zosma01g37810 ID=Zosma01g37810.1.v3.1 annot-version=v3.1	1
MIR164d	no	Zosma01g33750.1	no	5	-1	1	21	1083	1103	UGGAGAAGCAGGGUACGUGCA	::::: .:: :: ::::.::	GGCACGAGCCAUGGUUCUUCA	Translation	pacid=50093600 locus=Zosma01g33750 ID=Zosma01g33750.1.v3.1 annot-version=v3.1	1
MIR164d	no	Zosma01g35720.1	no	5	-1	1	21	1987	2007	UGGAGAAGCAGGGUACGUGCA	:...: :..:: ::::::::	GGUGUGGAUUCUUCUUCUCCA	Cleavage	pacid=50093628 locus=Zosma01g35720 ID=Zosma01g35720.1.v3.1 annot-version=v3.1	1
MIR164d	no	Zosma03g33220.1	no	5	-1	1	21	328	348	UGGAGAAGCAGGGUACGUGCA	:::. :....:::: :::::	AGCAUCUGUUUUGCUGCUCCA	Cleavage	pacid=50109211 locus=Zosma03g33220 ID=Zosma03g33220.1.v3.1 annot-version=v3.1	1
MIR164d	no	Zosma06g02870.1	no	5	-1	1	21	1366	1386	UGGAGAAGCAGGGUACGUGCA	::::.: ::::::::..	UCGUCGUAUCGUGCUUCUCUG	Translation	pacid=50098692 locus=Zosma06g02870 ID=Zosma06g02870.1.v3.1 annot-version=v3.1	1
MIR164d	no	Zosma06g24850.1	no	5	-1	1	21	522	542	UGGAGAAGCAGGGUACGUGCA	::::. :.:::::::.:	UAGACGUGACUUGCUUCUUCU	Cleavage	pacid=50099351 locus=Zosma06g24850 ID=Zosma06g24850.1.v3.1 annot-version=v3.1	1
MIR164d	no	Zosma01g34980.1	no	5	-1	1	21	148	168	UGGAGAAGCAGGGUACGUGCA	:::.:: ..:: :::::.:.	AGCAUGUCUUCUUCUUCUUCG	Cleavage	pacid=50094307 locus=Zosma01g34980 ID=Zosma01g34980.1.v3.1 annot-version=v3.1	1
MIR164d	no	Zosma01g09670.1	no	5	-1	1	21	1924	1944	UGGAGAAGCAGGGUACGUGCA	::. : ::::::: ::::::	UGUUGGGACCCUGCAUCUCCA	Cleavage	pacid=50092002 locus=Zosma01g09670 ID=Zosma01g09670.1.v3.1 annot-version=v3.1	1
MIR164d	no	Zosma06g25390.1	no	5	-1	1	21	819	839	UGGAGAAGCAGGGUACGUGCA	:: : :::. ::::::::::	UGAAGCUACUGUGCUUCUCCA	Translation	pacid=50099364 locus=Zosma06g25390 ID=Zosma06g25390.1.v3.1 annot-version=v3.1	1
MIR164d	no	Zosma03g02580.1	no	5	-1	1	21	823	843	UGGAGAAGCAGGGUACGUGCA	:.:::. ::::::.:.:.	AUGAUGUAUGCUGCUUUUUCG	Cleavage	pacid=50107363 locus=Zosma03g02580 ID=Zosma03g02580.1.v3.1 annot-version=v3.1	1
MIR164d	no	Zosma06g25410.1	no	5	-1	1	21	897	917	UGGAGAAGCAGGGUACGUGCA	:: : :::. ::::::::::	UGAAGCUACUGUGCUUCUCCA	Translation	pacid=50100293 locus=Zosma06g25410 ID=Zosma06g25410.1.v3.1 annot-version=v3.1	1
MIR164d	no	Zosma04g03190.1	no	5	-1	1	21	562	582	UGGAGAAGCAGGGUACGUGCA	:..::.:.:: :::.:::	CACGUGUGCUCUUCUUUUCCU	Cleavage	pacid=50097139 locus=Zosma04g03190 ID=Zosma04g03190.1.v3.1 annot-version=v3.1	1
MIR164d	no	Zosma03g29320.1	no	5	-1	1	21	1881	1901	UGGAGAAGCAGGGUACGUGCA	: .:: ::.:: :::.::::	UAUACUCACUCUUCUUUUCCA	Cleavage	pacid=50106285 locus=Zosma03g29320 ID=Zosma03g29320.1.v3.1 annot-version=v3.1	1
MIR164d	no	Zosma07g02240.1	no	5	-1	1	21	138	158	UGGAGAAGCAGGGUACGUGCA	::::::.: :::: ::.:	AACACGUAUCAUGCUGCUUCU	Translation	pacid=50102111 locus=Zosma07g02240 ID=Zosma07g02240.1.v3.1 annot-version=v3.1	1
MIR164d	no	Zosma06g21870.1	no	5	-1	1	21	85	105	UGGAGAAGCAGGGUACGUGCA	::::::.:::: ::. ::	GACACGUAUCCUGGUUUACCU	Cleavage	pacid=50098714 locus=Zosma06g21870 ID=Zosma06g21870.1.v3.1 annot-version=v3.1	1
MIR164d	no	Zosma02g05840.1	no	5	-1	1	21	451	471	UGGAGAAGCAGGGUACGUGCA	: .:::::.:.: ::.::::	UCUACGUAUCUUAAUUUUCCA	Cleavage	pacid=50088694 locus=Zosma02g05840 ID=Zosma02g05840.1.v3.1 annot-version=v3.1	1
MIR164d	no	Zosma04g13020.1	no	5	-1	1	21	172	191	UGGAGAAGCAGGGUACGUGCA	: ::.::::. ::.::::.::	UUCAUGUACU-UGUUUCUUCA	Translation	pacid=50096841 locus=Zosma04g13020 ID=Zosma04g13020.1.v3.1 annot-version=v3.1	1
MIR166a	yes	Zosma05g02470.1	no	0.5	-1	1	21	554	574	UCGGACCAGGCUUCAUUCCUC	::::::::::::::::::.	CUGGAAUGAAGCCUGGUCCGG	Cleavage	pacid=50105067 locus=Zosma05g02470 ID=Zosma05g02470.1.v3.1 annot-version=v3.1	1
MIR166a	yes	Zosma03g23770.1	no	1	-1	1	21	581	601	UCGGACCAGGCUUCAUUCCUC	::.:::::::::::::::.	UUGGGAUGAAGCCUGGUCCGG	Cleavage	pacid=50107556 locus=Zosma03g23770 ID=Zosma03g23770.1.v3.1 annot-version=v3.1	1
MIR166a	yes	Zosma06g04020.1	no	2	-1	1	21	1566	1586	UCGGACCAGGCUUCAUUCCUC	:::::::::: ::::::.:::	GAGGAAUGAAACCUGGUUCGA	Translation	pacid=50099770 locus=Zosma06g04020 ID=Zosma06g04020.1.v3.1 annot-version=v3.1	1
MIR166a	yes	Zosma01g02220.1	no	3	-1	1	21	131	151	UCGGACCAGGCUUCAUUCCUC	:::.:::::..:: :::::	CCGGAGUGAAGUUUGAUCCGA	Cleavage	pacid=50093291 locus=Zosma01g02220 ID=Zosma01g02220.1.v3.1 annot-version=v3.1	1
MIR166a	yes	Zosma04g11990.1	no	3.5	-1	1	21	176	196	UCGGACCAGGCUUCAUUCCUC	::::::::::.: :::::	ACGGAAUGAAGCUUAAUCCGA	Cleavage	pacid=50095775 locus=Zosma04g11990 ID=Zosma04g11990.1.v3.1 annot-version=v3.1	1
MIR166a	yes	Zosma01g14370.1	no	3.5	-1	1	21	791	811	UCGGACCAGGCUUCAUUCCUC	::::::::::.: :::::	ACGGAAUGAAGCUUAAUCCGA	Cleavage	pacid=50094007 locus=Zosma01g14370 ID=Zosma01g14370.1.v3.1 annot-version=v3.1	1
MIR166a	yes	Zosma02g12120.1	no	3.5	-1	1	21	791	811	UCGGACCAGGCUUCAUUCCUC	::::::::::.: :::::	ACGGAAUGAAGCUUAAUCCGA	Cleavage	pacid=50090733 locus=Zosma02g12120 ID=Zosma02g12120.1.v3.1 annot-version=v3.1	1
MIR166a	yes	Zosma04g11810.1	no	3.5	-1	1	21	902	922	UCGGACCAGGCUUCAUUCCUC	::::::::::.: :::::	ACGGAAUGAAGCUUAAUCCGA	Cleavage	pacid=50097797 locus=Zosma04g11810 ID=Zosma04g11810.1.v3.1 annot-version=v3.1	1
MIR166a	yes	Zosma02g09310.1	no	3.5	-1	1	21	206	226	UCGGACCAGGCUUCAUUCCUC	::::::::::.: :::::	ACGGAAUGAAGCUUAAUCCGA	Cleavage	pacid=50089023 locus=Zosma02g09310 ID=Zosma02g09310.1.v3.1 annot-version=v3.1	1
MIR166a	yes	Zosma01g15450.1	no	3.5	-1	1	21	2804	2824	UCGGACCAGGCUUCAUUCCUC	::::::::::.: :::::	ACGGAAUGAAGCUUAAUCCGA	Cleavage	pacid=50092149 locus=Zosma01g15450 ID=Zosma01g15450.1.v3.1 annot-version=v3.1	1
MIR166a	yes	Zosma06g13690.1	no	3.5	-1	1	21	2939	2959	UCGGACCAGGCUUCAUUCCUC	::::::::::.: :::::	ACGGAAUGAAGCUUAAUCCGA	Cleavage	pacid=50098829 locus=Zosma06g13690 ID=Zosma06g13690.1.v3.1 annot-version=v3.1	1
MIR166a	yes	Zosma03g08750.1	no	3.5	-1	1	21	395	415	UCGGACCAGGCUUCAUUCCUC	::::: :.:. ::::::::	AUGGAAUAAGGUAUGGUCCGA	Cleavage	pacid=50106220 locus=Zosma03g08750 ID=Zosma03g08750.1.v3.1 annot-version=v3.1	1
MIR166a	yes	Zosma02g19240.1	no	3.5	-1	1	21	275	295	UCGGACCAGGCUUCAUUCCUC	::: ::.:::.:::::: :	CUGGAUUGGAGCUUGGUCCAA	Cleavage	pacid=50088611 locus=Zosma02g19240 ID=Zosma02g19240.1.v3.1 annot-version=v3.1	1
MIR166a	yes	Zosma06g11040.1	no	4	-1	1	21	297	317	UCGGACCAGGCUUCAUUCCUC	::::.::..::::.:::	UGCUAAUGGAGUUUGGUUCGA	Cleavage	pacid=50101261 locus=Zosma06g11040 ID=Zosma06g11040.1.v3.1 annot-version=v3.1	1
MIR166a	yes	Zosma01g29960.1	no	4	-1	1	21	251	271	UCGGACCAGGCUUCAUUCCUC	:::. ::..::.::::..::	CAGGGUUGGGGCUUGGUUUGA	Cleavage	pacid=50095179 locus=Zosma01g29960 ID=Zosma01g29960.1.v3.1 annot-version=v3.1	1
MIR166a	yes	Zosma06g06870.1	no	4	-1	1	21	1391	1411	UCGGACCAGGCUUCAUUCCUC	:: .:::.:::.:: :::::	AAGUGAUGGAGCUUGAUCCGA	Cleavage	pacid=50099973 locus=Zosma06g06870 ID=Zosma06g06870.1.v3.1 annot-version=v3.1	1
MIR166a	yes	Zosma04g14390.1	no	4	-1	1	21	486	506	UCGGACCAGGCUUCAUUCCUC	:: ::::.: ..::::::::	UAGAAAUGGAUUUUGGUCCGA	Translation	pacid=50096406 locus=Zosma04g14390 ID=Zosma04g14390.1.v3.1 annot-version=v3.1	1
MIR166a	yes	Zosma02g19660.1	no	4	-1	1	21	2429	2449	UCGGACCAGGCUUCAUUCCUC	::::. ::::.::::::. :	CAGGAGAGAAGUCUGGUCUCA	Cleavage	pacid=50089242 locus=Zosma02g19660 ID=Zosma02g19660.1.v3.1 annot-version=v3.1	1
MIR166a	yes	Zosma02g21870.1	no	4	-1	1	21	158	178	UCGGACCAGGCUUCAUUCCUC	:::::: : :::::::::	ACGGAAUGUACCCUGGUCCGU	Translation	pacid=50088848 locus=Zosma02g21870 ID=Zosma02g21870.1.v3.1 annot-version=v3.1	1
MIR166a	yes	Zosma02g12150.1	no	4	-1	1	21	1262	1282	UCGGACCAGGCUUCAUUCCUC	::::::::::.: ::::.	ACGGAAUGAAGCUUAAUCCGG	Cleavage	pacid=50089330 locus=Zosma02g12150 ID=Zosma02g12150.1.v3.1 annot-version=v3.1	1
MIR166a	yes	Zosma03g11140.1	no	4	-1	1	21	48	68	UCGGACCAGGCUUCAUUCCUC	:: ::: :: .:::::::::	AAGAAAUAAAAUCUGGUCCGA	Translation	pacid=50106033 locus=Zosma03g11140 ID=Zosma03g11140.1.v3.1 annot-version=v3.1	1
MIR166a	yes	Zosma03g31090.1	no	4	-1	1	21	168	188	UCGGACCAGGCUUCAUUCCUC	::::: ::::.::: ::::	AAGGAAGAAAGCUUGGGCCGA	Cleavage	pacid=50109253 locus=Zosma03g31090 ID=Zosma03g31090.1.v3.1 annot-version=v3.1	1
MIR166a	yes	Zosma02g02570.1	no	4	-1	1	21	2330	2350	UCGGACCAGGCUUCAUUCCUC	::::: .::::: ::..::	AUGGAAUUGAGCCUAGUUUGA	Cleavage	pacid=50089384 locus=Zosma02g02570 ID=Zosma02g02570.1.v3.1 annot-version=v3.1	1
MIR166a	yes	Zosma03g05140.1	no	4	-1	1	21	1014	1034	UCGGACCAGGCUUCAUUCCUC	::: ::::::::: .:::	AUGGAUAGAAGCCUGGGUCGA	Cleavage	pacid=50106882 locus=Zosma03g05140 ID=Zosma03g05140.1.v3.1 annot-version=v3.1	1
MIR166a	yes	Zosma01g06550.1	no	4.5	-1	1	21	1315	1336	UCGGACCAGGCUUCA-UUCCUC	:::::. ::.::..:::::.::	GAGGAGGUGGAGUUUGGUCUGA	Cleavage	pacid=50092905 locus=Zosma01g06550 ID=Zosma01g06550.1.v3.1 annot-version=v3.1	1
MIR166a	yes	Zosma01g15210.1	no	4.5	-1	1	21	485	505	UCGGACCAGGCUUCAUUCCUC	:::::::.: .::::: .::	AAGGAAUGGAUUCUGGUAUGA	Translation	pacid=50093968 locus=Zosma01g15210 ID=Zosma01g15210.1.v3.1 annot-version=v3.1	1
MIR166a	yes	Zosma01g28560.1	no	4.5	-1	1	21	556	576	UCGGACCAGGCUUCAUUCCUC	:::.:::.: .: :::::::	AAGGGAUGGAAUCCGGUCCGA	Translation	pacid=50092803 locus=Zosma01g28560 ID=Zosma01g28560.1.v3.1 annot-version=v3.1	1
MIR166a	yes	Zosma06g03420.1	no	4.5	-1	1	21	378	398	UCGGACCAGGCUUCAUUCCUC	:::.:::. ::.:::: :::	AAGGGAUGGUGCUUGGUACGA	Cleavage	pacid=50101037 locus=Zosma06g03420 ID=Zosma06g03420.1.v3.1 annot-version=v3.1	1
MIR166a	yes	Zosma06g06750.1	no	4.5	-1	1	21	1809	1829	UCGGACCAGGCUUCAUUCCUC	:. :::::::: .::::.::	GGUGAAUGAAGAUUGGUUCGU	Translation	pacid=50100182 locus=Zosma06g06750 ID=Zosma06g06750.1.v3.1 annot-version=v3.1	1
MIR166a	yes	Zosma06g08630.1	no	4.5	-1	1	21	8	28	UCGGACCAGGCUUCAUUCCUC	::::.:::::..:: ::: :	CAGGAGUGAAGUUUGUUCCAA	Cleavage	pacid=50100737 locus=Zosma06g08630 ID=Zosma06g08630.1.v3.1 annot-version=v3.1	1
MIR166a	yes	Zosma01g37550.1	no	4.5	-1	1	21	1052	1072	UCGGACCAGGCUUCAUUCCUC	:: ::::.:::.::::: :	AAGCAAUGGAGCUUGGUCGGC	Cleavage	pacid=50092080 locus=Zosma01g37550 ID=Zosma01g37550.1.v3.1 annot-version=v3.1	1
MIR166a	yes	Zosma52g00540.1	no	4.5	-1	1	21	158	178	UCGGACCAGGCUUCAUUCCUC	::::..:::::::: ::	AAUUAAUGGGGCCUGGUCGGA	Cleavage	pacid=50109762 locus=Zosma52g00540 ID=Zosma52g00540.1.v3.1 annot-version=v3.1	1
MIR166a	yes	Zosma06g01580.1	yes	4.5	-1	1	21	1289	1309	UCGGACCAGGCUUCAUUCCUC	:: :::::. ::::::..:.	UAGAAAUGAGCCCUGGUUUGG	Translation	pacid=50099483 locus=Zosma06g01580 ID=Zosma06g01580.1.v3.1 annot-version=v3.1	1
MIR166a	yes	Zosma03g27940.1	no	4.5	-1	1	21	1244	1264	UCGGACCAGGCUUCAUUCCUC	:::: ::::..::::::	CUGGAACGAAGUUUGGUCCCG	Cleavage	pacid=50106386 locus=Zosma03g27940 ID=Zosma03g27940.1.v3.1 annot-version=v3.1	1
MIR166a	yes	Zosma03g30380.1	no	4.5	-1	1	21	320	340	UCGGACCAGGCUUCAUUCCUC	::::. : ::.:::::..::	CAGGAGGGCAGUCUGGUUUGA	Cleavage	pacid=50108704 locus=Zosma03g30380 ID=Zosma03g30380.1.v3.1 annot-version=v3.1	1
MIR166a	yes	Zosma07g01190.1	no	4.5	-1	1	21	1346	1366	UCGGACCAGGCUUCAUUCCUC	:::: :::.:.:::::.. :	CAGGACUGAGGUCUGGUUUUA	Cleavage	pacid=50101788 locus=Zosma07g01190 ID=Zosma07g01190.1.v3.1 annot-version=v3.1	1
MIR166a	yes	Zosma02g15150.1	no	4.5	-1	1	21	308	328	UCGGACCAGGCUUCAUUCCUC	:..::.:::.::::: ::	CGUGGGUGGAGCUUGGUCGGA	Cleavage	pacid=50090525 locus=Zosma02g15150 ID=Zosma02g15150.1.v3.1 annot-version=v3.1	1
MIR166a	yes	Zosma02g15130.1	no	4.5	-1	1	21	341	361	UCGGACCAGGCUUCAUUCCUC	:..::.:::.::::: ::	CGUGGGUGGAGCUUGGUCGGA	Cleavage	pacid=50088548 locus=Zosma02g15130 ID=Zosma02g15130.1.v3.1 annot-version=v3.1	1
MIR166a	yes	Zosma01g34200.1	no	4.5	-1	1	21	1474	1494	UCGGACCAGGCUUCAUUCCUC	:::::..:.:::::.: :	GUCGAAUGGGGUCUGGUUCUA	Cleavage	pacid=50092763 locus=Zosma01g34200 ID=Zosma01g34200.1.v3.1 annot-version=v3.1	1
MIR166a	yes	Zosma01g03870.1	no	4.5	-1	1	21	94	114	UCGGACCAGGCUUCAUUCCUC	:: ::. :.::.::::::::	GAAGAGAAAGGCUUGGUCCGA	Cleavage	pacid=50094584 locus=Zosma01g03870 ID=Zosma01g03870.1.v3.1 annot-version=v3.1	1
MIR166a	yes	Zosma06g13900.1	no	4.5	-1	1	21	179	199	UCGGACCAGGCUUCAUUCCUC	::..:::::. :: :::::	CUGGGGUGAAGUGUGAUCCGA	Cleavage	pacid=50100115 locus=Zosma06g13900 ID=Zosma06g13900.1.v3.1 annot-version=v3.1	1
MIR166a	yes	Zosma05g04990.1	no	4.5	-1	1	21	62	82	UCGGACCAGGCUUCAUUCCUC	::.:::: : :::::.::.	UUGGGAUGAUGACUGGUUCGG	Translation	pacid=50103871 locus=Zosma05g04990 ID=Zosma05g04990.1.v3.1 annot-version=v3.1	1
MIR166a	yes	Zosma02g22180.1	no	4.5	-1	1	21	179	199	UCGGACCAGGCUUCAUUCCUC	::..:::::. :: :::::	CUGGGGUGAAGUGUGAUCCGA	Cleavage	pacid=50089514 locus=Zosma02g22180 ID=Zosma02g22180.1.v3.1 annot-version=v3.1	2
MIR166a	yes	Zosma02g22180.1	no	4.5	-1	1	21	2732	2752	UCGGACCAGGCUUCAUUCCUC	.: .:::::::.::: ..::	CGGUGAUGAAGCUUGGAUUGA	Cleavage	pacid=50089514 locus=Zosma02g22180 ID=Zosma02g22180.1.v3.1 annot-version=v3.1	2
MIR166a	yes	Zosma03g00210.1	yes	4.5	-1	1	21	293	313	UCGGACCAGGCUUCAUUCCUC	: ::: :::::.: :::.::	UAAGAAAGAAGCUUCGUCUGA	Cleavage	pacid=50106879 locus=Zosma03g00210 ID=Zosma03g00210.1.v3.1 annot-version=v3.1	1
MIR166a	yes	Zosma04g20550.1	no	4.5	-1	1	21	329	349	UCGGACCAGGCUUCAUUCCUC	:: : ::::::::::::	CACUAAAGCAGCCUGGUCCGA	Cleavage	pacid=50096827 locus=Zosma04g20550 ID=Zosma04g20550.1.v3.1 annot-version=v3.1	1
MIR166a	yes	Zosma06g25800.1	yes	4.5	-1	1	21	441	461	UCGGACCAGGCUUCAUUCCUC	.:::: ::.::.::: ..::	CGGGAACGAGGCUUGGGUUGA	Cleavage	pacid=50101036 locus=Zosma06g25800 ID=Zosma06g25800.1.v3.1 annot-version=v3.1	1
MIR166a	yes	Zosma03g21870.1	no	4.5	-1	1	21	303	323	UCGGACCAGGCUUCAUUCCUC	: :::::::.::::..:	AGUGCAUGAAGCUUGGUUUGC	Cleavage	pacid=50107343 locus=Zosma03g21870 ID=Zosma03g21870.1.v3.1 annot-version=v3.1	1
MIR166a	yes	Zosma06g30480.1	no	4.5	-1	1	21	437	457	UCGGACCAGGCUUCAUUCCUC	.: :.::.:::.::: :::.	UGGAAGUGGAGCUUGGACCGG	Cleavage	pacid=50101139 locus=Zosma06g30480 ID=Zosma06g30480.1.v3.1 annot-version=v3.1	1
MIR166a	yes	Zosma01g24420.1	no	4.5	-1	1	21	712	730	UCGGACCAGGCUUCAUUCCUC	:::: ::::.::::::::	CUGGAA--AAGCUUGGUCCGA	Cleavage	pacid=50093081 locus=Zosma01g24420 ID=Zosma01g24420.1.v3.1 annot-version=v3.1	1
MIR166a	yes	Zosma06g14880.1	no	4.5	-1	1	21	584	604	UCGGACCAGGCUUCAUUCCUC	:::: ::: .:::::.::	UUCGAAUAAAGAUUGGUCUGA	Translation	pacid=50098740 locus=Zosma06g14880 ID=Zosma06g14880.1.v3.1 annot-version=v3.1	1
MIR166a	yes	Zosma1315g00010.1	no	4.5	-1	1	21	584	604	UCGGACCAGGCUUCAUUCCUC	:::: ::: .:::::.::	UUCGAAUAAAGAUUGGUCUGA	Translation	pacid=50098565 locus=Zosma1315g00010 ID=Zosma1315g00010.1.v3.1 annot-version=v3.1	1
MIR166a	yes	Zosma01g36460.1	no	4.5	-1	1	21	142	162	UCGGACCAGGCUUCAUUCCUC	: :::.: : ::::::::::	GUGGAGUUCAACCUGGUCCGA	Translation	pacid=50093110 locus=Zosma01g36460 ID=Zosma01g36460.1.v3.1 annot-version=v3.1	1
MIR166a	yes	Zosma01g24180.1	no	4.5	-1	1	21	797	817	UCGGACCAGGCUUCAUUCCUC	::. :::::::: ::::.	ACAGAGGGAAGCCUGAUCCGG	Cleavage	pacid=50093391 locus=Zosma01g24180 ID=Zosma01g24180.1.v3.1 annot-version=v3.1	1
MIR166a	yes	Zosma52g00520.1	no	4.5	-1	1	21	988	1008	UCGGACCAGGCUUCAUUCCUC	::. ::.:::::: ::::	UCAGAGAGAGGCCUGGCCCGA	Cleavage	pacid=50109742 locus=Zosma52g00520 ID=Zosma52g00520.1.v3.1 annot-version=v3.1	1
MIR166a	yes	Zosma52g00350.1	no	4.5	-1	1	21	988	1008	UCGGACCAGGCUUCAUUCCUC	::. ::.:::::: ::::	UCAGAGAGAGGCCUGGCCCGA	Cleavage	pacid=50109756 locus=Zosma52g00350 ID=Zosma52g00350.1.v3.1 annot-version=v3.1	1
MIR166a	yes	Zosma372g00020.1	no	4.5	-1	1	21	988	1008	UCGGACCAGGCUUCAUUCCUC	::. ::.:::::: ::::	UCAGAGAGAGGCCUGGCCCGA	Cleavage	pacid=50109826 locus=Zosma372g00020 ID=Zosma372g00020.1.v3.1 annot-version=v3.1	1
MIR166a	yes	Zosma03g11850.1	no	4.5	-1	1	21	117	137	UCGGACCAGGCUUCAUUCCUC	::: ::.:::. :::..::	AUGGACUGGAGCUGGGUUUGA	Cleavage	pacid=50108734 locus=Zosma03g11850 ID=Zosma03g11850.1.v3.1 annot-version=v3.1	1
MIR166a	yes	Zosma02g18860.1	no	4.5	-1	1	21	750	770	UCGGACCAGGCUUCAUUCCUC	::: ::.:::. :::..::	AUGGACUGGAGCUGGGUUUGA	Cleavage	pacid=50089582 locus=Zosma02g18860 ID=Zosma02g18860.1.v3.1 annot-version=v3.1	1
MIR166a	yes	Zosma02g20470.1	no	4.5	-1	1	21	1418	1438	UCGGACCAGGCUUCAUUCCUC	::: :::: :::: ::::.	CCGGACUGAACCCUGAUCCGG	Translation	pacid=50091001 locus=Zosma02g20470 ID=Zosma02g20470.1.v3.1 annot-version=v3.1	1
MIR166a	yes	Zosma06g20880.1	no	5	-1	1	21	785	805	UCGGACCAGGCUUCAUUCCUC	:: : ::::::.:::::::	GAUGUAUGAAGUCUGGUCCCG	Cleavage	pacid=50099889 locus=Zosma06g20880 ID=Zosma06g20880.1.v3.1 annot-version=v3.1	1
MIR166a	yes	Zosma04g14720.1	no	5	-1	1	21	1677	1697	UCGGACCAGGCUUCAUUCCUC	:.::..::::::. : ::.::	GGGGGGUGAAGCUAGUUCUGA	Cleavage	pacid=50095805 locus=Zosma04g14720 ID=Zosma04g14720.1.v3.1 annot-version=v3.1	1
MIR166a	yes	Zosma04g15070.1	yes	5	-1	1	21	158	178	UCGGACCAGGCUUCAUUCCUC	.:::::::: :.:::::.	CGGGAAUGAAACUUGGUCUUG	Translation	pacid=50096911 locus=Zosma04g15070 ID=Zosma04g15070.1.v3.1 annot-version=v3.1	1
MIR166a	yes	Zosma04g15860.1	no	5	-1	1	21	1146	1166	UCGGACCAGGCUUCAUUCCUC	:::::. :.:::.: ::..::	GAGGAGAGGAGCUUCGUUUGA	Cleavage	pacid=50096241 locus=Zosma04g15860 ID=Zosma04g15860.1.v3.1 annot-version=v3.1	1
MIR166a	yes	Zosma04g11060.1	no	5	-1	1	21	539	559	UCGGACCAGGCUUCAUUCCUC	::: :::::::.::::..	CAGGUAUGAAGCUUGGUUUUG	Cleavage	pacid=50096239 locus=Zosma04g11060 ID=Zosma04g11060.1.v3.1 annot-version=v3.1	1
MIR166a	yes	Zosma04g11070.1	no	5	-1	1	21	542	562	UCGGACCAGGCUUCAUUCCUC	::: :::::::.::::..	CAGGUAUGAAGCUUGGUUUUG	Cleavage	pacid=50095605 locus=Zosma04g11070 ID=Zosma04g11070.1.v3.1 annot-version=v3.1	1
MIR166a	yes	Zosma04g26370.1	no	5	-1	1	21	108	128	UCGGACCAGGCUUCAUUCCUC	:: :.:::::: .: ::::::	GAAGGAUGAAGAUUUGUCCGA	Translation	pacid=50096856 locus=Zosma04g26370 ID=Zosma04g26370.1.v3.1 annot-version=v3.1	1
MIR166a	yes	Zosma01g28220.1	no	5	-1	1	21	782	802	UCGGACCAGGCUUCAUUCCUC	:::.::: .:: ::::..::	CAGGGAUGUGGCAUGGUUUGA	Cleavage	pacid=50094714 locus=Zosma01g28220 ID=Zosma01g28220.1.v3.1 annot-version=v3.1	1
MIR166a	yes	Zosma03g31490.1	no	5	-1	1	21	473	493	UCGGACCAGGCUUCAUUCCUC	.:: :::::::.::::..	CGGGCAUGAAGCUUGGUUUCG	Cleavage	pacid=50106931 locus=Zosma03g31490 ID=Zosma03g31490.1.v3.1 annot-version=v3.1	1
MIR166a	yes	Zosma01g08330.1	no	5	-1	1	21	1748	1768	UCGGACCAGGCUUCAUUCCUC	::: .::.::.::::: :::	GAGCCGUGGAGUCUGGUGCGA	Cleavage	pacid=50093768 locus=Zosma01g08330 ID=Zosma01g08330.1.v3.1 annot-version=v3.1	1
MIR166a	yes	Zosma06g22530.1	no	5	-1	1	21	2807	2827	UCGGACCAGGCUUCAUUCCUC	.::.:: .:::.::::::	CGGGGAUUGAGCUUGGUCCUG	Cleavage	pacid=50100538 locus=Zosma06g22530 ID=Zosma06g22530.1.v3.1 annot-version=v3.1	1
MIR166a	yes	Zosma03g04350.1	no	5	-1	1	21	5600	5620	UCGGACCAGGCUUCAUUCCUC	:.::::: :::..:: :: ::	GGGGAAUAAAGUUUGAUCAGA	Cleavage	pacid=50107925 locus=Zosma03g04350 ID=Zosma03g04350.1.v3.1 annot-version=v3.1	1
MIR166a	yes	Zosma05g11200.1	no	5	-1	1	21	359	379	UCGGACCAGGCUUCAUUCCUC	:::::: : : ::::::::	CAGGAAUCAUGGCUGGUCCGU	Translation	pacid=50102852 locus=Zosma05g11200 ID=Zosma05g11200.1.v3.1 annot-version=v3.1	1
MIR166a	yes	Zosma557g00060.1	no	5	-1	1	21	117	137	UCGGACCAGGCUUCAUUCCUC	.:::::::.:: ::.::	UGAAGAUGAAGCUUGUUCUGA	Cleavage	pacid=50098467 locus=Zosma557g00060 ID=Zosma557g00060.1.v3.1 annot-version=v3.1	1
MIR166a	yes	Zosma02g09710.1	no	5	-1	1	21	213	233	UCGGACCAGGCUUCAUUCCUC	.::..::::::. : ::.::	UGGGGGUGAAGCUAGCUCUGA	Cleavage	pacid=50089069 locus=Zosma02g09710 ID=Zosma02g09710.1.v3.1 annot-version=v3.1	1
MIR166a	yes	Zosma06g06860.1	no	5	-1	1	21	339	359	UCGGACCAGGCUUCAUUCCUC	..:::::.:::::..:.	UGCUGGUGAAGUCUGGUUUGG	Cleavage	pacid=50101526 locus=Zosma06g06860 ID=Zosma06g06860.1.v3.1 annot-version=v3.1	1
MIR166a	yes	Zosma05g15180.1	no	5	-1	1	21	1121	1141	UCGGACCAGGCUUCAUUCCUC	:.:::::..::::..:.	AAAAAGUGAAGUUUGGUUUGG	Cleavage	pacid=50104870 locus=Zosma05g15180 ID=Zosma05g15180.1.v3.1 annot-version=v3.1	1
MIR166a	yes	Zosma03g30410.1	no	5	-1	1	21	571	591	UCGGACCAGGCUUCAUUCCUC	:::::: :.: : :::.:::	AAGGAAUUAGGACAGGUUCGA	Translation	pacid=50108762 locus=Zosma03g30410 ID=Zosma03g30410.1.v3.1 annot-version=v3.1	1
MIR166a	yes	Zosma01g25630.1	no	5	-1	1	21	783	803	UCGGACCAGGCUUCAUUCCUC	:::::::: .::::..:	AUUGAAUGAAGAUUGGUUUGC	Translation	pacid=50094454 locus=Zosma01g25630 ID=Zosma01g25630.1.v3.1 annot-version=v3.1	1
MIR166a	yes	Zosma06g06410.1	no	5	-1	1	21	845	865	UCGGACCAGGCUUCAUUCCUC	..:::::::::: :::.	GUCCGGUGAAGCCUGGGCCGG	Cleavage	pacid=50098950 locus=Zosma06g06410 ID=Zosma06g06410.1.v3.1 annot-version=v3.1	1
MIR166a	yes	Zosma02g20850.1	no	5	-1	1	21	1600	1620	UCGGACCAGGCUUCAUUCCUC	:::: :::::::: :::	UUGGAAGGAAGCCUGAUCCUC	Cleavage	pacid=50090661 locus=Zosma02g20850 ID=Zosma02g20850.1.v3.1 annot-version=v3.1	1
MIR166a	yes	Zosma01g13150.1	no	5	-1	1	21	1312	1332	UCGGACCAGGCUUCAUUCCUC	::::.: .:: :::: ::::	AAGGAGUUGAGACUGGACCGA	Translation	pacid=50094770 locus=Zosma01g13150 ID=Zosma01g13150.1.v3.1 annot-version=v3.1	1
MIR166a	yes	Zosma02g21490.1	no	5	-1	1	21	1442	1462	UCGGACCAGGCUUCAUUCCUC	:: ::::::::::: :.:.	CAGAAAUGAAGCCUGAGCUGG	Cleavage	pacid=50089515 locus=Zosma02g21490 ID=Zosma02g21490.1.v3.1 annot-version=v3.1	1
MIR166a	yes	Zosma04g06340.1	no	5	-1	1	21	2021	2041	UCGGACCAGGCUUCAUUCCUC	:: :.::.::..::: :::.	UAGAAGUGGAGUUUGGCCCGG	Cleavage	pacid=50096819 locus=Zosma04g06340 ID=Zosma04g06340.1.v3.1 annot-version=v3.1	1
MIR166a	yes	Zosma02g02980.1	no	5	-1	1	21	147	167	UCGGACCAGGCUUCAUUCCUC	.:::::::.:: ::.::	UGAAGAUGAAGCUUGUUCUGA	Cleavage	pacid=50090978 locus=Zosma02g02980 ID=Zosma02g02980.1.v3.1 annot-version=v3.1	1
MIR166a	yes	Zosma05g07250.1	no	5	-1	1	21	992	1012	UCGGACCAGGCUUCAUUCCUC	.::.:::.::. :: ::.::	UGGGGAUGGAGUAUGUUCUGA	Cleavage	pacid=50104930 locus=Zosma05g07250 ID=Zosma05g07250.1.v3.1 annot-version=v3.1	1
MIR166a	yes	Zosma03g28110.1	no	5	-1	1	21	4760	4780	UCGGACCAGGCUUCAUUCCUC	:::::.:..::::: ::	AAAAAAUGAGGUUUGGUCAGA	Cleavage	pacid=50109287 locus=Zosma03g28110 ID=Zosma03g28110.1.v3.1 annot-version=v3.1	1
MIR166a	yes	Zosma02g12600.1	no	5	-1	1	21	675	695	UCGGACCAGGCUUCAUUCCUC	::::::.: ..::::..:	AUGGAAUGGAUUUUGGUUUGU	Translation	pacid=50090200 locus=Zosma02g12600 ID=Zosma02g12600.1.v3.1 annot-version=v3.1	1
MIR166a	yes	Zosma02g04060.1	no	5	-1	1	21	1764	1784	UCGGACCAGGCUUCAUUCCUC	:::::: ::::::..::	ACAGAAUGAUCCCUGGUUUGA	Translation	pacid=50089752 locus=Zosma02g04060 ID=Zosma02g04060.1.v3.1 annot-version=v3.1	1
MIR166a	yes	Zosma03g36800.1	no	5	-1	1	21	2805	2825	UCGGACCAGGCUUCAUUCCUC	::.::::::::: ::.:	AUGGGAUGAAGCCUCUUCUGU	Cleavage	pacid=50107174 locus=Zosma03g36800 ID=Zosma03g36800.1.v3.1 annot-version=v3.1	1
MIR166a	yes	Zosma01g09830.1	no	5	-1	1	21	2763	2783	UCGGACCAGGCUUCAUUCCUC	:::::::::.: :.:::	CCUGAAUGAAGCUUUCUUCGA	Cleavage	pacid=50091647 locus=Zosma01g09830 ID=Zosma01g09830.1.v3.1 annot-version=v3.1	1
MIR166a	yes	Zosma02g03680.1	no	5	-1	1	21	1044	1064	UCGGACCAGGCUUCAUUCCUC	:::.::::::. : ::.:.	AUGGAGUGAAGCUGGAUCUGG	Cleavage	pacid=50090976 locus=Zosma02g03680 ID=Zosma02g03680.1.v3.1 annot-version=v3.1	1
MIR166a	yes	Zosma02g24440.1	no	5	-1	1	21	14	34	UCGGACCAGGCUUCAUUCCUC	:::.:::: . ::::..::	UUGGAGUGAACUAUGGUUUGA	Translation	pacid=50088861 locus=Zosma02g24440 ID=Zosma02g24440.1.v3.1 annot-version=v3.1	1
MIR166a	yes	Zosma01g36210.1	no	5	-1	1	21	668	688	UCGGACCAGGCUUCAUUCCUC	::..::.:::.: : ::::	AUGGGGUGGAGCUUUGGCCGA	Cleavage	pacid=50092140 locus=Zosma01g36210 ID=Zosma01g36210.1.v3.1 annot-version=v3.1	1
MIR166a	yes	Zosma04g27170.1	no	5	-1	1	21	1158	1178	UCGGACCAGGCUUCAUUCCUC	:::.::::: .::::.. :	AUGGAGUGAAGGUUGGUUUCA	Translation	pacid=50097327 locus=Zosma04g27170 ID=Zosma04g27170.1.v3.1 annot-version=v3.1	1
MIR166b	yes	Zosma05g02470.1	no	2	-1	1	21	554	574	UCGGACCAGACUUCAUUCCUC	::::::::: ::::::::.	CUGGAAUGAAGCCUGGUCCGG	Translation	pacid=50105067 locus=Zosma05g02470 ID=Zosma05g02470.1.v3.1 annot-version=v3.1	1
MIR166b	yes	Zosma01g02220.1	no	2.5	-1	1	21	131	151	UCGGACCAGACUUCAUUCCUC	:::.::::::.:: :::::	CCGGAGUGAAGUUUGAUCCGA	Cleavage	pacid=50093291 locus=Zosma01g02220 ID=Zosma01g02220.1.v3.1 annot-version=v3.1	1
MIR166b	yes	Zosma03g23770.1	no	2.5	-1	1	21	581	601	UCGGACCAGACUUCAUUCCUC	::.:::::: ::::::::.	UUGGGAUGAAGCCUGGUCCGG	Translation	pacid=50107556 locus=Zosma03g23770 ID=Zosma03g23770.1.v3.1 annot-version=v3.1	1
MIR166b	yes	Zosma03g08750.1	no	3	-1	1	21	395	415	UCGGACCAGACUUCAUUCCUC	::::: :.:: ::::::::	AUGGAAUAAGGUAUGGUCCGA	Cleavage	pacid=50106220 locus=Zosma03g08750 ID=Zosma03g08750.1.v3.1 annot-version=v3.1	1
MIR166b	yes	Zosma06g04020.1	no	3.5	-1	1	21	1566	1586	UCGGACCAGACUUCAUUCCUC	:::::::::: :::::.:::	GAGGAAUGAAACCUGGUUCGA	Translation	pacid=50099770 locus=Zosma06g04020 ID=Zosma06g04020.1.v3.1 annot-version=v3.1	1
MIR166b	yes	Zosma06g11040.1	no	3.5	-1	1	21	297	317	UCGGACCAGACUUCAUUCCUC	::::.:::.::::.:::	UGCUAAUGGAGUUUGGUUCGA	Cleavage	pacid=50101261 locus=Zosma06g11040 ID=Zosma06g11040.1.v3.1 annot-version=v3.1	1
MIR166b	yes	Zosma04g14390.1	no	3.5	-1	1	21	486	506	UCGGACCAGACUUCAUUCCUC	:: ::::.: :.::::::::	UAGAAAUGGAUUUUGGUCCGA	Translation	pacid=50096406 locus=Zosma04g14390 ID=Zosma04g14390.1.v3.1 annot-version=v3.1	1
MIR166b	yes	Zosma02g19660.1	no	3.5	-1	1	21	2429	2449	UCGGACCAGACUUCAUUCCUC	::::. :::::::::::. :	CAGGAGAGAAGUCUGGUCUCA	Cleavage	pacid=50089242 locus=Zosma02g19660 ID=Zosma02g19660.1.v3.1 annot-version=v3.1	1
MIR166b	yes	Zosma03g11140.1	no	3.5	-1	1	21	48	68	UCGGACCAGACUUCAUUCCUC	:: ::: :: ::::::::::	AAGAAAUAAAAUCUGGUCCGA	Translation	pacid=50106033 locus=Zosma03g11140 ID=Zosma03g11140.1.v3.1 annot-version=v3.1	1
MIR166b	yes	Zosma02g13290.1	no	3.5	-1	1	21	465	485	UCGGACCAGACUUCAUUCCUC	.: : : ::::.::::::::	CGGUAUUCAAGUUUGGUCCGA	Cleavage	pacid=50090716 locus=Zosma02g13290 ID=Zosma02g13290.1.v3.1 annot-version=v3.1	1
MIR166b	yes	Zosma01g06550.1	no	4	-1	1	21	1315	1336	UCGGACCAGACUUCA-UUCCUC	:::::. ::.:::.:::::.::	GAGGAGGUGGAGUUUGGUCUGA	Cleavage	pacid=50092905 locus=Zosma01g06550 ID=Zosma01g06550.1.v3.1 annot-version=v3.1	1
MIR166b	yes	Zosma01g15210.1	no	4	-1	1	21	485	505	UCGGACCAGACUUCAUUCCUC	:::::::.: :::::: .::	AAGGAAUGGAUUCUGGUAUGA	Translation	pacid=50093968 locus=Zosma01g15210 ID=Zosma01g15210.1.v3.1 annot-version=v3.1	1
MIR166b	yes	Zosma01g28560.1	no	4	-1	1	21	556	576	UCGGACCAGACUUCAUUCCUC	:::.:::.: :: :::::::	AAGGGAUGGAAUCCGGUCCGA	Translation	pacid=50092803 locus=Zosma01g28560 ID=Zosma01g28560.1.v3.1 annot-version=v3.1	1
MIR166b	yes	Zosma06g08630.1	no	4	-1	1	21	8	28	UCGGACCAGACUUCAUUCCUC	::::.::::::.:: ::: :	CAGGAGUGAAGUUUGUUCCAA	Cleavage	pacid=50100737 locus=Zosma06g08630 ID=Zosma06g08630.1.v3.1 annot-version=v3.1	1
MIR166b	yes	Zosma03g27940.1	no	4	-1	1	21	1244	1264	UCGGACCAGACUUCAUUCCUC	:::: :::::.::::::	CUGGAACGAAGUUUGGUCCCG	Cleavage	pacid=50106386 locus=Zosma03g27940 ID=Zosma03g27940.1.v3.1 annot-version=v3.1	1
MIR166b	yes	Zosma03g30380.1	no	4	-1	1	21	320	340	UCGGACCAGACUUCAUUCCUC	::::. : ::::::::..::	CAGGAGGGCAGUCUGGUUUGA	Cleavage	pacid=50108704 locus=Zosma03g30380 ID=Zosma03g30380.1.v3.1 annot-version=v3.1	1
MIR166b	yes	Zosma07g01190.1	no	4	-1	1	21	1346	1366	UCGGACCAGACUUCAUUCCUC	:::: :::.:::::::.. :	CAGGACUGAGGUCUGGUUUUA	Cleavage	pacid=50101788 locus=Zosma07g01190 ID=Zosma07g01190.1.v3.1 annot-version=v3.1	1
MIR166b	yes	Zosma01g34200.1	no	4	-1	1	21	1474	1494	UCGGACCAGACUUCAUUCCUC	:::::..:::::::.: :	GUCGAAUGGGGUCUGGUUCUA	Cleavage	pacid=50092763 locus=Zosma01g34200 ID=Zosma01g34200.1.v3.1 annot-version=v3.1	1
MIR166b	yes	Zosma06g13900.1	no	4	-1	1	21	179	199	UCGGACCAGACUUCAUUCCUC	::..:::::: :: :::::	CUGGGGUGAAGUGUGAUCCGA	Cleavage	pacid=50100115 locus=Zosma06g13900 ID=Zosma06g13900.1.v3.1 annot-version=v3.1	1
MIR166b	yes	Zosma02g22180.1	no	4	-1	1	21	179	199	UCGGACCAGACUUCAUUCCUC	::..:::::: :: :::::	CUGGGGUGAAGUGUGAUCCGA	Cleavage	pacid=50089514 locus=Zosma02g22180 ID=Zosma02g22180.1.v3.1 annot-version=v3.1	1
MIR166b	yes	Zosma06g20880.1	no	4.5	-1	1	21	785	805	UCGGACCAGACUUCAUUCCUC	:: : ::::::::::::::	GAUGUAUGAAGUCUGGUCCCG	Cleavage	pacid=50099889 locus=Zosma06g20880 ID=Zosma06g20880.1.v3.1 annot-version=v3.1	1
MIR166b	yes	Zosma06g06750.1	no	4.5	-1	1	21	1809	1829	UCGGACCAGACUUCAUUCCUC	:. :::::::: .::::.::	GGUGAAUGAAGAUUGGUUCGU	Translation	pacid=50100182 locus=Zosma06g06750 ID=Zosma06g06750.1.v3.1 annot-version=v3.1	1
MIR166b	yes	Zosma01g08330.1	no	4.5	-1	1	21	1748	1768	UCGGACCAGACUUCAUUCCUC	::: .::.:::::::: :::	GAGCCGUGGAGUCUGGUGCGA	Cleavage	pacid=50093768 locus=Zosma01g08330 ID=Zosma01g08330.1.v3.1 annot-version=v3.1	1
MIR166b	yes	Zosma03g04350.1	no	4.5	-1	1	21	5600	5620	UCGGACCAGACUUCAUUCCUC	:.::::: ::::.:: :: ::	GGGGAAUAAAGUUUGAUCAGA	Cleavage	pacid=50107925 locus=Zosma03g04350 ID=Zosma03g04350.1.v3.1 annot-version=v3.1	1
MIR166b	yes	Zosma06g06860.1	no	4.5	-1	1	21	339	359	UCGGACCAGACUUCAUUCCUC	..:::::::::::..:.	UGCUGGUGAAGUCUGGUUUGG	Cleavage	pacid=50101526 locus=Zosma06g06860 ID=Zosma06g06860.1.v3.1 annot-version=v3.1	1
MIR166b	yes	Zosma05g15180.1	no	4.5	-1	1	21	1121	1141	UCGGACCAGACUUCAUUCCUC	:.::::::.::::..:.	AAAAAGUGAAGUUUGGUUUGG	Cleavage	pacid=50104870 locus=Zosma05g15180 ID=Zosma05g15180.1.v3.1 annot-version=v3.1	1
MIR166b	yes	Zosma02g19240.1	no	4.5	-1	1	21	263	283	UCGGACCAGACUUCAUUCCUC	:::. :::::::::: ..:.	AAGGGCUGAAGUCUGGAUUGG	Cleavage	pacid=50088611 locus=Zosma02g19240 ID=Zosma02g19240.1.v3.1 annot-version=v3.1	1
MIR166b	yes	Zosma04g06340.1	no	4.5	-1	1	21	2021	2041	UCGGACCAGACUUCAUUCCUC	:: :.::.:::.::: :::.	UAGAAGUGGAGUUUGGCCCGG	Cleavage	pacid=50096819 locus=Zosma04g06340 ID=Zosma04g06340.1.v3.1 annot-version=v3.1	1
MIR166b	yes	Zosma03g28110.1	no	4.5	-1	1	21	4760	4780	UCGGACCAGACUUCAUUCCUC	:::::.::.::::: ::	AAAAAAUGAGGUUUGGUCAGA	Cleavage	pacid=50109287 locus=Zosma03g28110 ID=Zosma03g28110.1.v3.1 annot-version=v3.1	1
MIR166b	yes	Zosma05g07250.1	no	4.5	-1	1	21	992	1012	UCGGACCAGACUUCAUUCCUC	.::.:::.::: :: ::.::	UGGGGAUGGAGUAUGUUCUGA	Cleavage	pacid=50104930 locus=Zosma05g07250 ID=Zosma05g07250.1.v3.1 annot-version=v3.1	1
MIR166b	yes	Zosma02g12600.1	no	4.5	-1	1	21	675	695	UCGGACCAGACUUCAUUCCUC	::::::.: :.::::..:	AUGGAAUGGAUUUUGGUUUGU	Translation	pacid=50090200 locus=Zosma02g12600 ID=Zosma02g12600.1.v3.1 annot-version=v3.1	1
MIR166b	yes	Zosma02g24440.1	no	4.5	-1	1	21	14	34	UCGGACCAGACUUCAUUCCUC	:::.:::: : ::::..::	UUGGAGUGAACUAUGGUUUGA	Translation	pacid=50088861 locus=Zosma02g24440 ID=Zosma02g24440.1.v3.1 annot-version=v3.1	1
MIR166b	yes	Zosma05g04990.1	no	4.5	-1	1	21	62	82	UCGGACCAGACUUCAUUCCUC	::.:::: : :::::.::.	UUGGGAUGAUGACUGGUUCGG	Translation	pacid=50103871 locus=Zosma05g04990 ID=Zosma05g04990.1.v3.1 annot-version=v3.1	1
MIR166b	yes	Zosma04g05100.1	no	4.5	-1	1	21	1156	1176	UCGGACCAGACUUCAUUCCUC	.: ::::.: ::::::..:.	CGGAAAUGGAAUCUGGUUUGG	Translation	pacid=50096597 locus=Zosma04g05100 ID=Zosma04g05100.1.v3.1 annot-version=v3.1	1
MIR166b	yes	Zosma06g02960.1	no	4.5	-1	1	21	1320	1340	UCGGACCAGACUUCAUUCCUC	:: :.:::.:::::::.	CGAAAACGGAGUUUGGUCCGG	Cleavage	pacid=50101118 locus=Zosma06g02960 ID=Zosma06g02960.1.v3.1 annot-version=v3.1	1
MIR166b	yes	Zosma03g16750.1	no	4.5	-1	1	21	221	241	UCGGACCAGACUUCAUUCCUC	: .:::::: ::::.:::	UCUGCGUGAAGUGUGGUUCGA	Cleavage	pacid=50106240 locus=Zosma03g16750 ID=Zosma03g16750.1.v3.1 annot-version=v3.1	1
MIR166b	yes	Zosma05g03420.1	no	4.5	-1	1	21	217	236	UCGGACCAGACUUCAUUCCUC	::::: ::.::.::::: ::	CAGGAA-GAGGUUUGGUCGGA	Cleavage	pacid=50105315 locus=Zosma05g03420 ID=Zosma05g03420.1.v3.1 annot-version=v3.1	1
MIR166b	yes	Zosma06g05550.1	no	4.5	-1	1	21	614	634	UCGGACCAGACUUCAUUCCUC	::: :::::: ::::..:	CUGGAUUGAAGUGUGGUUUGC	Cleavage	pacid=50098736 locus=Zosma06g05550 ID=Zosma06g05550.1.v3.1 annot-version=v3.1	1
MIR166b	yes	Zosma1315g00010.1	no	4.5	-1	1	21	584	604	UCGGACCAGACUUCAUUCCUC	:::: ::: .:::::.::	UUCGAAUAAAGAUUGGUCUGA	Translation	pacid=50098565 locus=Zosma1315g00010 ID=Zosma1315g00010.1.v3.1 annot-version=v3.1	1
MIR166b	yes	Zosma06g14880.1	no	4.5	-1	1	21	584	604	UCGGACCAGACUUCAUUCCUC	:::: ::: .:::::.::	UUCGAAUAAAGAUUGGUCUGA	Translation	pacid=50098740 locus=Zosma06g14880 ID=Zosma06g14880.1.v3.1 annot-version=v3.1	1
MIR166b	yes	Zosma04g24810.1	no	4.5	-1	1	21	809	829	UCGGACCAGACUUCAUUCCUC	: ::::::::::: .::.	GUUGCAUGAAGUCUGGAUCGG	Cleavage	pacid=50096898 locus=Zosma04g24810 ID=Zosma04g24810.1.v3.1 annot-version=v3.1	1
MIR166b	yes	Zosma03g35870.1	no	4.5	-1	1	21	1370	1390	UCGGACCAGACUUCAUUCCUC	::: :::::: ::::..:	CUGGAUUGAAGUAUGGUUUGC	Cleavage	pacid=50106474 locus=Zosma03g35870 ID=Zosma03g35870.1.v3.1 annot-version=v3.1	1
MIR166b	yes	Zosma02g07230.1	no	4.5	-1	1	21	3798	3818	UCGGACCAGACUUCAUUCCUC	:::: :::::::: :..:	AUGGAAGGAAGUCUGUUUUGC	Cleavage	pacid=50089264 locus=Zosma02g07230 ID=Zosma02g07230.1.v3.1 annot-version=v3.1	1
MIR166b	yes	Zosma02g06500.1	no	4.5	-1	1	21	354	374	UCGGACCAGACUUCAUUCCUC	::: :::::::: : .:::	AUGGAUUGAAGUCUCGAUCGA	Cleavage	pacid=50090244 locus=Zosma02g06500 ID=Zosma02g06500.1.v3.1 annot-version=v3.1	1
MIR166b	yes	Zosma01g38350.1	no	5	-1	1	21	254	274	UCGGACCAGACUUCAUUCCUC	::: :.::.:::.::::::	GAGCAGUGGAGUUUGGUCCCU	Cleavage	pacid=50095362 locus=Zosma01g38350 ID=Zosma01g38350.1.v3.1 annot-version=v3.1	1
MIR166b	yes	Zosma02g06920.1	no	5	-1	1	21	304	324	UCGGACCAGACUUCAUUCCUC	::::: ::.:::.: :::::	GAGGACUGGAGUUUCCUCCGA	Cleavage	pacid=50090307 locus=Zosma02g06920 ID=Zosma02g06920.1.v3.1 annot-version=v3.1	1
MIR166b	yes	Zosma05g32980.1	no	5	-1	1	21	338	358	UCGGACCAGACUUCAUUCCUC	::::.::::::::::	AGCUAAUGGAGUCUGGUCCUC	Cleavage	pacid=50102835 locus=Zosma05g32980 ID=Zosma05g32980.1.v3.1 annot-version=v3.1	1
MIR166b	yes	Zosma01g40040.1	no	5	-1	1	21	618	638	UCGGACCAGACUUCAUUCCUC	::: ::::.:::: :::.::	GAGAAAUGGAGUCGCGUCUGA	Cleavage	pacid=50093893 locus=Zosma01g40040 ID=Zosma01g40040.1.v3.1 annot-version=v3.1	1
MIR166b	yes	Zosma02g07800.1	no	5	-1	1	21	1499	1519	UCGGACCAGACUUCAUUCCUC	::::::: :.::.:: :..:.	GAGGAAUUAGGUUUGAUUUGG	Cleavage	pacid=50088915 locus=Zosma02g07800 ID=Zosma02g07800.1.v3.1 annot-version=v3.1	1
MIR166b	yes	Zosma04g26370.1	no	5	-1	1	21	108	128	UCGGACCAGACUUCAUUCCUC	:: :.:::::: .: ::::::	GAAGGAUGAAGAUUUGUCCGA	Translation	pacid=50096856 locus=Zosma04g26370 ID=Zosma04g26370.1.v3.1 annot-version=v3.1	1
MIR166b	yes	Zosma06g06580.1	no	5	-1	1	21	733	753	UCGGACCAGACUUCAUUCCUC	:::::: ::.::.:: :: ::	GAGGAAGGAGGUUUGAUCGGA	Cleavage	pacid=50100290 locus=Zosma06g06580 ID=Zosma06g06580.1.v3.1 annot-version=v3.1	1
MIR166b	yes	Zosma03g03040.1	no	5	-1	1	21	431	451	UCGGACCAGACUUCAUUCCUC	:::.:::. ::. :::.:::	AAGGGAUGGUGUUCGGUUCGA	Cleavage	pacid=50108326 locus=Zosma03g03040 ID=Zosma03g03040.1.v3.1 annot-version=v3.1	1
MIR166b	yes	Zosma06g22570.1	no	5	-1	1	21	69	89	UCGGACCAGACUUCAUUCCUC	:::::::.::: :::.:	AUGGAAUGAGGUCAGGUUCCG	Cleavage	pacid=50098930 locus=Zosma06g22570 ID=Zosma06g22570.1.v3.1 annot-version=v3.1	1
MIR166b	yes	Zosma01g01500.1	no	5	-1	1	21	1469	1489	UCGGACCAGACUUCAUUCCUC	:::::: .:::::::.:	AUGGAAUGUGGUCUGGUUCAG	Cleavage	pacid=50092990 locus=Zosma01g01500 ID=Zosma01g01500.1.v3.1 annot-version=v3.1	1
MIR166b	yes	Zosma01g01520.1	no	5	-1	1	21	1469	1489	UCGGACCAGACUUCAUUCCUC	:::::: .:::::::.:	AUGGAAUGUGGUCUGGUUCAG	Cleavage	pacid=50091970 locus=Zosma01g01520 ID=Zosma01g01520.1.v3.1 annot-version=v3.1	1
MIR166b	yes	Zosma04g26490.1	no	5	-1	1	21	1080	1100	UCGGACCAGACUUCAUUCCUC	:. :.:::.: :::: :::::	GGUGGAUGGAAUCUGUUCCGA	Translation	pacid=50097510 locus=Zosma04g26490 ID=Zosma04g26490.1.v3.1 annot-version=v3.1	1
MIR166b	yes	Zosma05g22000.1	no	5	-1	1	21	3062	3082	UCGGACCAGACUUCAUUCCUC	:::::: .:::.::: :.::	GAGGAAGAGAGUUUGGCCUGA	Cleavage	pacid=50104585 locus=Zosma05g22000 ID=Zosma05g22000.1.v3.1 annot-version=v3.1	1
MIR166b	yes	Zosma05g11200.1	no	5	-1	1	21	359	379	UCGGACCAGACUUCAUUCCUC	:::::: : : ::::::::	CAGGAAUCAUGGCUGGUCCGU	Translation	pacid=50102852 locus=Zosma05g11200 ID=Zosma05g11200.1.v3.1 annot-version=v3.1	1
MIR166b	yes	Zosma06g12380.1	no	5	-1	1	21	153	173	UCGGACCAGACUUCAUUCCUC	.::::::::: :::::	CAACUGUGAAGUCUGCUCCGA	Cleavage	pacid=50099333 locus=Zosma06g12380 ID=Zosma06g12380.1.v3.1 annot-version=v3.1	1
MIR166b	yes	Zosma06g01520.1	yes	5	-1	1	21	297	317	UCGGACCAGACUUCAUUCCUC	::::. ::.::::.:::	CGCUAAUGGUGUUUGGUUCGA	Cleavage	pacid=50099073 locus=Zosma06g01520 ID=Zosma06g01520.1.v3.1 annot-version=v3.1	1
MIR166b	yes	Zosma04g21830.1	no	5	-1	1	21	1215	1235	UCGGACCAGACUUCAUUCCUC	:: ::::.:::. :: ::::	AAGCAAUGGAGUUCGGCCCGA	Cleavage	pacid=50096504 locus=Zosma04g21830 ID=Zosma04g21830.1.v3.1 annot-version=v3.1	1
MIR166b	yes	Zosma587g00030.1	no	5	-1	1	21	1215	1235	UCGGACCAGACUUCAUUCCUC	:: ::::.:::. :: ::::	AAGCAAUGGAGUUCGGCCCGA	Cleavage	pacid=50095495 locus=Zosma587g00030 ID=Zosma587g00030.1.v3.1 annot-version=v3.1	1
MIR166b	yes	Zosma01g25630.1	no	5	-1	1	21	783	803	UCGGACCAGACUUCAUUCCUC	:::::::: .::::..:	AUUGAAUGAAGAUUGGUUUGC	Translation	pacid=50094454 locus=Zosma01g25630 ID=Zosma01g25630.1.v3.1 annot-version=v3.1	1
MIR166b	yes	Zosma05g20730.1	no	5	-1	1	21	401	421	UCGGACCAGACUUCAUUCCUC	.::::.:::::::. ::	ACUCGAUGAGGUCUGGUUGGA	Cleavage	pacid=50102547 locus=Zosma05g20730 ID=Zosma05g20730.1.v3.1 annot-version=v3.1	1
MIR166b	yes	Zosma01g13150.1	no	5	-1	1	21	1312	1332	UCGGACCAGACUUCAUUCCUC	::::.: .:: :::: ::::	AAGGAGUUGAGACUGGACCGA	Translation	pacid=50094770 locus=Zosma01g13150 ID=Zosma01g13150.1.v3.1 annot-version=v3.1	1
MIR166b	yes	Zosma05g04020.1	no	5	-1	1	21	515	535	UCGGACCAGACUUCAUUCCUC	::: :::.: : :::::.::	AAGGCAUGGAAUGUGGUCUGA	Translation	pacid=50104761 locus=Zosma05g04020 ID=Zosma05g04020.1.v3.1 annot-version=v3.1	1
MIR166b	yes	Zosma01g40870.1	no	5	-1	1	21	619	639	UCGGACCAGACUUCAUUCCUC	::::. ::::: ::::.: :	AAGGAGGGAAGUAUGGUUCCA	Cleavage	pacid=50095097 locus=Zosma01g40870 ID=Zosma01g40870.1.v3.1 annot-version=v3.1	1
MIR166b	yes	Zosma03g30410.1	no	5	-1	1	21	571	591	UCGGACCAGACUUCAUUCCUC	:::::: :.: : :::.:::	AAGGAAUUAGGACAGGUUCGA	Translation	pacid=50108762 locus=Zosma03g30410 ID=Zosma03g30410.1.v3.1 annot-version=v3.1	1
MIR166b	yes	Zosma04g18860.1	no	5	-1	1	21	2069	2089	UCGGACCAGACUUCAUUCCUC	:: .::::::: :::: .::	AAGAGAUGAAGUAUGGUGUGA	Cleavage	pacid=50096358 locus=Zosma04g18860 ID=Zosma04g18860.1.v3.1 annot-version=v3.1	1
MIR166b	yes	Zosma04g24260.1	no	5	-1	1	21	429	449	UCGGACCAGACUUCAUUCCUC	:.::::.:: ::::: ::	AGUGGAUGAGGUGUGGUCAGA	Cleavage	pacid=50097592 locus=Zosma04g24260 ID=Zosma04g24260.1.v3.1 annot-version=v3.1	1
MIR166b	yes	Zosma05g28220.1	no	5	-1	1	21	5615	5635	UCGGACCAGACUUCAUUCCUC	:: : ::::::::::.:	AUGGUAAGAAGUCUGGUUCAG	Cleavage	pacid=50105393 locus=Zosma05g28220 ID=Zosma05g28220.1.v3.1 annot-version=v3.1	1
MIR166b	yes	Zosma03g15600.1	no	5	-1	1	21	176	196	UCGGACCAGACUUCAUUCCUC	:: :: ::: :::::::.:	AAGAAAAGAACUCUGGUCUGU	Translation	pacid=50107942 locus=Zosma03g15600 ID=Zosma03g15600.1.v3.1 annot-version=v3.1	1
MIR166b	yes	Zosma05g07150.1	no	5	-1	1	21	1352	1372	UCGGACCAGACUUCAUUCCUC	:::::::. :. :::..::	CCGGAAUGAGCUUAGGUUUGA	Translation	pacid=50104744 locus=Zosma05g07150 ID=Zosma05g07150.1.v3.1 annot-version=v3.1	1
MIR166b	yes	Zosma01g05520.1	no	5	-1	1	21	596	616	UCGGACCAGACUUCAUUCCUC	:::.::. ::.:::::. :	UCGGAGUGGCGUUUGGUCUUA	Cleavage	pacid=50093970 locus=Zosma01g05520 ID=Zosma01g05520.1.v3.1 annot-version=v3.1	1
MIR166b	yes	Zosma05g04560.1	no	5	-1	1	21	1409	1429	UCGGACCAGACUUCAUUCCUC	:::::::. :. :::..::	CUGGAAUGAGCUUGGGUUUGA	Translation	pacid=50102269 locus=Zosma05g04560 ID=Zosma05g04560.1.v3.1 annot-version=v3.1	1
MIR166b	yes	Zosma04g27170.1	no	5	-1	1	21	1158	1178	UCGGACCAGACUUCAUUCCUC	:::.::::: .::::.. :	AUGGAGUGAAGGUUGGUUUCA	Translation	pacid=50097327 locus=Zosma04g27170 ID=Zosma04g27170.1.v3.1 annot-version=v3.1	1
MIR166b	yes	Zosma04g12750.1	no	5	-1	1	21	1497	1517	UCGGACCAGACUUCAUUCCUC	:::.::::: .::::.. :	AUGGAGUGAAGGUUGGUUUCA	Translation	pacid=50096304 locus=Zosma04g12750 ID=Zosma04g12750.1.v3.1 annot-version=v3.1	1
MIR166b	yes	Zosma04g12970.1	no	5	-1	1	21	1716	1736	UCGGACCAGACUUCAUUCCUC	:::.::::: .::::.. :	AUGGAGUGAAGGUUGGUUUCA	Translation	pacid=50097005 locus=Zosma04g12970 ID=Zosma04g12970.1.v3.1 annot-version=v3.1	1
MIR166b	yes	Zosma01g13080.1	no	5	-1	1	21	68	88	UCGGACCAGACUUCAUUCCUC	:::.::.: ::::: .::.	UUGGAGUGGAUUCUGGGUCGG	Translation	pacid=50091748 locus=Zosma01g13080 ID=Zosma01g13080.1.v3.1 annot-version=v3.1	1
MIR166b	yes	Zosma06g15570.1	no	5	-1	1	21	83	103	UCGGACCAGACUUCAUUCCUC	.:::: ::: : ::::..::	UGGGAAAGAAAUAUGGUUUGA	Translation	pacid=50101539 locus=Zosma06g15570 ID=Zosma06g15570.1.v3.1 annot-version=v3.1	1
MIR166c	no	Zosma05g02470.1	no	0.5	-1	1	21	554	574	UCGGACCAGGCUUCAUUCCCC	::::::::::::::::::.	CUGGAAUGAAGCCUGGUCCGG	Cleavage	pacid=50105067 locus=Zosma05g02470 ID=Zosma05g02470.1.v3.1 annot-version=v3.1	1
MIR166c	no	Zosma03g23770.1	no	1	-1	1	21	581	601	UCGGACCAGGCUUCAUUCCCC	::.:::::::::::::::.	UUGGGAUGAAGCCUGGUCCGG	Cleavage	pacid=50107556 locus=Zosma03g23770 ID=Zosma03g23770.1.v3.1 annot-version=v3.1	1
MIR166c	no	Zosma06g04020.1	no	2	-1	1	21	1566	1586	UCGGACCAGGCUUCAUUCCCC	: :::::::: ::::::.:::	GAGGAAUGAAACCUGGUUCGA	Translation	pacid=50099770 locus=Zosma06g04020 ID=Zosma06g04020.1.v3.1 annot-version=v3.1	1
MIR166c	no	Zosma01g02220.1	no	3	-1	1	21	131	151	UCGGACCAGGCUUCAUUCCCC	:::.:::::..:: :::::	CCGGAGUGAAGUUUGAUCCGA	Cleavage	pacid=50093291 locus=Zosma01g02220 ID=Zosma01g02220.1.v3.1 annot-version=v3.1	1
MIR166c	no	Zosma04g11990.1	no	3.5	-1	1	21	176	196	UCGGACCAGGCUUCAUUCCCC	::::::::::.: :::::	ACGGAAUGAAGCUUAAUCCGA	Cleavage	pacid=50095775 locus=Zosma04g11990 ID=Zosma04g11990.1.v3.1 annot-version=v3.1	1
MIR166c	no	Zosma01g14370.1	no	3.5	-1	1	21	791	811	UCGGACCAGGCUUCAUUCCCC	::::::::::.: :::::	ACGGAAUGAAGCUUAAUCCGA	Cleavage	pacid=50094007 locus=Zosma01g14370 ID=Zosma01g14370.1.v3.1 annot-version=v3.1	1
MIR166c	no	Zosma02g12120.1	no	3.5	-1	1	21	791	811	UCGGACCAGGCUUCAUUCCCC	::::::::::.: :::::	ACGGAAUGAAGCUUAAUCCGA	Cleavage	pacid=50090733 locus=Zosma02g12120 ID=Zosma02g12120.1.v3.1 annot-version=v3.1	1
MIR166c	no	Zosma04g11810.1	no	3.5	-1	1	21	902	922	UCGGACCAGGCUUCAUUCCCC	::::::::::.: :::::	ACGGAAUGAAGCUUAAUCCGA	Cleavage	pacid=50097797 locus=Zosma04g11810 ID=Zosma04g11810.1.v3.1 annot-version=v3.1	1
MIR166c	no	Zosma02g09310.1	no	3.5	-1	1	21	206	226	UCGGACCAGGCUUCAUUCCCC	::::::::::.: :::::	ACGGAAUGAAGCUUAAUCCGA	Cleavage	pacid=50089023 locus=Zosma02g09310 ID=Zosma02g09310.1.v3.1 annot-version=v3.1	1
MIR166c	no	Zosma01g15450.1	no	3.5	-1	1	21	2804	2824	UCGGACCAGGCUUCAUUCCCC	::::::::::.: :::::	ACGGAAUGAAGCUUAAUCCGA	Cleavage	pacid=50092149 locus=Zosma01g15450 ID=Zosma01g15450.1.v3.1 annot-version=v3.1	1
MIR166c	no	Zosma06g13690.1	no	3.5	-1	1	21	2939	2959	UCGGACCAGGCUUCAUUCCCC	::::::::::.: :::::	ACGGAAUGAAGCUUAAUCCGA	Cleavage	pacid=50098829 locus=Zosma06g13690 ID=Zosma06g13690.1.v3.1 annot-version=v3.1	1
MIR166c	no	Zosma03g08750.1	no	3.5	-1	1	21	395	415	UCGGACCAGGCUUCAUUCCCC	::::: :.:. ::::::::	AUGGAAUAAGGUAUGGUCCGA	Cleavage	pacid=50106220 locus=Zosma03g08750 ID=Zosma03g08750.1.v3.1 annot-version=v3.1	1
MIR166c	no	Zosma02g19240.1	no	3.5	-1	1	21	275	295	UCGGACCAGGCUUCAUUCCCC	::: ::.:::.:::::: :	CUGGAUUGGAGCUUGGUCCAA	Cleavage	pacid=50088611 locus=Zosma02g19240 ID=Zosma02g19240.1.v3.1 annot-version=v3.1	1
MIR166c	no	Zosma06g11040.1	no	4	-1	1	21	297	317	UCGGACCAGGCUUCAUUCCCC	::::.::..::::.:::	UGCUAAUGGAGUUUGGUUCGA	Cleavage	pacid=50101261 locus=Zosma06g11040 ID=Zosma06g11040.1.v3.1 annot-version=v3.1	1
MIR166c	no	Zosma01g06550.1	no	4	-1	1	21	1316	1336	UCGGACCAGGCUUCAUUCCCC	:: ..::.::..:::::.::	AGGAGGUGGAGUUUGGUCUGA	Cleavage	pacid=50092905 locus=Zosma01g06550 ID=Zosma01g06550.1.v3.1 annot-version=v3.1	1
MIR166c	no	Zosma02g21870.1	no	4	-1	1	21	158	178	UCGGACCAGGCUUCAUUCCCC	:::::: : :::::::::	ACGGAAUGUACCCUGGUCCGU	Translation	pacid=50088848 locus=Zosma02g21870 ID=Zosma02g21870.1.v3.1 annot-version=v3.1	1
MIR166c	no	Zosma02g12150.1	no	4	-1	1	21	1262	1282	UCGGACCAGGCUUCAUUCCCC	::::::::::.: ::::.	ACGGAAUGAAGCUUAAUCCGG	Cleavage	pacid=50089330 locus=Zosma02g12150 ID=Zosma02g12150.1.v3.1 annot-version=v3.1	1
MIR166c	no	Zosma01g29960.1	no	4	-1	1	21	251	271	UCGGACCAGGCUUCAUUCCCC	::. ::..::.::::..::	CAGGGUUGGGGCUUGGUUUGA	Cleavage	pacid=50095179 locus=Zosma01g29960 ID=Zosma01g29960.1.v3.1 annot-version=v3.1	1
MIR166c	no	Zosma06g06870.1	no	4	-1	1	21	1391	1411	UCGGACCAGGCUUCAUUCCCC	: .:::.:::.:: :::::	AAGUGAUGGAGCUUGAUCCGA	Cleavage	pacid=50099973 locus=Zosma06g06870 ID=Zosma06g06870.1.v3.1 annot-version=v3.1	1
MIR166c	no	Zosma04g14390.1	no	4	-1	1	21	486	506	UCGGACCAGGCUUCAUUCCCC	: ::::.: ..::::::::	UAGAAAUGGAUUUUGGUCCGA	Translation	pacid=50096406 locus=Zosma04g14390 ID=Zosma04g14390.1.v3.1 annot-version=v3.1	1
MIR166c	no	Zosma02g02570.1	no	4	-1	1	21	2330	2350	UCGGACCAGGCUUCAUUCCCC	::::: .::::: ::..::	AUGGAAUUGAGCCUAGUUUGA	Cleavage	pacid=50089384 locus=Zosma02g02570 ID=Zosma02g02570.1.v3.1 annot-version=v3.1	1
MIR166c	no	Zosma02g19660.1	no	4	-1	1	21	2429	2449	UCGGACCAGGCUUCAUUCCCC	:::. ::::.::::::. :	CAGGAGAGAAGUCUGGUCUCA	Cleavage	pacid=50089242 locus=Zosma02g19660 ID=Zosma02g19660.1.v3.1 annot-version=v3.1	1
MIR166c	no	Zosma02g13290.1	no	4	-1	1	21	465	485	UCGGACCAGGCUUCAUUCCCC	:: : : :::..::::::::	CGGUAUUCAAGUUUGGUCCGA	Cleavage	pacid=50090716 locus=Zosma02g13290 ID=Zosma02g13290.1.v3.1 annot-version=v3.1	1
MIR166c	no	Zosma03g11140.1	no	4	-1	1	21	48	68	UCGGACCAGGCUUCAUUCCCC	: ::: :: .:::::::::	AAGAAAUAAAAUCUGGUCCGA	Translation	pacid=50106033 locus=Zosma03g11140 ID=Zosma03g11140.1.v3.1 annot-version=v3.1	1
MIR166c	no	Zosma03g31090.1	no	4	-1	1	21	168	188	UCGGACCAGGCUUCAUUCCCC	:::: ::::.::: ::::	AAGGAAGAAAGCUUGGGCCGA	Cleavage	pacid=50109253 locus=Zosma03g31090 ID=Zosma03g31090.1.v3.1 annot-version=v3.1	1
MIR166c	no	Zosma03g05140.1	no	4	-1	1	21	1014	1034	UCGGACCAGGCUUCAUUCCCC	::: ::::::::: .:::	AUGGAUAGAAGCCUGGGUCGA	Cleavage	pacid=50106882 locus=Zosma03g05140 ID=Zosma03g05140.1.v3.1 annot-version=v3.1	1
MIR166c	no	Zosma06g06750.1	no	4.5	-1	1	21	1809	1829	UCGGACCAGGCUUCAUUCCCC	:: :::::::: .::::.::	GGUGAAUGAAGAUUGGUUCGU	Translation	pacid=50100182 locus=Zosma06g06750 ID=Zosma06g06750.1.v3.1 annot-version=v3.1	1
MIR166c	no	Zosma52g00540.1	no	4.5	-1	1	21	158	178	UCGGACCAGGCUUCAUUCCCC	::::..:::::::: ::	AAUUAAUGGGGCCUGGUCGGA	Cleavage	pacid=50109762 locus=Zosma52g00540 ID=Zosma52g00540.1.v3.1 annot-version=v3.1	1
MIR166c	no	Zosma02g15150.1	no	4.5	-1	1	21	308	328	UCGGACCAGGCUUCAUUCCCC	: :..::.:::.::::: ::	CGUGGGUGGAGCUUGGUCGGA	Cleavage	pacid=50090525 locus=Zosma02g15150 ID=Zosma02g15150.1.v3.1 annot-version=v3.1	1
[truncated: 17,669 more rows]

## Sheet: S8
Query	Transcript	GnenID	Description	TStart	TStop	TSlice	MFEratio	AllenScore	Structure	Sequence	DegradomeRawReads	DegradomeNormReads	DegradomeCategory	DegradomePval
[truncated: 91 more rows]

## Sheet: S9
Species	SRA	BioProject	BioSample	CompareID
[truncated: 157 more rows]

[truncated: 3 more sheets: S10, S11, S12]
